# Supplementary material for: Population Genetics of California Gray Foxes Clarify Origins of the Island Fox
Source: Genes (Basel). 2022 Oct 14;13(10):1859. doi: 10.3390/genes13101859 (PMC9602142; doi:10.3390/genes13101859)
Supplement: Supplementary file 1 [file genes-13-01859-s001.zip]

Archive with 4 entries (4 files):
- SupplementaryFigures-rev.pdf
- TableS1_Samples.xlsx
- TableS2-primers-rev.pdf
- TableS3_StructureResultsGenotypes.xlsx
