# Supplementary material for: Population Genetics of California Gray Foxes Clarify Origins of the Island Fox
Source: Genes (Basel). 2022 Oct 14;13(10):1859. doi: 10.3390/genes13101859 (PMC9602142; doi:10.3390/genes13101859)
Supplement: Supplementary file 1 [file genes-13-01859-s001.zip › TableS1_Samples.xlsx]

## Sheet: Table S1
Supplemental Table S1. List of samples used in study, including sample identifier (SampleID), Sample type, population, subpopulation used in microsatellite analyses, latitude (lat) and longitude (lon) in decimal degrees, whether used for microsatellite analyses (yes, no) and
mitochondrial (mtDNA) analyses (yes, no), the combined cytochrome-b (422 bp) and D-loop (363 bp) haplotypes (785 bp), and whether the haplotype was first described by Goddard et al. (2015) or in this study.
Letters in haplotype names correspond to cytochrome b and numerals to D loop. Sequences are presented below and accessioned in Genbank with corresponding haplotype identifiers (KP888884-KP888897; KP888858-KP888883; OP373713– OP373719).
SampleID	Sample type	Population	SubPopulation	Lat	Lon	microsatellites	mtDNA	mtDNA first published	mtDNA haplotype	cytb sequence (363 bp)	Dloop sequence (432 bp)
S21-1328	scat	SouthernCalifornia	SoCal (Mexico)	31.9591	-116.736	no	cyt b only	this study	J/Q-
S21-1329	scat	SouthernCalifornia	SoCal (Mexico)	31.9591	-116.736	no	cyt b only	this study	U-	TCAACAGCTCATTCATCGACCTACCTGCACCATCTAACATTTCTGCATGATGGAACTTCGGGTCCCTATTAGGAATCTGCCTTATTCTACAGATTATAACAGGCTTATTCTTGGCCATACACTATACATCGGACACCGCCACAGCCTTTTCATCCGTTACCCATATCTGTCGAGACGTTAACTATGGCTGAATCATCCGCTATATACACGCCAACGGAGCCTCAATATTCTTCATCTGCCTATTCCTGCACGTAGGACGAGGACTATACTATGGATCCTATACATTCATAGAAACATGAAACGTCGGAATTATCTTACTATTTGCGACTATAGNNNNNNNNNNNNNNNNNNNNNNNNNNNNNN
S14-0941	blood on filter paper	IC	Iclem	32.9159	-118.5	yes	yes	Goddardetal2015	A-23	TCAACAGCTCATTCATCGACCTACCTGCACCATCTAACATTTCTGCATGATGGAACTTCGGGTCCCTGTTAGGAATCTGCCTTATTCTACAGATTATAACAGGCTTATTCTTGGCCATACACTATACATCGGACACCGCCACAGCCTTTTCATCCGTTACCCATATCTGTCGAGACGTTAACTATGGCTGAATCATCCGCTATATACACGCCAACGGAGCCTCAATATTCTTCATCTGCCTATTCCTGCACGTAGGACGAGGACTATACTATGGATCCTATACATTCATAGAAACATGAAACGTCGGAATTATCCTACTATTTGCGACCATAGCCACAGCATTCATAGGCTATGTACTACCAT	AAAAATGGAGATTAATTACCCTCCCTAAGACTCAAGGAAGAAGCACCAGCTCCACCATCAGCACCCAAAGCTGAAATTCTTCTTAAACTATTCCCTGGTATCACACCTCCCCCCCCCCTCTATTTATATATTGCAATGACTCTACTGTGCCATGCCGGTATGTCCGGGACCTGGCGCCCTATGTACGTCGTGCATTACTGGTATGCCCCATGCATATAAGCATGTACATACTACTGTACTATTACATAAGACATATCACGTCTAATTCCATTTCATCTCCTTGCAAGGACATCCATAAGACTGCACGTCACTTAGTCCAATAAGGGATTTATCACCATGCCTCGAGAAACCATCAATCCTTGCCCGACGTGTCCCTCTTCTCGCTCCGGNCCCATANCA…
S14-0946	blood on filter paper	IC	Iclem	32.9159	-118.5	yes	yes	Goddardetal2015	A-23	TCAACAGCTCATTCATCGACCTACCTGCACCATCTAACATTTCTGCATGATGGAACTTCGGGTCCCTGTTAGGAATCTGCCTTATTCTACAGATTATAACAGGCTTATTCTTGGCCATACACTATACATCGGACACCGCCACAGCCTTTTCATCCGTTACCCATATCTGTCGAGACGTTAACTATGGCTGAATCATCCGCTATATACACGCCAACGGAGCCTCAATATTCTTCATCTGCCTATTCCTGCACGTAGGACGAGGACTATACTATGGATCCTATACATTCATAGAAACATGAAACGTCGGAATTATCCTACTATTTGCGACCATAGCCACAGCATTCATAGGCTATGTACTACCAT	AAAAATGGAGATTAATTACCCTCCCTAAGACTCAAGGAAGAAGCACCAGCTCCACCATCAGCACCCAAAGCTGAAATTCTTCTTAAACTATTCCCTGGTATCACACCTCCCCCCCCCCTCTATTTATATATTGCAATGACTCTACTGTGCCATGCCGGTATGTCCGGGACCTGGCGCCCTATGTACGTCGTGCATTACTGGTATGCCCCATGCATATAAGCATGTACATACTACTGTACTATTACATAAGACATATCACGTCTAATTCCATTTCATCTCCTTGCAAGGACATCCATAAGACTGCACGTCACTTAGTCCAATAAGGGATTTATCACCATGCCTCGAGAAACCATCAATCCTTGCCCGACGTGTCCCTCTTCTCGCTCCGGNCCCATANCA…
S13-1542	tissue	Deserts	GB	39.5079	119.998	yes	yes	Goddardetal2015	D-17	TCAACAGCTCATTCATCGACCTACCTGCACCATCTAACATTTCTGCATGATGGAACTTCGGGTCCCTGTTAGGAATCTGCCTTATTCTACAGATTATAACAGGCTTATTCTTGGCCATACACTATACATCGGACACCGCCACAGCCTTTTCATCCGTTACCCATATCTGTCGAGACGTTAACTATGGCTGAATCATCCGCTATATACACGCCAACGGAGCCTCAATATTCTTCATCTGCCTATTCCTGCACGTAGGACGAGGACTATACTATGGATCCTATACATTCATAGAAACATGAAACGTCGGAATTATCTTACTATTTGCGACCATAGCCACAGCATTCATAGGCTATGTACTACCAT	AAAAATGGAGATTAATTACCCTCCCTAAGACTCAAGGAAGAAGCACCAGCTCCACCATCAGCACCCAAAGCTGAAATTCTTCTTAAACTATTCCCTGGTATCACACCTCCCCCCCCCCTCTATTTATATATTGCAATGACTCTACTGTGCCATGCCGGTATGTCCGGGACCTGGCGCCCTATGTACGTCGTGCATTACTGGTATGCCCCATGCATATAAGCATGTACATATCACTGTACTATTACATAAGACATAACACGTCTAACTCCATTTCATCTCCTTGCAAGGACATCCATGAAACTGCACGTCACTTAGTCCAGTAAGGGATTTATCACCATGCCTCGAGAAACCATCAATCCTTGCCCGACGTGTCCCTCTTCTCGCTCCGGGCCCATANCA…
S14-0091	scat	Deserts	GB	38.3217	-119.563	no	yes	this study	D-17	TCAACAGCTCATTCATCGACCTACCTGCACCATCTAACATTTCTGCATGATGGAACTTCGGGTCCCTGTTAGGAATCTGCCTTATTCTACAGATTATAACAGGCTTATTCTTGGCCATACACTATACATCGGACACCGCCACAGCCTTTTCATCCGTTACCCATATCTGTCGAGACGTTAACTATGGCTGAATCATCCGCTATATACACGCCAACGGAGCCTCAATATTCTTCATCTGCCTATTCCTGCACGTAGGACGAGGACTATACTATGGATCCTATACATTCATAGAAACATGAAACGTCGGAATTATCTTACTATTTGCGACCATAGCCACAGCATTCATAGGCTATGTACTACCAT	AAAAATGGAGATTAATTACCCTCCCTAAGACTCAAGGAAGAAGCACCAGCTCCACCATCAGCACCCAAAGCTGAAATTCTTCTTAAACTATTCCCTGGTATCACACCTCCCCCCCCCCTCTATTTATATATTGCAATGACTCTACTGTGCCATGCCGGTATGTCCGGGACCTGGCGCCCTATGTACGTCGTGCATTACTGGTATGCCCCATGCATATAAGCATGTACATATCACTGTACTATTACATAAGACATAACACGTCTAACTCCATTTCATCTCCTTGCAAGGACATCCATGAAACTGCACGTCACTTAGTCCAGTAAGGGATTTATCACCATGCCTCGAGAAACCATCAATCCTTGCCCGACGTGTCCCTCTTCTCGCTCCGGGCCCATANCA…
S14-1248	scat	Deserts	GB	38.652	-116.633	no	yes	this study	D-17	TCAACAGCTCATTCATCGACCTACCTGCACCATCTAACATTTCTGCATGATGGAACTTCGGGTCCCTGTTAGGAATCTGCCTTATTCTACAGATTATAACAGGCTTATTCTTGGCCATACACTATACATCGGACACCGCCACAGCCTTTTCATCCGTTACCCATATCTGTCGAGACGTTAACTATGGCTGAATCATCCGCTATATACACGCCAACGGAGCCTCAATATTCTTCATCTGCCTATTCCTGCACGTAGGACGAGGACTATACTATGGATCCTATACATTCATAGAAACATGAAACGTCGGAATTATCTTACTATTTGCGACCATAGCCACAGCATTCATAGGCTATGTACTACCAT	AAAAATGGAGATTAATTACCCTCCCTAAGACTCAAGGAAGAAGCACCAGCTCCACCATCAGCACCCAAAGCTGAAATTCTTCTTAAACTATTCCCTGGTATCACACCTCCCCCCCCCCTCTATTTATATATTGCAATGACTCTACTGTGCCATGCCGGTATGTCCGGGACCTGGCGCCCTATGTACGTCGTGCATTACTGGTATGCCCCATGCATATAAGCATGTACATATCACTGTACTATTACATAAGACATAACACGTCTAACTCCATTTCATCTCCTTGCAAGGACATCCATGAAACTGCACGTCACTTAGTCCAGTAAGGGATTTATCACCATGCCTCGAGAAACCATCAATCCTTGCCCGACGTGTCCCTCTTCTCGCTCCGGGCCCATANCA…
S14-1249	scat	Deserts	GB	38.6521	-117.052	yes	yes	this study	D-17	TCAACAGCTCATTCATCGACCTACCTGCACCATCTAACATTTCTGCATGATGGAACTTCGGGTCCCTGTTAGGAATCTGCCTTATTCTACAGATTATAACAGGCTTATTCTTGGCCATACACTATACATCGGACACCGCCACAGCCTTTTCATCCGTTACCCATATCTGTCGAGACGTTAACTATGGCTGAATCATCCGCTATATACACGCCAACGGAGCCTCAATATTCTTCATCTGCCTATTCCTGCACGTAGGACGAGGACTATACTATGGATCCTATACATTCATAGAAACATGAAACGTCGGAATTATCTTACTATTTGCGACCATAGCCACAGCATTCATAGGCTATGTACTACCAT	AAAAATGGAGATTAATTACCCTCCCTAAGACTCAAGGAAGAAGCACCAGCTCCACCATCAGCACCCAAAGCTGAAATTCTTCTTAAACTATTCCCTGGTATCACACCTCCCCCCCCCCTCTATTTATATATTGCAATGACTCTACTGTGCCATGCCGGTATGTCCGGGACCTGGCGCCCTATGTACGTCGTGCATTACTGGTATGCCCCATGCATATAAGCATGTACATATCACTGTACTATTACATAAGACATAACACGTCTAACTCCATTTCATCTCCTTGCAAGGACATCCATGAAACTGCACGTCACTTAGTCCAGTAAGGGATTTATCACCATGCCTCGAGAAACCATCAATCCTTGCCCGACGTGTCCCTCTTCTCGCTCCGGGCCCATANCA…
S14-1404	whole blood	North Coastal	Marin	37.8465	-122.508	no	yes	this study	D-17	TCAACAGCTCATTCATCGACCTACCTGCACCATCTAACATTTCTGCATGATGGAACTTCGGGTCCCTGTTAGGAATCTGCCTTATTCTACAGATTATAACAGGCTTATTCTTGGCCATACACTATACATCGGACACCGCCACAGCCTTTTCATCCGTTACCCATATCTGTCGAGACGTTAACTATGGCTGAATCATCCGCTATATACACGCCAACGGAGCCTCAATATTCTTCATCTGCCTATTCCTGCACGTAGGACGAGGACTATACTATGGATCCTATACATTCATAGAAACATGAAACGTCGGAATTATCTTACTATTTGCGACCATAGCCACAGCATTCATAGGCTATGTACTACCAT	AAAAATGGAGATTAATTACCCTCCCTAAGACTCAAGGAAGAAGCACCAGCTCCACCATCAGCACCCAAAGCTGAAATTCTTCTTAAACTATTCCCTGGTATCACACCTCCCCCCCCCCTCTATTTATATATTGCAATGACTCTACTGTGCCATGCCGGTATGTCCGGGACCTGGCGCCCTATGTACGTCGTGCATTACTGGTATGCCCCATGCATATAAGCATGTACATATCACTGTACTATTACATAAGACATAACACGTCTAACTCCATTTCATCTCCTTGCAAGGACATCCATGAAACTGCACGTCACTTAGTCCAGTAAGGGATTTATCACCATGCCTCGAGAAACCATCAATCCTTGCCCGACGTGTCCCTCTTCTCGCTCCGGGCCCATANCA…
S14-1434	whole blood	North Coastal	Marin	37.937	-122.68	no	yes	this study	D-17	TCAACAGCTCATTCATCGACCTACCTGCACCATCTAACATTTCTGCATGATGGAACTTCGGGTCCCTGTTAGGAATCTGCCTTATTCTACAGATTATAACAGGCTTATTCTTGGCCATACACTATACATCGGACACCGCCACAGCCTTTTCATCCGTTACCCATATCTGTCGAGACGTTAACTATGGCTGAATCATCCGCTATATACACGCCAACGGAGCCTCAATATTCTTCATCTGCCTATTCCTGCACGTAGGACGAGGACTATACTATGGATCCTATACATTCATAGAAACATGAAACGTCGGAATTATCTTACTATTTGCGACCATAGCCACAGCATTCATAGGCTATGTACTACCAT	AAAAATGGAGATTAATTACCCTCCCTAAGACTCAAGGAAGAAGCACCAGCTCCACCATCAGCACCCAAAGCTGAAATTCTTCTTAAACTATTCCCTGGTATCACACCTCCCCCCCCCCTCTATTTATATATTGCAATGACTCTACTGTGCCATGCCGGTATGTCCGGGACCTGGCGCCCTATGTACGTCGTGCATTACTGGTATGCCCCATGCATATAAGCATGTACATATCACTGTACTATTACATAAGACATAACACGTCTAACTCCATTTCATCTCCTTGCAAGGACATCCATGAAACTGCACGTCACTTAGTCCAGTAAGGGATTTATCACCATGCCTCGAGAAACCATCAATCCTTGCCCGACGTGTCCCTCTTCTCGCTCCGGGCCCATANCA…
S12-0296	scat	EasternClade	GA	33.2451	-83.5069	no	yes	Goddardetal2015	H-19	TCAACAGCTCATTCATCGACCTACCTGCACCATCTAACATTTCTGCATGATGGAACTTCGGGTCCCTGTTAGGAATCTGCCTTATTCTACAGATTATAACAGGCTTATTCTTGGCCATACACTATACATCGGATACCGCCACAGCCTTTTCATCCGTTACCCATATCTGTCGAGACGTTAACTATGGCTGAATCATCCGCTATATACACGCTAACGGAGCCTCAATATTCTTCATCTGCCTATTCCTGCACGTAGGACGAGGACTATACTATGGATCCTATACATTCATAGAGACATGAAACATCGGAATTATCCTACTATTTGCGACCATAGCCACAGCATTCATAGGCTATGTACTACCAT	AAAAATGGAGATTAATTACCCTCCCTAAGACTCAAGGAAGAAGCACCAGCTCCACCATCAGCACCCAAAGCTGAAATTCTTCTTAAACTATTCCCTGGTATCACACCTNNNNCCCCCCTCTATTTATATATTGCAATAACTCTACTGTGCCATGCCGGTATGTCCGGAACCTGGCGCCCTATGTACGTCGTGCATTACTGGTATGCCCCATGCATATAAGCATGTACATACTACTGTACCATTACATAAGACATGACATGTTTAATTCCATTTCACCCTCTTGCAAGGACATTCATTAAACTGCACGTCACTTAGTCCAATAAGGGATTTATCACCATGCCTCGAGAAACCATCAATCCTTGCTCGACGTGTCCCTCTTCTCGCTCCGGGCCCATTNCA…
S12-0300	scat	EasternClade	GA	33.2275	-83.5104	no	yes	Goddardetal2015	H-19	TCAACAGCTCATTCATCGACCTACCTGCACCATCTAACATTTCTGCATGATGGAACTTCGGGTCCCTGTTAGGAATCTGCCTTATTCTACAGATTATAACAGGCTTATTCTTGGCCATACACTATACATCGGATACCGCCACAGCCTTTTCATCCGTTACCCATATCTGTCGAGACGTTAACTATGGCTGAATCATCCGCTATATACACGCTAACGGAGCCTCAATATTCTTCATCTGCCTATTCCTGCACGTAGGACGAGGACTATACTATGGATCCTATACATTCATAGAGACATGAAACATCGGAATTATCCTACTATTTGCGACCATAGCCACAGCATTCATAGGCTATGTACTACCAT	AAAAATGGAGATTAATTACCCTCCCTAAGACTCAAGGAAGAAGCACCAGCTCCACCATCAGCACCCAAAGCTGAAATTCTTCTTAAACTATTCCCTGGTATCACACCTNNNNCCCCCCTCTATTTATATATTGCAATAACTCTACTGTGCCATGCCGGTATGTCCGGAACCTGGCGCCCTATGTACGTCGTGCATTACTGGTATGCCCCATGCATATAAGCATGTACATACTACTGTACCATTACATAAGACATGACATGTTTAATTCCATTTCACCCTCTTGCAAGGACATTCATTAAACTGCACGTCACTTAGTCCAATAAGGGATTTATCACCATGCCTCGAGAAACCATCAATCCTTGCTCGACGTGTCCCTCTTCTCGCTCCGGGCCCATTNCA…
S12-0303	scat	EasternClade	GA	33.243	-83.5095	no	yes	Goddardetal2015	H-19	TCAACAGCTCATTCATCGACCTACCTGCACCATCTAACATTTCTGCATGATGGAACTTCGGGTCCCTGTTAGGAATCTGCCTTATTCTACAGATTATAACAGGCTTATTCTTGGCCATACACTATACATCGGATACCGCCACAGCCTTTTCATCCGTTACCCATATCTGTCGAGACGTTAACTATGGCTGAATCATCCGCTATATACACGCTAACGGAGCCTCAATATTCTTCATCTGCCTATTCCTGCACGTAGGACGAGGACTATACTATGGATCCTATACATTCATAGAGACATGAAACATCGGAATTATCCTACTATTTGCGACCATAGCCACAGCATTCATAGGCTATGTACTACCAT	AAAAATGGAGATTAATTACCCTCCCTAAGACTCAAGGAAGAAGCACCAGCTCCACCATCAGCACCCAAAGCTGAAATTCTTCTTAAACTATTCCCTGGTATCACACCTNNNNCCCCCCTCTATTTATATATTGCAATAACTCTACTGTGCCATGCCGGTATGTCCGGAACCTGGCGCCCTATGTACGTCGTGCATTACTGGTATGCCCCATGCATATAAGCATGTACATACTACTGTACCATTACATAAGACATGACATGTTTAATTCCATTTCACCCTCTTGCAAGGACATTCATTAAACTGCACGTCACTTAGTCCAATAAGGGATTTATCACCATGCCTCGAGAAACCATCAATCCTTGCTCGACGTGTCCCTCTTCTCGCTCCGGGCCCATTNCA…
V98-0785	blood on filter paper	Cascades/Sierras	WSS	38.0735	-120.567	yes	yes	Goddardetal2015	C-14	TCAACAGCTCATTCATCGACCTACCTGCACCATCTAACATTTCTGCATGATGGAACTTCGGGTCCCTGTTAGGAATCTGCCTTATTCTACAGATTATAACAGGCTTATTCTTGGCCATACACTATACATCGGACACCGCCACAGCCTTTTCATCCGTTACCCATATCTGTCGAGACGTTAACTATGGCTGAATCATCCGCTATATACACGCCAACGGAGCCTCAATATTCTTCATCTGCCTATTCCTGCACGTAGGACGAGGACTATACTATGGATCCTATACATTCATAGAAACATGAAACGTCGGAATTATCTTACTATTTGCGACTATAGCCACAGCATTCATAGGCTATGTACTACCAT	AAAAATGGAGATTAATTACCCTCCCTAAGACTCAAGGAAGAAGCACCAGCTCCACCATCAGCACCCAAAGCTGAAATTCTTCTTAAACTATTCCCTGGTATCACACCTNNNNCCCCCCTCTATTTATATATTGCAATGACTCTACTATGCCATGCCGGTATGTCCGGGACCTGGCGCCCTATGTACGTCGTGCATTACTGGTATGCCCCATGCATATAAGCATGTACATACTACTGTACTATTACATAAGACATAACACGTCTAATTCCATTTCATCTCCTTGCAAGGACATCCATGAGACTGCACGTCACTTAGTCCAGTAAGGGATTTATCACCATGCCTCGAGAAACCATCAATCCTTGCCCGACGTGTCCCTCTTCTCGCTCCGGGCCCATANCA…
V00-0777	blood on filter paper	SouthernCalifornia	SoCal	34.1284	-117.514	yes	yes	Goddardetal2015	L-18	TCAACAGCTCATTCATCGACCTACCTGCACCGTCTAACATTTCTGCATGATGGAACTTCGGGTCCCTGTTAGGAATCTGCCTTATTCTACAGATTATAACAGGCTTATTCTTGGCCATACACTATACATCGGACACCGCCACAGCCTTTTCATCCGTTACCCATATCTGTCGAGACGTTAACTATGGCTGAATCATCCGCTATATACACGCCAACGGAGCCTCAATATTCTTCATCTGCCTATTCCTGCACGTAGGACGAGGACTATACTATGGATCCTATACATTCATAGAAACATGAAACGTCGGAATTATCTTACTATTTGCGACCATAGCCACAGCATTCATAGGCTATGTACTACCAT	AAAAATGGAGATTAATTACCCTCCCTAAGACTCAAGGAAGAAGCACCAGCTCCACCATCAGCACCCAAAGCTGAAATTCTTCTTAAACTATTCCCTGGTATCACACCTNNNNCCCCCCTCTATTTATATATTGCAATGACTCTACTGTGCCATGCCGGTATGTCCGGGACCTGGCGCCCTATGTACGTCGTGCATTACTGGTATGCCCCATGCATATAAGCATGTACATACTACTGTACCATTACATAAGACATAATACGTCTAATTCCATTTCATCTCCTTGCAAGGACATCCATAAAACTGCACGTCACTTAGTCCAATAAGGGATTTATCACCATGCCTCGAGAAACCATCAATCCTTGCCCGACGTGTCCCTCTTCTCGCTCCGGGCCCATANCA…
V00-0781	blood on filter paper	SouthernCalifornia	SoCal	33.8826	-117.556	yes	yes	Goddardetal2015	L-18	TCAACAGCTCATTCATCGACCTACCTGCACCGTCTAACATTTCTGCATGATGGAACTTCGGGTCCCTGTTAGGAATCTGCCTTATTCTACAGATTATAACAGGCTTATTCTTGGCCATACACTATACATCGGACACCGCCACAGCCTTTTCATCCGTTACCCATATCTGTCGAGACGTTAACTATGGCTGAATCATCCGCTATATACACGCCAACGGAGCCTCAATATTCTTCATCTGCCTATTCCTGCACGTAGGACGAGGACTATACTATGGATCCTATACATTCATAGAAACATGAAACGTCGGAATTATCTTACTATTTGCGACCATAGCCACAGCATTCATAGGCTATGTACTACCAT	AAAAATGGAGATTAATTACCCTCCCTAAGACTCAAGGAAGAAGCACCAGCTCCACCATCAGCACCCAAAGCTGAAATTCTTCTTAAACTATTCCCTGGTATCACACCTNNNNCCCCCCTCTATTTATATATTGCAATGACTCTACTGTGCCATGCCGGTATGTCCGGGACCTGGCGCCCTATGTACGTCGTGCATTACTGGTATGCCCCATGCATATAAGCATGTACATACTACTGTACCATTACATAAGACATAATACGTCTAATTCCATTTCATCTCCTTGCAAGGACATCCATAAAACTGCACGTCACTTAGTCCAATAAGGGATTTATCACCATGCCTCGAGAAACCATCAATCCTTGCCCGACGTGTCCCTCTTCTCGCTCCGGGCCCATANCA…
S16-1458	tissue	SouthernCalifornia	SoCal	33.2358	-117.414	yes	yes	this study	L-18	TCAACAGCTCATTCATCGACCTACCTGCACCGTCTAACATTTCTGCATGATGGAACTTCGGGTCCCTGTTAGGAATCTGCCTTATTCTACAGATTATAACAGGCTTATTCTTGGCCATACACTATACATCGGACACCGCCACAGCCTTTTCATCCGTTACCCATATCTGTCGAGACGTTAACTATGGCTGAATCATCCGCTATATACACGCCAACGGAGCCTCAATATTCTTCATCTGCCTATTCCTGCACGTAGGACGAGGACTATACTATGGATCCTATACATTCATAGAAACATGAAACGTCGGAATTATCTTACTATTTGCGACCATAGCCACAGCATTCATAGGCTATGTACTACCAT	AAAAATGGAGATTAATTACCCTCCCTAAGACTCAAGGAAGAAGCACCAGCTCCACCATCAGCACCCAAAGCTGAAATTCTTCTTAAACTATTCCCTGGTATCACACCTNNNNCCCCCCTCTATTTATATATTGCAATGACTCTACTGTGCCATGCCGGTATGTCCGGGACCTGGCGCCCTATGTACGTCGTGCATTACTGGTATGCCCCATGCATATAAGCATGTACATACTACTGTACCATTACATAAGACATAATACGTCTAATTCCATTTCATCTCCTTGCAAGGACATCCATAAAACTGCACGTCACTTAGTCCAATAAGGGATTTATCACCATGCCTCGAGAAACCATCAATCCTTGCCCGACGTGTCCCTCTTCTCGCTCCGGGCCCATANCA…
S14-0373	tissue	Central Coast	CC	36.5283	-121.841	yes	yes	Goddardetal2015	M-8	TCAACAGCTCATTCATCGACCTACCTGCACCATCTAACATTTCTGCATGATGGAACTTCGGGTCCCTGTTGGGAATCTGCCTTATTCTACAGATTATAACAGGCTTATTCTTGGCCATACACTATACATCGGACACCGCCACAGCCTTTTCATCCGTTACCCATATCTGTCGAGACGTTAACTATGGCTGAATCATCCGCTATATACACGCCAACGGAGCCTCAATATTCTTCATCTGCCTATTCCTGCACGTAGGACGAGGACTATACTATGGATCCTATACATTCATAGAAACATGAAACGTCGGAATTATCTTACTATTTGCGACCATAGCCACAGCATTCATAGGCTATGTACTACCAT	AAAAATGGAGATTAATTACCCTCCCTAAGACTCAAGGAAGAAGCACCAGCTCCACCATCAGCACCCAAAGCTGAAATTCTTCTTAAACTATTCCCTGGTATCACACCTNNNNCCCCCCTCTATTTATATATTGCAATGACTCTACTGTGCCATGCCGGTATGTCCGGGACCTGGCGCCCTATGTACGTCGTGCATTACTGGTATGCCCCATGCATATAAGCATGTACATACTACTGTACTATTACATAAGACATAACACGTCTAATTCCATTTCATCTCCTTGCAAGGACATCCATAAGACTGCACGTCACTTAGTCCAATAAGGGATTTATCACCATGCCTCGAGAAACCATCAATCCTTGCCCGACGTGTCCCTCTTCTCGCTCCGGGCCCATANTA…
V02-750	blood on filter paper	Cascades/Sierras	WSN	39.0227	-121.051	no	yes	Goddardetal2015	C-13	TCAACAGCTCATTCATCGACCTACCTGCACCATCTAACATTTCTGCATGATGGAACTTCGGGTCCCTGTTAGGAATCTGCCTTATTCTACAGATTATAACAGGCTTATTCTTGGCCATACACTATACATCGGACACCGCCACAGCCTTTTCATCCGTTACCCATATCTGTCGAGACGTTAACTATGGCTGAATCATCCGCTATATACACGCCAACGGAGCCTCAATATTCTTCATCTGCCTATTCCTGCACGTAGGACGAGGACTATACTATGGATCCTATACATTCATAGAAACATGAAACGTCGGAATTATCTTACTATTTGCGACTATAGCCACAGCATTCATAGGCTATGTACTACCAT	AAAAATGGAGATTAATTACCCTCCCTAAGACTCAAGGAAGAAGCACCAGCTCCACCATCAGCACCCAAAGCTGAAATTCTTCTTAAACTATTCCCTGGTATCACACCTNNNNCCCCCCTCTATTTATATATTGCAATGACTCTACTGTGCCATGCCGGTATGTCCGGGACCTGGCGCCCTATGTACGTCGTGCATTACTGGTATGCCCCATGCATATAAGCATGTACATACTACTGTACTATTACATAAGACATAACACGTCTAATTCCATTTCATCTCCTTGCAAGGACATCCATGAGACTGCACGTCACTTAGTCCAGTAAGGGATTTATCACCATGCCTCGAGAAACCATCAATCCTTGCCCGACGTGTCCCTCTTCTCGCTCCGGGCCCATANCA…
V98-0070	blood on filter paper	Cascades/Sierras	WSS	38.0052	-120.386	yes	yes	Goddardetal2015	C-13	TCAACAGCTCATTCATCGACCTACCTGCACCATCTAACATTTCTGCATGATGGAACTTCGGGTCCCTGTTAGGAATCTGCCTTATTCTACAGATTATAACAGGCTTATTCTTGGCCATACACTATACATCGGACACCGCCACAGCCTTTTCATCCGTTACCCATATCTGTCGAGACGTTAACTATGGCTGAATCATCCGCTATATACACGCCAACGGAGCCTCAATATTCTTCATCTGCCTATTCCTGCACGTAGGACGAGGACTATACTATGGATCCTATACATTCATAGAAACATGAAACGTCGGAATTATCTTACTATTTGCGACTATAGCCACAGCATTCATAGGCTATGTACTACCAT	AAAAATGGAGATTAATTACCCTCCCTAAGACTCAAGGAAGAAGCACCAGCTCCACCATCAGCACCCAAAGCTGAAATTCTTCTTAAACTATTCCCTGGTATCACACCTNNNNCCCCCCTCTATTTATATATTGCAATGACTCTACTGTGCCATGCCGGTATGTCCGGGACCTGGCGCCCTATGTACGTCGTGCATTACTGGTATGCCCCATGCATATAAGCATGTACATACTACTGTACTATTACATAAGACATAACACGTCTAATTCCATTTCATCTCCTTGCAAGGACATCCATGAGACTGCACGTCACTTAGTCCAGTAAGGGATTTATCACCATGCCTCGAGAAACCATCAATCCTTGCCCGACGTGTCCCTCTTCTCGCTCCGGGCCCATANCA…
V98-0177	blood on filter paper	Cascades/Sierras	WSS	38.0827	-120.546	yes	yes	Goddardetal2015	C-13	TCAACAGCTCATTCATCGACCTACCTGCACCATCTAACATTTCTGCATGATGGAACTTCGGGTCCCTGTTAGGAATCTGCCTTATTCTACAGATTATAACAGGCTTATTCTTGGCCATACACTATACATCGGACACCGCCACAGCCTTTTCATCCGTTACCCATATCTGTCGAGACGTTAACTATGGCTGAATCATCCGCTATATACACGCCAACGGAGCCTCAATATTCTTCATCTGCCTATTCCTGCACGTAGGACGAGGACTATACTATGGATCCTATACATTCATAGAAACATGAAACGTCGGAATTATCTTACTATTTGCGACTATAGCCACAGCATTCATAGGCTATGTACTACCAT	AAAAATGGAGATTAATTACCCTCCCTAAGACTCAAGGAAGAAGCACCAGCTCCACCATCAGCACCCAAAGCTGAAATTCTTCTTAAACTATTCCCTGGTATCACACCTNNNNCCCCCCTCTATTTATATATTGCAATGACTCTACTGTGCCATGCCGGTATGTCCGGGACCTGGCGCCCTATGTACGTCGTGCATTACTGGTATGCCCCATGCATATAAGCATGTACATACTACTGTACTATTACATAAGACATAACACGTCTAATTCCATTTCATCTCCTTGCAAGGACATCCATGAGACTGCACGTCACTTAGTCCAGTAAGGGATTTATCACCATGCCTCGAGAAACCATCAATCCTTGCCCGACGTGTCCCTCTTCTCGCTCCGGGCCCATANCA…
S09-0756	scat	Cascades/Sierras	WSS	37.7781	119.913	no	yes	Goddardetal2015	C-13	TCAACAGCTCATTCATCGACCTACCTGCACCATCTAACATTTCTGCATGATGGAACTTCGGGTCCCTGTTAGGAATCTGCCTTATTCTACAGATTATAACAGGCTTATTCTTGGCCATACACTATACATCGGACACCGCCACAGCCTTTTCATCCGTTACCCATATCTGTCGAGACGTTAACTATGGCTGAATCATCCGCTATATACACGCCAACGGAGCCTCAATATTCTTCATCTGCCTATTCCTGCACGTAGGACGAGGACTATACTATGGATCCTATACATTCATAGAAACATGAAACGTCGGAATTATCTTACTATTTGCGACTATAGCCACAGCATTCATAGGCTATGTACTACCAT	AAAAATGGAGATTAATTACCCTCCCTAAGACTCAAGGAAGAAGCACCAGCTCCACCATCAGCACCCAAAGCTGAAATTCTTCTTAAACTATTCCCTGGTATCACACCTNNNNCCCCCCTCTATTTATATATTGCAATGACTCTACTGTGCCATGCCGGTATGTCCGGGACCTGGCGCCCTATGTACGTCGTGCATTACTGGTATGCCCCATGCATATAAGCATGTACATACTACTGTACTATTACATAAGACATAACACGTCTAATTCCATTTCATCTCCTTGCAAGGACATCCATGAGACTGCACGTCACTTAGTCCAGTAAGGGATTTATCACCATGCCTCGAGAAACCATCAATCCTTGCCCGACGTGTCCCTCTTCTCGCTCCGGGCCCATANCA…
S07-0174	tissue	Cascades/Sierras	WSS	38	-120.65	yes	yes	Goddardetal2015	C-13	TCAACAGCTCATTCATCGACCTACCTGCACCATCTAACATTTCTGCATGATGGAACTTCGGGTCCCTGTTAGGAATCTGCCTTATTCTACAGATTATAACAGGCTTATTCTTGGCCATACACTATACATCGGACACCGCCACAGCCTTTTCATCCGTTACCCATATCTGTCGAGACGTTAACTATGGCTGAATCATCCGCTATATACACGCCAACGGAGCCTCAATATTCTTCATCTGCCTATTCCTGCACGTAGGACGAGGACTATACTATGGATCCTATACATTCATAGAAACATGAAACGTCGGAATTATCTTACTATTTGCGACTATAGCCACAGCATTCATAGGCTATGTACTACCAT	AAAAATGGAGATTAATTACCCTCCCTAAGACTCAAGGAAGAAGCACCAGCTCCACCATCAGCACCCAAAGCTGAAATTCTTCTTAAACTATTCCCTGGTATCACACCTNNNNCCCCCCTCTATTTATATATTGCAATGACTCTACTGTGCCATGCCGGTATGTCCGGGACCTGGCGCCCTATGTACGTCGTGCATTACTGGTATGCCCCATGCATATAAGCATGTACATACTACTGTACTATTACATAAGACATAACACGTCTAATTCCATTTCATCTCCTTGCAAGGACATCCATGAGACTGCACGTCACTTAGTCCAGTAAGGGATTTATCACCATGCCTCGAGAAACCATCAATCCTTGCCCGACGTGTCCCTCTTCTCGCTCCGGGCCCATANCA…
S13-3019	scat	Central Valley	NSV	40.3964	-122.164	yes	yes	Goddardetal2015	C-13	TCAACAGCTCATTCATCGACCTACCTGCACCATCTAACATTTCTGCATGATGGAACTTCGGGTCCCTGTTAGGAATCTGCCTTATTCTACAGATTATAACAGGCTTATTCTTGGCCATACACTATACATCGGACACCGCCACAGCCTTTTCATCCGTTACCCATATCTGTCGAGACGTTAACTATGGCTGAATCATCCGCTATATACACGCCAACGGAGCCTCAATATTCTTCATCTGCCTATTCCTGCACGTAGGACGAGGACTATACTATGGATCCTATACATTCATAGAAACATGAAACGTCGGAATTATCTTACTATTTGCGACTATAGCCACAGCATTCATAGGCTATGTACTACCAT	AAAAATGGAGATTAATTACCCTCCCTAAGACTCAAGGAAGAAGCACCAGCTCCACCATCAGCACCCAAAGCTGAAATTCTTCTTAAACTATTCCCTGGTATCACACCTNNNNCCCCCCTCTATTTATATATTGCAATGACTCTACTGTGCCATGCCGGTATGTCCGGGACCTGGCGCCCTATGTACGTCGTGCATTACTGGTATGCCCCATGCATATAAGCATGTACATACTACTGTACTATTACATAAGACATAACACGTCTAATTCCATTTCATCTCCTTGCAAGGACATCCATGAGACTGCACGTCACTTAGTCCAGTAAGGGATTTATCACCATGCCTCGAGAAACCATCAATCCTTGCCCGACGTGTCCCTCTTCTCGCTCCGGGCCCATANCA…
MAM-2338	tissue	Central Valley	SJV	37.49	-120.8	yes	yes	Goddardetal2015	C-13	TCAACAGCTCATTCATCGACCTACCTGCACCATCTAACATTTCTGCATGATGGAACTTCGGGTCCCTGTTAGGAATCTGCCTTATTCTACAGATTATAACAGGCTTATTCTTGGCCATACACTATACATCGGACACCGCCACAGCCTTTTCATCCGTTACCCATATCTGTCGAGACGTTAACTATGGCTGAATCATCCGCTATATACACGCCAACGGAGCCTCAATATTCTTCATCTGCCTATTCCTGCACGTAGGACGAGGACTATACTATGGATCCTATACATTCATAGAAACATGAAACGTCGGAATTATCTTACTATTTGCGACTATAGCCACAGCATTCATAGGCTATGTACTACCAT	AAAAATGGAGATTAATTACCCTCCCTAAGACTCAAGGAAGAAGCACCAGCTCCACCATCAGCACCCAAAGCTGAAATTCTTCTTAAACTATTCCCTGGTATCACACCTNNNNCCCCCCTCTATTTATATATTGCAATGACTCTACTGTGCCATGCCGGTATGTCCGGGACCTGGCGCCCTATGTACGTCGTGCATTACTGGTATGCCCCATGCATATAAGCATGTACATACTACTGTACTATTACATAAGACATAACACGTCTAATTCCATTTCATCTCCTTGCAAGGACATCCATGAGACTGCACGTCACTTAGTCCAGTAAGGGATTTATCACCATGCCTCGAGAAACCATCAATCCTTGCCCGACGTGTCCCTCTTCTCGCTCCGGGCCCATANCA…
S07-0088	scat	Central Valley	Yolo	38.5706	-121.762	yes	yes	Goddardetal2015	C-13	TCAACAGCTCATTCATCGACCTACCTGCACCATCTAACATTTCTGCATGATGGAACTTCGGGTCCCTGTTAGGAATCTGCCTTATTCTACAGATTATAACAGGCTTATTCTTGGCCATACACTATACATCGGACACCGCCACAGCCTTTTCATCCGTTACCCATATCTGTCGAGACGTTAACTATGGCTGAATCATCCGCTATATACACGCCAACGGAGCCTCAATATTCTTCATCTGCCTATTCCTGCACGTAGGACGAGGACTATACTATGGATCCTATACATTCATAGAAACATGAAACGTCGGAATTATCTTACTATTTGCGACTATAGCCACAGCATTCATAGGCTATGTACTACCAT	AAAAATGGAGATTAATTACCCTCCCTAAGACTCAAGGAAGAAGCACCAGCTCCACCATCAGCACCCAAAGCTGAAATTCTTCTTAAACTATTCCCTGGTATCACACCTNNNNCCCCCCTCTATTTATATATTGCAATGACTCTACTGTGCCATGCCGGTATGTCCGGGACCTGGCGCCCTATGTACGTCGTGCATTACTGGTATGCCCCATGCATATAAGCATGTACATACTACTGTACTATTACATAAGACATAACACGTCTAATTCCATTTCATCTCCTTGCAAGGACATCCATGAGACTGCACGTCACTTAGTCCAGTAAGGGATTTATCACCATGCCTCGAGAAACCATCAATCCTTGCCCGACGTGTCCCTCTTCTCGCTCCGGGCCCATANCA…
S08-0565	scat	Central Valley	Yolo	38.5707	-121.751	no	yes	Goddardetal2015	C-13	TCAACAGCTCATTCATCGACCTACCTGCACCATCTAACATTTCTGCATGATGGAACTTCGGGTCCCTGTTAGGAATCTGCCTTATTCTACAGATTATAACAGGCTTATTCTTGGCCATACACTATACATCGGACACCGCCACAGCCTTTTCATCCGTTACCCATATCTGTCGAGACGTTAACTATGGCTGAATCATCCGCTATATACACGCCAACGGAGCCTCAATATTCTTCATCTGCCTATTCCTGCACGTAGGACGAGGACTATACTATGGATCCTATACATTCATAGAAACATGAAACGTCGGAATTATCTTACTATTTGCGACTATAGCCACAGCATTCATAGGCTATGTACTACCAT	AAAAATGGAGATTAATTACCCTCCCTAAGACTCAAGGAAGAAGCACCAGCTCCACCATCAGCACCCAAAGCTGAAATTCTTCTTAAACTATTCCCTGGTATCACACCTNNNNCCCCCCTCTATTTATATATTGCAATGACTCTACTGTGCCATGCCGGTATGTCCGGGACCTGGCGCCCTATGTACGTCGTGCATTACTGGTATGCCCCATGCATATAAGCATGTACATACTACTGTACTATTACATAAGACATAACACGTCTAATTCCATTTCATCTCCTTGCAAGGACATCCATGAGACTGCACGTCACTTAGTCCAGTAAGGGATTTATCACCATGCCTCGAGAAACCATCAATCCTTGCCCGACGTGTCCCTCTTCTCGCTCCGGGCCCATANCA…
S09-0023	scat	Central Valley	Yolo	38.5745	-121.758	no	yes	Goddardetal2015	C-13	TCAACAGCTCATTCATCGACCTACCTGCACCATCTAACATTTCTGCATGATGGAACTTCGGGTCCCTGTTAGGAATCTGCCTTATTCTACAGATTATAACAGGCTTATTCTTGGCCATACACTATACATCGGACACCGCCACAGCCTTTTCATCCGTTACCCATATCTGTCGAGACGTTAACTATGGCTGAATCATCCGCTATATACACGCCAACGGAGCCTCAATATTCTTCATCTGCCTATTCCTGCACGTAGGACGAGGACTATACTATGGATCCTATACATTCATAGAAACATGAAACGTCGGAATTATCTTACTATTTGCGACTATAGCCACAGCATTCATAGGCTATGTACTACCAT	AAAAATGGAGATTAATTACCCTCCCTAAGACTCAAGGAAGAAGCACCAGCTCCACCATCAGCACCCAAAGCTGAAATTCTTCTTAAACTATTCCCTGGTATCACACCTNNNNCCCCCCTCTATTTATATATTGCAATGACTCTACTGTGCCATGCCGGTATGTCCGGGACCTGGCGCCCTATGTACGTCGTGCATTACTGGTATGCCCCATGCATATAAGCATGTACATACTACTGTACTATTACATAAGACATAACACGTCTAATTCCATTTCATCTCCTTGCAAGGACATCCATGAGACTGCACGTCACTTAGTCCAGTAAGGGATTTATCACCATGCCTCGAGAAACCATCAATCCTTGCCCGACGTGTCCCTCTTCTCGCTCCGGGCCCATANCA…
S11-0640	hair	Deserts	Eastern Washington	46.284	-119.905	yes	yes	Goddardetal2015	C-13	TCAACAGCTCATTCATCGACCTACCTGCACCATCTAACATTTCTGCATGATGGAACTTCGGGTCCCTGTTAGGAATCTGCCTTATTCTACAGATTATAACAGGCTTATTCTTGGCCATACACTATACATCGGACACCGCCACAGCCTTTTCATCCGTTACCCATATCTGTCGAGACGTTAACTATGGCTGAATCATCCGCTATATACACGCCAACGGAGCCTCAATATTCTTCATCTGCCTATTCCTGCACGTAGGACGAGGACTATACTATGGATCCTATACATTCATAGAAACATGAAACGTCGGAATTATCTTACTATTTGCGACTATAGCCACAGCATTCATAGGCTATGTACTACCAT	AAAAATGGAGATTAATTACCCTCCCTAAGACTCAAGGAAGAAGCACCAGCTCCACCATCAGCACCCAAAGCTGAAATTCTTCTTAAACTATTCCCTGGTATCACACCTNNNNCCCCCCTCTATTTATATATTGCAATGACTCTACTGTGCCATGCCGGTATGTCCGGGACCTGGCGCCCTATGTACGTCGTGCATTACTGGTATGCCCCATGCATATAAGCATGTACATACTACTGTACTATTACATAAGACATAACACGTCTAATTCCATTTCATCTCCTTGCAAGGACATCCATGAGACTGCACGTCACTTAGTCCAGTAAGGGATTTATCACCATGCCTCGAGAAACCATCAATCCTTGCCCGACGTGTCCCTCTTCTCGCTCCGGGCCCATANCA…
S11-0732	hair	Deserts	GB	36.5966	-118.198	no	yes	Goddardetal2015	J-13	TCAACAGCTCATTCATCGACCTACCTGCACCATCTAACATTTCTGCATGATGGAACTTCGGGTCCCTGTTAGGAATCTGCCTTATTCTACAGATTATAACAGGCTTATTCTTGGCCATACACTATACATCGGACACCGCCACAGCCTTTTCATCCGTTACCCATATCTGTCGAGACGTCAACTATGGCTGAATCATCCGCTATATACACGCCAACGGAGCCTCAATATTCTTCATCTGCCTATTCCTGCACGTAGGACGAGGACTATACTATGGATCCTATACATTCATAGAAACATGAAACGTCGGAATTATCTTACTATTTGCGACCATAGCCACAGCATTCATAGGCTATGTACTACCAT	AAAAATGGAGATTAATTACCCTCCCTAAGACTCAAGGAAGAAGCACCAGCTCCACCATCAGCACCCAAAGCTGAAATTCTTCTTAAACTATTCCCTGGTATCACACCTNNNNCCCCCCTCTATTTATATATTGCAATGACTCTACTGTGCCATGCCGGTATGTCCGGGACCTGGCGCCCTATGTACGTCGTGCATTACTGGTATGCCCCATGCATATAAGCATGTACATACTACTGTACTATTACATAAGACATAACACGTCTAATTCCATTTCATCTCCTTGCAAGGACATCCATGAGACTGCACGTCACTTAGTCCAGTAAGGGATTTATCACCATGCCTCGAGAAACCATCAATCCTTGCCCGACGTGTCCCTCTTCTCGCTCCGGGCCCATANCA…
S12-0145	hair	Deserts	GB	36.5736	-118.255	no	yes	Goddardetal2015	J-13	TCAACAGCTCATTCATCGACCTACCTGCACCATCTAACATTTCTGCATGATGGAACTTCGGGTCCCTGTTAGGAATCTGCCTTATTCTACAGATTATAACAGGCTTATTCTTGGCCATACACTATACATCGGACACCGCCACAGCCTTTTCATCCGTTACCCATATCTGTCGAGACGTCAACTATGGCTGAATCATCCGCTATATACACGCCAACGGAGCCTCAATATTCTTCATCTGCCTATTCCTGCACGTAGGACGAGGACTATACTATGGATCCTATACATTCATAGAAACATGAAACGTCGGAATTATCTTACTATTTGCGACCATAGCCACAGCATTCATAGGCTATGTACTACCAT	AAAAATGGAGATTAATTACCCTCCCTAAGACTCAAGGAAGAAGCACCAGCTCCACCATCAGCACCCAAAGCTGAAATTCTTCTTAAACTATTCCCTGGTATCACACCTNNNNCCCCCCTCTATTTATATATTGCAATGACTCTACTGTGCCATGCCGGTATGTCCGGGACCTGGCGCCCTATGTACGTCGTGCATTACTGGTATGCCCCATGCATATAAGCATGTACATACTACTGTACTATTACATAAGACATAACACGTCTAATTCCATTTCATCTCCTTGCAAGGACATCCATGAGACTGCACGTCACTTAGTCCAGTAAGGGATTTATCACCATGCCTCGAGAAACCATCAATCCTTGCCCGACGTGTCCCTCTTCTCGCTCCGGGCCCATANCA…
S12-0148	hair	Deserts	GB	36.5966	-118.198	no	yes	Goddardetal2015	J-13	TCAACAGCTCATTCATCGACCTACCTGCACCATCTAACATTTCTGCATGATGGAACTTCGGGTCCCTGTTAGGAATCTGCCTTATTCTACAGATTATAACAGGCTTATTCTTGGCCATACACTATACATCGGACACCGCCACAGCCTTTTCATCCGTTACCCATATCTGTCGAGACGTCAACTATGGCTGAATCATCCGCTATATACACGCCAACGGAGCCTCAATATTCTTCATCTGCCTATTCCTGCACGTAGGACGAGGACTATACTATGGATCCTATACATTCATAGAAACATGAAACGTCGGAATTATCTTACTATTTGCGACCATAGCCACAGCATTCATAGGCTATGTACTACCAT	AAAAATGGAGATTAATTACCCTCCCTAAGACTCAAGGAAGAAGCACCAGCTCCACCATCAGCACCCAAAGCTGAAATTCTTCTTAAACTATTCCCTGGTATCACACCTNNNNCCCCCCTCTATTTATATATTGCAATGACTCTACTGTGCCATGCCGGTATGTCCGGGACCTGGCGCCCTATGTACGTCGTGCATTACTGGTATGCCCCATGCATATAAGCATGTACATACTACTGTACTATTACATAAGACATAACACGTCTAATTCCATTTCATCTCCTTGCAAGGACATCCATGAGACTGCACGTCACTTAGTCCAGTAAGGGATTTATCACCATGCCTCGAGAAACCATCAATCCTTGCCCGACGTGTCCCTCTTCTCGCTCCGGGCCCATANCA…
S12-0157	scat	Deserts	GB	36.5736	-118.255	no	yes	Goddardetal2015	J-13	TCAACAGCTCATTCATCGACCTACCTGCACCATCTAACATTTCTGCATGATGGAACTTCGGGTCCCTGTTAGGAATCTGCCTTATTCTACAGATTATAACAGGCTTATTCTTGGCCATACACTATACATCGGACACCGCCACAGCCTTTTCATCCGTTACCCATATCTGTCGAGACGTCAACTATGGCTGAATCATCCGCTATATACACGCCAACGGAGCCTCAATATTCTTCATCTGCCTATTCCTGCACGTAGGACGAGGACTATACTATGGATCCTATACATTCATAGAAACATGAAACGTCGGAATTATCTTACTATTTGCGACCATAGCCACAGCATTCATAGGCTATGTACTACCAT	AAAAATGGAGATTAATTACCCTCCCTAAGACTCAAGGAAGAAGCACCAGCTCCACCATCAGCACCCAAAGCTGAAATTCTTCTTAAACTATTCCCTGGTATCACACCTNNNNCCCCCCTCTATTTATATATTGCAATGACTCTACTGTGCCATGCCGGTATGTCCGGGACCTGGCGCCCTATGTACGTCGTGCATTACTGGTATGCCCCATGCATATAAGCATGTACATACTACTGTACTATTACATAAGACATAACACGTCTAATTCCATTTCATCTCCTTGCAAGGACATCCATGAGACTGCACGTCACTTAGTCCAGTAAGGGATTTATCACCATGCCTCGAGAAACCATCAATCCTTGCCCGACGTGTCCCTCTTCTCGCTCCGGGCCCATANCA…
S12-0160	scat	Deserts	GB	36.5911	-118.22	no	yes	Goddardetal2015	J-13	TCAACAGCTCATTCATCGACCTACCTGCACCATCTAACATTTCTGCATGATGGAACTTCGGGTCCCTGTTAGGAATCTGCCTTATTCTACAGATTATAACAGGCTTATTCTTGGCCATACACTATACATCGGACACCGCCACAGCCTTTTCATCCGTTACCCATATCTGTCGAGACGTCAACTATGGCTGAATCATCCGCTATATACACGCCAACGGAGCCTCAATATTCTTCATCTGCCTATTCCTGCACGTAGGACGAGGACTATACTATGGATCCTATACATTCATAGAAACATGAAACGTCGGAATTATCTTACTATTTGCGACCATAGCCACAGCATTCATAGGCTATGTACTACCAT	AAAAATGGAGATTAATTACCCTCCCTAAGACTCAAGGAAGAAGCACCAGCTCCACCATCAGCACCCAAAGCTGAAATTCTTCTTAAACTATTCCCTGGTATCACACCTNNNNCCCCCCTCTATTTATATATTGCAATGACTCTACTGTGCCATGCCGGTATGTCCGGGACCTGGCGCCCTATGTACGTCGTGCATTACTGGTATGCCCCATGCATATAAGCATGTACATACTACTGTACTATTACATAAGACATAACACGTCTAATTCCATTTCATCTCCTTGCAAGGACATCCATGAGACTGCACGTCACTTAGTCCAGTAAGGGATTTATCACCATGCCTCGAGAAACCATCAATCCTTGCCCGACGTGTCCCTCTTCTCGCTCCGGGCCCATANCA…
S12-0163	scat	Deserts	GB	36.5904	-118.223	no	yes	Goddardetal2015	J-13	TCAACAGCTCATTCATCGACCTACCTGCACCATCTAACATTTCTGCATGATGGAACTTCGGGTCCCTGTTAGGAATCTGCCTTATTCTACAGATTATAACAGGCTTATTCTTGGCCATACACTATACATCGGACACCGCCACAGCCTTTTCATCCGTTACCCATATCTGTCGAGACGTCAACTATGGCTGAATCATCCGCTATATACACGCCAACGGAGCCTCAATATTCTTCATCTGCCTATTCCTGCACGTAGGACGAGGACTATACTATGGATCCTATACATTCATAGAAACATGAAACGTCGGAATTATCTTACTATTTGCGACCATAGCCACAGCATTCATAGGCTATGTACTACCAT	AAAAATGGAGATTAATTACCCTCCCTAAGACTCAAGGAAGAAGCACCAGCTCCACCATCAGCACCCAAAGCTGAAATTCTTCTTAAACTATTCCCTGGTATCACACCTNNNNCCCCCCTCTATTTATATATTGCAATGACTCTACTGTGCCATGCCGGTATGTCCGGGACCTGGCGCCCTATGTACGTCGTGCATTACTGGTATGCCCCATGCATATAAGCATGTACATACTACTGTACTATTACATAAGACATAACACGTCTAATTCCATTTCATCTCCTTGCAAGGACATCCATGAGACTGCACGTCACTTAGTCCAGTAAGGGATTTATCACCATGCCTCGAGAAACCATCAATCCTTGCCCGACGTGTCCCTCTTCTCGCTCCGGGCCCATANCA…
S12-0164	scat	Deserts	GB	36.5908	-118.221	yes	yes	Goddardetal2015	J-13	TCAACAGCTCATTCATCGACCTACCTGCACCATCTAACATTTCTGCATGATGGAACTTCGGGTCCCTGTTAGGAATCTGCCTTATTCTACAGATTATAACAGGCTTATTCTTGGCCATACACTATACATCGGACACCGCCACAGCCTTTTCATCCGTTACCCATATCTGTCGAGACGTCAACTATGGCTGAATCATCCGCTATATACACGCCAACGGAGCCTCAATATTCTTCATCTGCCTATTCCTGCACGTAGGACGAGGACTATACTATGGATCCTATACATTCATAGAAACATGAAACGTCGGAATTATCTTACTATTTGCGACCATAGCCACAGCATTCATAGGCTATGTACTACCAT	AAAAATGGAGATTAATTACCCTCCCTAAGACTCAAGGAAGAAGCACCAGCTCCACCATCAGCACCCAAAGCTGAAATTCTTCTTAAACTATTCCCTGGTATCACACCTNNNNCCCCCCTCTATTTATATATTGCAATGACTCTACTGTGCCATGCCGGTATGTCCGGGACCTGGCGCCCTATGTACGTCGTGCATTACTGGTATGCCCCATGCATATAAGCATGTACATACTACTGTACTATTACATAAGACATAACACGTCTAATTCCATTTCATCTCCTTGCAAGGACATCCATGAGACTGCACGTCACTTAGTCCAGTAAGGGATTTATCACCATGCCTCGAGAAACCATCAATCCTTGCCCGACGTGTCCCTCTTCTCGCTCCGGGCCCATANCA…
S12-0510	scat	Deserts	GB	36.5807	-118.25	no	yes	Goddardetal2015	J-13	TCAACAGCTCATTCATCGACCTACCTGCACCATCTAACATTTCTGCATGATGGAACTTCGGGTCCCTGTTAGGAATCTGCCTTATTCTACAGATTATAACAGGCTTATTCTTGGCCATACACTATACATCGGACACCGCCACAGCCTTTTCATCCGTTACCCATATCTGTCGAGACGTCAACTATGGCTGAATCATCCGCTATATACACGCCAACGGAGCCTCAATATTCTTCATCTGCCTATTCCTGCACGTAGGACGAGGACTATACTATGGATCCTATACATTCATAGAAACATGAAACGTCGGAATTATCTTACTATTTGCGACCATAGCCACAGCATTCATAGGCTATGTACTACCAT	AAAAATGGAGATTAATTACCCTCCCTAAGACTCAAGGAAGAAGCACCAGCTCCACCATCAGCACCCAAAGCTGAAATTCTTCTTAAACTATTCCCTGGTATCACACCTNNNNCCCCCCTCTATTTATATATTGCAATGACTCTACTGTGCCATGCCGGTATGTCCGGGACCTGGCGCCCTATGTACGTCGTGCATTACTGGTATGCCCCATGCATATAAGCATGTACATACTACTGTACTATTACATAAGACATAACACGTCTAATTCCATTTCATCTCCTTGCAAGGACATCCATGAGACTGCACGTCACTTAGTCCAGTAAGGGATTTATCACCATGCCTCGAGAAACCATCAATCCTTGCCCGACGTGTCCCTCTTCTCGCTCCGGGCCCATANCA…
S15-0644	scat	Cascades/Sierras	Wcasc	40.5202	-121.553	no	yes	this study	C-13	TCAACAGCTCATTCATCGACCTACCTGCACCATCTAACATTTCTGCATGATGGAACTTCGGGTCCCTGTTAGGAATCTGCCTTATTCTACAGATTATAACAGGCTTATTCTTGGCCATACACTATACATCGGACACCGCCACAGCCTTTTCATCCGTTACCCATATCTGTCGAGACGTTAACTATGGCTGAATCATCCGCTATATACACGCCAACGGAGCCTCAATATTCTTCATCTGCCTATTCCTGCACGTAGGACGAGGACTATACTATGGATCCTATACATTCATAGAAACATGAAACGTCGGAATTATCTTACTATTTGCGACTATAGCCACAGCATTCATAGGCTATGTACTACCAT	AAAAATGGAGATTAATTACCCTCCCTAAGACTCAAGGAAGAAGCACCAGCTCCACCATCAGCACCCAAAGCTGAAATTCTTCTTAAACTATTCCCTGGTATCACACCTNNNNCCCCCCTCTATTTATATATTGCAATGACTCTACTGTGCCATGCCGGTATGTCCGGGACCTGGCGCCCTATGTACGTCGTGCATTACTGGTATGCCCCATGCATATAAGCATGTACATACTACTGTACTATTACATAAGACATAACACGTCTAATTCCATTTCATCTCCTTGCAAGGACATCCATGAGACTGCACGTCACTTAGTCCAGTAAGGGATTTATCACCATGCCTCGAGAAACCATCAATCCTTGCCCGACGTGTCCCTCTTCTCGCTCCGGGCCCATANCA…
S15-0925	scat	Cascades/Sierras	Wcasc	40.1518	-121.435	no	yes	this study	C-13	TCAACAGCTCATTCATCGACCTACCTGCACCATCTAACATTTCTGCATGATGGAACTTCGGGTCCCTGTTAGGAATCTGCCTTATTCTACAGATTATAACAGGCTTATTCTTGGCCATACACTATACATCGGACACCGCCACAGCCTTTTCATCCGTTACCCATATCTGTCGAGACGTTAACTATGGCTGAATCATCCGCTATATACACGCCAACGGAGCCTCAATATTCTTCATCTGCCTATTCCTGCACGTAGGACGAGGACTATACTATGGATCCTATACATTCATAGAAACATGAAACGTCGGAATTATCTTACTATTTGCGACTATAGCCACAGCATTCATAGGCTATGTACTACCAT	AAAAATGGAGATTAATTACCCTCCCTAAGACTCAAGGAAGAAGCACCAGCTCCACCATCAGCACCCAAAGCTGAAATTCTTCTTAAACTATTCCCTGGTATCACACCTNNNNCCCCCCTCTATTTATATATTGCAATGACTCTACTGTGCCATGCCGGTATGTCCGGGACCTGGCGCCCTATGTACGTCGTGCATTACTGGTATGCCCCATGCATATAAGCATGTACATACTACTGTACTATTACATAAGACATAACACGTCTAATTCCATTTCATCTCCTTGCAAGGACATCCATGAGACTGCACGTCACTTAGTCCAGTAAGGGATTTATCACCATGCCTCGAGAAACCATCAATCCTTGCCCGACGTGTCCCTCTTCTCGCTCCGGGCCCATANCA…
S15-2226	scat	Cascades/Sierras	Wcasc	40.5127	-121.502	yes	yes	this study	C-13	TCAACAGCTCATTCATCGACCTACCTGCACCATCTAACATTTCTGCATGATGGAACTTCGGGTCCCTGTTAGGAATCTGCCTTATTCTACAGATTATAACAGGCTTATTCTTGGCCATACACTATACATCGGACACCGCCACAGCCTTTTCATCCGTTACCCATATCTGTCGAGACGTTAACTATGGCTGAATCATCCGCTATATACACGCCAACGGAGCCTCAATATTCTTCATCTGCCTATTCCTGCACGTAGGACGAGGACTATACTATGGATCCTATACATTCATAGAAACATGAAACGTCGGAATTATCTTACTATTTGCGACTATAGCCACAGCATTCATAGGCTATGTACTACCAT	AAAAATGGAGATTAATTACCCTCCCTAAGACTCAAGGAAGAAGCACCAGCTCCACCATCAGCACCCAAAGCTGAAATTCTTCTTAAACTATTCCCTGGTATCACACCTNNNNCCCCCCTCTATTTATATATTGCAATGACTCTACTGTGCCATGCCGGTATGTCCGGGACCTGGCGCCCTATGTACGTCGTGCATTACTGGTATGCCCCATGCATATAAGCATGTACATACTACTGTACTATTACATAAGACATAACACGTCTAATTCCATTTCATCTCCTTGCAAGGACATCCATGAGACTGCACGTCACTTAGTCCAGTAAGGGATTTATCACCATGCCTCGAGAAACCATCAATCCTTGCCCGACGTGTCCCTCTTCTCGCTCCGGGCCCATANCA…
S14-2930	scat	Cascades/Sierras	WSS	37.678	-119.808	yes	yes	this study	C-13	TCAACAGCTCATTCATCGACCTACCTGCACCATCTAACATTTCTGCATGATGGAACTTCGGGTCCCTGTTAGGAATCTGCCTTATTCTACAGATTATAACAGGCTTATTCTTGGCCATACACTATACATCGGACACCGCCACAGCCTTTTCATCCGTTACCCATATCTGTCGAGACGTTAACTATGGCTGAATCATCCGCTATATACACGCCAACGGAGCCTCAATATTCTTCATCTGCCTATTCCTGCACGTAGGACGAGGACTATACTATGGATCCTATACATTCATAGAAACATGAAACGTCGGAATTATCTTACTATTTGCGACTATAGCCACAGCATTCATAGGCTATGTACTACCAT	AAAAATGGAGATTAATTACCCTCCCTAAGACTCAAGGAAGAAGCACCAGCTCCACCATCAGCACCCAAAGCTGAAATTCTTCTTAAACTATTCCCTGGTATCACACCTNNNNCCCCCCTCTATTTATATATTGCAATGACTCTACTGTGCCATGCCGGTATGTCCGGGACCTGGCGCCCTATGTACGTCGTGCATTACTGGTATGCCCCATGCATATAAGCATGTACATACTACTGTACTATTACATAAGACATAACACGTCTAATTCCATTTCATCTCCTTGCAAGGACATCCATGAGACTGCACGTCACTTAGTCCAGTAAGGGATTTATCACCATGCCTCGAGAAACCATCAATCCTTGCCCGACGTGTCCCTCTTCTCGCTCCGGGCCCATANCA…
S15-0552	scat	Central Valley	CSV	39.6782	-121.777	yes	yes	this study	C-13	TCAACAGCTCATTCATCGACCTACCTGCACCATCTAACATTTCTGCATGATGGAACTTCGGGTCCCTGTTAGGAATCTGCCTTATTCTACAGATTATAACAGGCTTATTCTTGGCCATACACTATACATCGGACACCGCCACAGCCTTTTCATCCGTTACCCATATCTGTCGAGACGTTAACTATGGCTGAATCATCCGCTATATACACGCCAACGGAGCCTCAATATTCTTCATCTGCCTATTCCTGCACGTAGGACGAGGACTATACTATGGATCCTATACATTCATAGAAACATGAAACGTCGGAATTATCTTACTATTTGCGACTATAGCCACAGCATTCATAGGCTATGTACTACCAT	AAAAATGGAGATTAATTACCCTCCCTAAGACTCAAGGAAGAAGCACCAGCTCCACCATCAGCACCCAAAGCTGAAATTCTTCTTAAACTATTCCCTGGTATCACACCTNNNNCCCCCCTCTATTTATATATTGCAATGACTCTACTGTGCCATGCCGGTATGTCCGGGACCTGGCGCCCTATGTACGTCGTGCATTACTGGTATGCCCCATGCATATAAGCATGTACATACTACTGTACTATTACATAAGACATAACACGTCTAATTCCATTTCATCTCCTTGCAAGGACATCCATGAGACTGCACGTCACTTAGTCCAGTAAGGGATTTATCACCATGCCTCGAGAAACCATCAATCCTTGCCCGACGTGTCCCTCTTCTCGCTCCGGGCCCATANCA…
S15-0825	scat	Central Valley	CSV	39.6773	-121.778	yes	yes	this study	C-13	TCAACAGCTCATTCATCGACCTACCTGCACCATCTAACATTTCTGCATGATGGAACTTCGGGTCCCTGTTAGGAATCTGCCTTATTCTACAGATTATAACAGGCTTATTCTTGGCCATACACTATACATCGGACACCGCCACAGCCTTTTCATCCGTTACCCATATCTGTCGAGACGTTAACTATGGCTGAATCATCCGCTATATACACGCCAACGGAGCCTCAATATTCTTCATCTGCCTATTCCTGCACGTAGGACGAGGACTATACTATGGATCCTATACATTCATAGAAACATGAAACGTCGGAATTATCTTACTATTTGCGACTATAGCCACAGCATTCATAGGCTATGTACTACCAT	AAAAATGGAGATTAATTACCCTCCCTAAGACTCAAGGAAGAAGCACCAGCTCCACCATCAGCACCCAAAGCTGAAATTCTTCTTAAACTATTCCCTGGTATCACACCTNNNNCCCCCCTCTATTTATATATTGCAATGACTCTACTGTGCCATGCCGGTATGTCCGGGACCTGGCGCCCTATGTACGTCGTGCATTACTGGTATGCCCCATGCATATAAGCATGTACATACTACTGTACTATTACATAAGACATAACACGTCTAATTCCATTTCATCTCCTTGCAAGGACATCCATGAGACTGCACGTCACTTAGTCCAGTAAGGGATTTATCACCATGCCTCGAGAAACCATCAATCCTTGCCCGACGTGTCCCTCTTCTCGCTCCGGGCCCATANCA…
S15-0995	scat	Central Valley	CSV	38.5488	-121.474	no	yes	this study	C-13	TCAACAGCTCATTCATCGACCTACCTGCACCATCTAACATTTCTGCATGATGGAACTTCGGGTCCCTGTTAGGAATCTGCCTTATTCTACAGATTATAACAGGCTTATTCTTGGCCATACACTATACATCGGACACCGCCACAGCCTTTTCATCCGTTACCCATATCTGTCGAGACGTTAACTATGGCTGAATCATCCGCTATATACACGCCAACGGAGCCTCAATATTCTTCATCTGCCTATTCCTGCACGTAGGACGAGGACTATACTATGGATCCTATACATTCATAGAAACATGAAACGTCGGAATTATCTTACTATTTGCGACTATAGCCACAGCATTCATAGGCTATGTACTACCAT	AAAAATGGAGATTAATTACCCTCCCTAAGACTCAAGGAAGAAGCACCAGCTCCACCATCAGCACCCAAAGCTGAAATTCTTCTTAAACTATTCCCTGGTATCACACCTNNNNCCCCCCTCTATTTATATATTGCAATGACTCTACTGTGCCATGCCGGTATGTCCGGGACCTGGCGCCCTATGTACGTCGTGCATTACTGGTATGCCCCATGCATATAAGCATGTACATACTACTGTACTATTACATAAGACATAACACGTCTAATTCCATTTCATCTCCTTGCAAGGACATCCATGAGACTGCACGTCACTTAGTCCAGTAAGGGATTTATCACCATGCCTCGAGAAACCATCAATCCTTGCCCGACGTGTCCCTCTTCTCGCTCCGGGCCCATANCA…
S15-1993	scat	Central Valley	CSV	39.6957	-121.777	yes	yes	this study	C-13	TCAACAGCTCATTCATCGACCTACCTGCACCATCTAACATTTCTGCATGATGGAACTTCGGGTCCCTGTTAGGAATCTGCCTTATTCTACAGATTATAACAGGCTTATTCTTGGCCATACACTATACATCGGACACCGCCACAGCCTTTTCATCCGTTACCCATATCTGTCGAGACGTTAACTATGGCTGAATCATCCGCTATATACACGCCAACGGAGCCTCAATATTCTTCATCTGCCTATTCCTGCACGTAGGACGAGGACTATACTATGGATCCTATACATTCATAGAAACATGAAACGTCGGAATTATCTTACTATTTGCGACTATAGCCACAGCATTCATAGGCTATGTACTACCAT	AAAAATGGAGATTAATTACCCTCCCTAAGACTCAAGGAAGAAGCACCAGCTCCACCATCAGCACCCAAAGCTGAAATTCTTCTTAAACTATTCCCTGGTATCACACCTNNNNCCCCCCTCTATTTATATATTGCAATGACTCTACTGTGCCATGCCGGTATGTCCGGGACCTGGCGCCCTATGTACGTCGTGCATTACTGGTATGCCCCATGCATATAAGCATGTACATACTACTGTACTATTACATAAGACATAACACGTCTAATTCCATTTCATCTCCTTGCAAGGACATCCATGAGACTGCACGTCACTTAGTCCAGTAAGGGATTTATCACCATGCCTCGAGAAACCATCAATCCTTGCCCGACGTGTCCCTCTTCTCGCTCCGGGCCCATANCA…
S15-0816	scat	Central Valley	NSV	40.102	-122.152	yes	yes	this study	C-13	TCAACAGCTCATTCATCGACCTACCTGCACCATCTAACATTTCTGCATGATGGAACTTCGGGTCCCTGTTAGGAATCTGCCTTATTCTACAGATTATAACAGGCTTATTCTTGGCCATACACTATACATCGGACACCGCCACAGCCTTTTCATCCGTTACCCATATCTGTCGAGACGTTAACTATGGCTGAATCATCCGCTATATACACGCCAACGGAGCCTCAATATTCTTCATCTGCCTATTCCTGCACGTAGGACGAGGACTATACTATGGATCCTATACATTCATAGAAACATGAAACGTCGGAATTATCTTACTATTTGCGACTATAGCCACAGCATTCATAGGCTATGTACTACCAT	AAAAATGGAGATTAATTACCCTCCCTAAGACTCAAGGAAGAAGCACCAGCTCCACCATCAGCACCCAAAGCTGAAATTCTTCTTAAACTATTCCCTGGTATCACACCTNNNNCCCCCCTCTATTTATATATTGCAATGACTCTACTGTGCCATGCCGGTATGTCCGGGACCTGGCGCCCTATGTACGTCGTGCATTACTGGTATGCCCCATGCATATAAGCATGTACATACTACTGTACTATTACATAAGACATAACACGTCTAATTCCATTTCATCTCCTTGCAAGGACATCCATGAGACTGCACGTCACTTAGTCCAGTAAGGGATTTATCACCATGCCTCGAGAAACCATCAATCCTTGCCCGACGTGTCCCTCTTCTCGCTCCGGGCCCATANCA…
S15-3138	scat	Central Valley	Yolo	38.7294	-121.805	no	yes	this study	C-13	TCAACAGCTCATTCATCGACCTACCTGCACCATCTAACATTTCTGCATGATGGAACTTCGGGTCCCTGTTAGGAATCTGCCTTATTCTACAGATTATAACAGGCTTATTCTTGGCCATACACTATACATCGGACACCGCCACAGCCTTTTCATCCGTTACCCATATCTGTCGAGACGTTAACTATGGCTGAATCATCCGCTATATACACGCCAACGGAGCCTCAATATTCTTCATCTGCCTATTCCTGCACGTAGGACGAGGACTATACTATGGATCCTATACATTCATAGAAACATGAAACGTCGGAATTATCTTACTATTTGCGACTATAGCCACAGCATTCATAGGCTATGTACTACCAT	AAAAATGGAGATTAATTACCCTCCCTAAGACTCAAGGAAGAAGCACCAGCTCCACCATCAGCACCCAAAGCTGAAATTCTTCTTAAACTATTCCCTGGTATCACACCTNNNNCCCCCCTCTATTTATATATTGCAATGACTCTACTGTGCCATGCCGGTATGTCCGGGACCTGGCGCCCTATGTACGTCGTGCATTACTGGTATGCCCCATGCATATAAGCATGTACATACTACTGTACTATTACATAAGACATAACACGTCTAATTCCATTTCATCTCCTTGCAAGGACATCCATGAGACTGCACGTCACTTAGTCCAGTAAGGGATTTATCACCATGCCTCGAGAAACCATCAATCCTTGCCCGACGTGTCCCTCTTCTCGCTCCGGGCCCATANCA…
S16-0012	scat	Central Valley	Yolo	38.7293	-121.805	no	yes	this study	C-13	TCAACAGCTCATTCATCGACCTACCTGCACCATCTAACATTTCTGCATGATGGAACTTCGGGTCCCTGTTAGGAATCTGCCTTATTCTACAGATTATAACAGGCTTATTCTTGGCCATACACTATACATCGGACACCGCCACAGCCTTTTCATCCGTTACCCATATCTGTCGAGACGTTAACTATGGCTGAATCATCCGCTATATACACGCCAACGGAGCCTCAATATTCTTCATCTGCCTATTCCTGCACGTAGGACGAGGACTATACTATGGATCCTATACATTCATAGAAACATGAAACGTCGGAATTATCTTACTATTTGCGACTATAGCCACAGCATTCATAGGCTATGTACTACCAT	AAAAATGGAGATTAATTACCCTCCCTAAGACTCAAGGAAGAAGCACCAGCTCCACCATCAGCACCCAAAGCTGAAATTCTTCTTAAACTATTCCCTGGTATCACACCTNNNNCCCCCCTCTATTTATATATTGCAATGACTCTACTGTGCCATGCCGGTATGTCCGGGACCTGGCGCCCTATGTACGTCGTGCATTACTGGTATGCCCCATGCATATAAGCATGTACATACTACTGTACTATTACATAAGACATAACACGTCTAATTCCATTTCATCTCCTTGCAAGGACATCCATGAGACTGCACGTCACTTAGTCCAGTAAGGGATTTATCACCATGCCTCGAGAAACCATCAATCCTTGCCCGACGTGTCCCTCTTCTCGCTCCGGGCCCATANCA…
S16-0015	scat	Central Valley	Yolo	38.7293	-121.805	yes	yes	this study	C-13	TCAACAGCTCATTCATCGACCTACCTGCACCATCTAACATTTCTGCATGATGGAACTTCGGGTCCCTGTTAGGAATCTGCCTTATTCTACAGATTATAACAGGCTTATTCTTGGCCATACACTATACATCGGACACCGCCACAGCCTTTTCATCCGTTACCCATATCTGTCGAGACGTTAACTATGGCTGAATCATCCGCTATATACACGCCAACGGAGCCTCAATATTCTTCATCTGCCTATTCCTGCACGTAGGACGAGGACTATACTATGGATCCTATACATTCATAGAAACATGAAACGTCGGAATTATCTTACTATTTGCGACTATAGCCACAGCATTCATAGGCTATGTACTACCAT	AAAAATGGAGATTAATTACCCTCCCTAAGACTCAAGGAAGAAGCACCAGCTCCACCATCAGCACCCAAAGCTGAAATTCTTCTTAAACTATTCCCTGGTATCACACCTNNNNCCCCCCTCTATTTATATATTGCAATGACTCTACTGTGCCATGCCGGTATGTCCGGGACCTGGCGCCCTATGTACGTCGTGCATTACTGGTATGCCCCATGCATATAAGCATGTACATACTACTGTACTATTACATAAGACATAACACGTCTAATTCCATTTCATCTCCTTGCAAGGACATCCATGAGACTGCACGTCACTTAGTCCAGTAAGGGATTTATCACCATGCCTCGAGAAACCATCAATCCTTGCCCGACGTGTCCCTCTTCTCGCTCCGGGCCCATANCA…
S14-1203	scat	Deserts	GB	38.7097	-117.37	no	yes	this study	C-13	TCAACAGCTCATTCATCGACCTACCTGCACCATCTAACATTTCTGCATGATGGAACTTCGGGTCCCTGTTAGGAATCTGCCTTATTCTACAGATTATAACAGGCTTATTCTTGGCCATACACTATACATCGGACACCGCCACAGCCTTTTCATCCGTTACCCATATCTGTCGAGACGTTAACTATGGCTGAATCATCCGCTATATACACGCCAACGGAGCCTCAATATTCTTCATCTGCCTATTCCTGCACGTAGGACGAGGACTATACTATGGATCCTATACATTCATAGAAACATGAAACGTCGGAATTATCTTACTATTTGCGACTATAGCCACAGCATTCATAGGCTATGTACTACCAT	AAAAATGGAGATTAATTACCCTCCCTAAGACTCAAGGAAGAAGCACCAGCTCCACCATCAGCACCCAAAGCTGAAATTCTTCTTAAACTATTCCCTGGTATCACACCTNNNNCCCCCCTCTATTTATATATTGCAATGACTCTACTGTGCCATGCCGGTATGTCCGGGACCTGGCGCCCTATGTACGTCGTGCATTACTGGTATGCCCCATGCATATAAGCATGTACATACTACTGTACTATTACATAAGACATAACACGTCTAATTCCATTTCATCTCCTTGCAAGGACATCCATGAGACTGCACGTCACTTAGTCCAGTAAGGGATTTATCACCATGCCTCGAGAAACCATCAATCCTTGCCCGACGTGTCCCTCTTCTCGCTCCGGGCCCATANCA…
S14-1204	scat	Deserts	GB	38.7126	-117.371	no	yes	this study	C-13	TCAACAGCTCATTCATCGACCTACCTGCACCATCTAACATTTCTGCATGATGGAACTTCGGGTCCCTGTTAGGAATCTGCCTTATTCTACAGATTATAACAGGCTTATTCTTGGCCATACACTATACATCGGACACCGCCACAGCCTTTTCATCCGTTACCCATATCTGTCGAGACGTTAACTATGGCTGAATCATCCGCTATATACACGCCAACGGAGCCTCAATATTCTTCATCTGCCTATTCCTGCACGTAGGACGAGGACTATACTATGGATCCTATACATTCATAGAAACATGAAACGTCGGAATTATCTTACTATTTGCGACTATAGCCACAGCATTCATAGGCTATGTACTACCAT	AAAAATGGAGATTAATTACCCTCCCTAAGACTCAAGGAAGAAGCACCAGCTCCACCATCAGCACCCAAAGCTGAAATTCTTCTTAAACTATTCCCTGGTATCACACCTNNNNCCCCCCTCTATTTATATATTGCAATGACTCTACTGTGCCATGCCGGTATGTCCGGGACCTGGCGCCCTATGTACGTCGTGCATTACTGGTATGCCCCATGCATATAAGCATGTACATACTACTGTACTATTACATAAGACATAACACGTCTAATTCCATTTCATCTCCTTGCAAGGACATCCATGAGACTGCACGTCACTTAGTCCAGTAAGGGATTTATCACCATGCCTCGAGAAACCATCAATCCTTGCCCGACGTGTCCCTCTTCTCGCTCCGGGCCCATANCA…
S14-1205	scat	Deserts	GB	38.7237	-117.617	no	yes	this study	C-13	TCAACAGCTCATTCATCGACCTACCTGCACCATCTAACATTTCTGCATGATGGAACTTCGGGTCCCTGTTAGGAATCTGCCTTATTCTACAGATTATAACAGGCTTATTCTTGGCCATACACTATACATCGGACACCGCCACAGCCTTTTCATCCGTTACCCATATCTGTCGAGACGTTAACTATGGCTGAATCATCCGCTATATACACGCCAACGGAGCCTCAATATTCTTCATCTGCCTATTCCTGCACGTAGGACGAGGACTATACTATGGATCCTATACATTCATAGAAACATGAAACGTCGGAATTATCTTACTATTTGCGACTATAGCCACAGCATTCATAGGCTATGTACTACCAT	AAAAATGGAGATTAATTACCCTCCCTAAGACTCAAGGAAGAAGCACCAGCTCCACCATCAGCACCCAAAGCTGAAATTCTTCTTAAACTATTCCCTGGTATCACACCTNNNNCCCCCCTCTATTTATATATTGCAATGACTCTACTGTGCCATGCCGGTATGTCCGGGACCTGGCGCCCTATGTACGTCGTGCATTACTGGTATGCCCCATGCATATAAGCATGTACATACTACTGTACTATTACATAAGACATAACACGTCTAATTCCATTTCATCTCCTTGCAAGGACATCCATGAGACTGCACGTCACTTAGTCCAGTAAGGGATTTATCACCATGCCTCGAGAAACCATCAATCCTTGCCCGACGTGTCCCTCTTCTCGCTCCGGGCCCATANCA…
S14-1693	scat	Deserts	GB	38.943	-114.298	no	yes	this study	C-13	TCAACAGCTCATTCATCGACCTACCTGCACCATCTAACATTTCTGCATGATGGAACTTCGGGTCCCTGTTAGGAATCTGCCTTATTCTACAGATTATAACAGGCTTATTCTTGGCCATACACTATACATCGGACACCGCCACAGCCTTTTCATCCGTTACCCATATCTGTCGAGACGTTAACTATGGCTGAATCATCCGCTATATACACGCCAACGGAGCCTCAATATTCTTCATCTGCCTATTCCTGCACGTAGGACGAGGACTATACTATGGATCCTATACATTCATAGAAACATGAAACGTCGGAATTATCTTACTATTTGCGACTATAGCCACAGCATTCATAGGCTATGTACTACCAT	AAAAATGGAGATTAATTACCCTCCCTAAGACTCAAGGAAGAAGCACCAGCTCCACCATCAGCACCCAAAGCTGAAATTCTTCTTAAACTATTCCCTGGTATCACACCTNNNNCCCCCCTCTATTTATATATTGCAATGACTCTACTGTGCCATGCCGGTATGTCCGGGACCTGGCGCCCTATGTACGTCGTGCATTACTGGTATGCCCCATGCATATAAGCATGTACATACTACTGTACTATTACATAAGACATAACACGTCTAATTCCATTTCATCTCCTTGCAAGGACATCCATGAGACTGCACGTCACTTAGTCCAGTAAGGGATTTATCACCATGCCTCGAGAAACCATCAATCCTTGCCCGACGTGTCCCTCTTCTCGCTCCGGGCCCATANCA…
S14-1694	scat	Deserts	GB	38.9428	-114.296	yes	yes	this study	C-13	TCAACAGCTCATTCATCGACCTACCTGCACCATCTAACATTTCTGCATGATGGAACTTCGGGTCCCTGTTAGGAATCTGCCTTATTCTACAGATTATAACAGGCTTATTCTTGGCCATACACTATACATCGGACACCGCCACAGCCTTTTCATCCGTTACCCATATCTGTCGAGACGTTAACTATGGCTGAATCATCCGCTATATACACGCCAACGGAGCCTCAATATTCTTCATCTGCCTATTCCTGCACGTAGGACGAGGACTATACTATGGATCCTATACATTCATAGAAACATGAAACGTCGGAATTATCTTACTATTTGCGACTATAGCCACAGCATTCATAGGCTATGTACTACCAT	AAAAATGGAGATTAATTACCCTCCCTAAGACTCAAGGAAGAAGCACCAGCTCCACCATCAGCACCCAAAGCTGAAATTCTTCTTAAACTATTCCCTGGTATCACACCTNNNNCCCCCCTCTATTTATATATTGCAATGACTCTACTGTGCCATGCCGGTATGTCCGGGACCTGGCGCCCTATGTACGTCGTGCATTACTGGTATGCCCCATGCATATAAGCATGTACATACTACTGTACTATTACATAAGACATAACACGTCTAATTCCATTTCATCTCCTTGCAAGGACATCCATGAGACTGCACGTCACTTAGTCCAGTAAGGGATTTATCACCATGCCTCGAGAAACCATCAATCCTTGCCCGACGTGTCCCTCTTCTCGCTCCGGGCCCATANCA…
S14-1696	scat	Deserts	GB	38.9409	-114.29	yes	yes	this study	C-13	TCAACAGCTCATTCATCGACCTACCTGCACCATCTAACATTTCTGCATGATGGAACTTCGGGTCCCTGTTAGGAATCTGCCTTATTCTACAGATTATAACAGGCTTATTCTTGGCCATACACTATACATCGGACACCGCCACAGCCTTTTCATCCGTTACCCATATCTGTCGAGACGTTAACTATGGCTGAATCATCCGCTATATACACGCCAACGGAGCCTCAATATTCTTCATCTGCCTATTCCTGCACGTAGGACGAGGACTATACTATGGATCCTATACATTCATAGAAACATGAAACGTCGGAATTATCTTACTATTTGCGACTATAGCCACAGCATTCATAGGCTATGTACTACCAT	AAAAATGGAGATTAATTACCCTCCCTAAGACTCAAGGAAGAAGCACCAGCTCCACCATCAGCACCCAAAGCTGAAATTCTTCTTAAACTATTCCCTGGTATCACACCTNNNNCCCCCCTCTATTTATATATTGCAATGACTCTACTGTGCCATGCCGGTATGTCCGGGACCTGGCGCCCTATGTACGTCGTGCATTACTGGTATGCCCCATGCATATAAGCATGTACATACTACTGTACTATTACATAAGACATAACACGTCTAATTCCATTTCATCTCCTTGCAAGGACATCCATGAGACTGCACGTCACTTAGTCCAGTAAGGGATTTATCACCATGCCTCGAGAAACCATCAATCCTTGCCCGACGTGTCCCTCTTCTCGCTCCGGGCCCATANCA…
S14-1697	scat	Deserts	GB	38.9417	-114.283	no	yes	this study	C-13	TCAACAGCTCATTCATCGACCTACCTGCACCATCTAACATTTCTGCATGATGGAACTTCGGGTCCCTGTTAGGAATCTGCCTTATTCTACAGATTATAACAGGCTTATTCTTGGCCATACACTATACATCGGACACCGCCACAGCCTTTTCATCCGTTACCCATATCTGTCGAGACGTTAACTATGGCTGAATCATCCGCTATATACACGCCAACGGAGCCTCAATATTCTTCATCTGCCTATTCCTGCACGTAGGACGAGGACTATACTATGGATCCTATACATTCATAGAAACATGAAACGTCGGAATTATCTTACTATTTGCGACTATAGCCACAGCATTCATAGGCTATGTACTACCAT	AAAAATGGAGATTAATTACCCTCCCTAAGACTCAAGGAAGAAGCACCAGCTCCACCATCAGCACCCAAAGCTGAAATTCTTCTTAAACTATTCCCTGGTATCACACCTNNNNCCCCCCTCTATTTATATATTGCAATGACTCTACTGTGCCATGCCGGTATGTCCGGGACCTGGCGCCCTATGTACGTCGTGCATTACTGGTATGCCCCATGCATATAAGCATGTACATACTACTGTACTATTACATAAGACATAACACGTCTAATTCCATTTCATCTCCTTGCAAGGACATCCATGAGACTGCACGTCACTTAGTCCAGTAAGGGATTTATCACCATGCCTCGAGAAACCATCAATCCTTGCCCGACGTGTCCCTCTTCTCGCTCCGGGCCCATANCA…
S14-1698	scat	Deserts	GB	38.9422	-114.276	no	yes	this study	C-13	TCAACAGCTCATTCATCGACCTACCTGCACCATCTAACATTTCTGCATGATGGAACTTCGGGTCCCTGTTAGGAATCTGCCTTATTCTACAGATTATAACAGGCTTATTCTTGGCCATACACTATACATCGGACACCGCCACAGCCTTTTCATCCGTTACCCATATCTGTCGAGACGTTAACTATGGCTGAATCATCCGCTATATACACGCCAACGGAGCCTCAATATTCTTCATCTGCCTATTCCTGCACGTAGGACGAGGACTATACTATGGATCCTATACATTCATAGAAACATGAAACGTCGGAATTATCTTACTATTTGCGACTATAGCCACAGCATTCATAGGCTATGTACTACCAT	AAAAATGGAGATTAATTACCCTCCCTAAGACTCAAGGAAGAAGCACCAGCTCCACCATCAGCACCCAAAGCTGAAATTCTTCTTAAACTATTCCCTGGTATCACACCTNNNNCCCCCCTCTATTTATATATTGCAATGACTCTACTGTGCCATGCCGGTATGTCCGGGACCTGGCGCCCTATGTACGTCGTGCATTACTGGTATGCCCCATGCATATAAGCATGTACATACTACTGTACTATTACATAAGACATAACACGTCTAATTCCATTTCATCTCCTTGCAAGGACATCCATGAGACTGCACGTCACTTAGTCCAGTAAGGGATTTATCACCATGCCTCGAGAAACCATCAATCCTTGCCCGACGTGTCCCTCTTCTCGCTCCGGGCCCATANCA…
S14-1699	scat	Deserts	GB	38.9415	-114.264	no	yes	this study	C-13	TCAACAGCTCATTCATCGACCTACCTGCACCATCTAACATTTCTGCATGATGGAACTTCGGGTCCCTGTTAGGAATCTGCCTTATTCTACAGATTATAACAGGCTTATTCTTGGCCATACACTATACATCGGACACCGCCACAGCCTTTTCATCCGTTACCCATATCTGTCGAGACGTTAACTATGGCTGAATCATCCGCTATATACACGCCAACGGAGCCTCAATATTCTTCATCTGCCTATTCCTGCACGTAGGACGAGGACTATACTATGGATCCTATACATTCATAGAAACATGAAACGTCGGAATTATCTTACTATTTGCGACTATAGCCACAGCATTCATAGGCTATGTACTACCAT	AAAAATGGAGATTAATTACCCTCCCTAAGACTCAAGGAAGAAGCACCAGCTCCACCATCAGCACCCAAAGCTGAAATTCTTCTTAAACTATTCCCTGGTATCACACCTNNNNCCCCCCTCTATTTATATATTGCAATGACTCTACTGTGCCATGCCGGTATGTCCGGGACCTGGCGCCCTATGTACGTCGTGCATTACTGGTATGCCCCATGCATATAAGCATGTACATACTACTGTACTATTACATAAGACATAACACGTCTAATTCCATTTCATCTCCTTGCAAGGACATCCATGAGACTGCACGTCACTTAGTCCAGTAAGGGATTTATCACCATGCCTCGAGAAACCATCAATCCTTGCCCGACGTGTCCCTCTTCTCGCTCCGGGCCCATANCA…
S14-1707	scat	Deserts	GB	38.9634	-114.263	no	yes	this study	C-13	TCAACAGCTCATTCATCGACCTACCTGCACCATCTAACATTTCTGCATGATGGAACTTCGGGTCCCTGTTAGGAATCTGCCTTATTCTACAGATTATAACAGGCTTATTCTTGGCCATACACTATACATCGGACACCGCCACAGCCTTTTCATCCGTTACCCATATCTGTCGAGACGTTAACTATGGCTGAATCATCCGCTATATACACGCCAACGGAGCCTCAATATTCTTCATCTGCCTATTCCTGCACGTAGGACGAGGACTATACTATGGATCCTATACATTCATAGAAACATGAAACGTCGGAATTATCTTACTATTTGCGACTATAGCCACAGCATTCATAGGCTATGTACTACCAT	AAAAATGGAGATTAATTACCCTCCCTAAGACTCAAGGAAGAAGCACCAGCTCCACCATCAGCACCCAAAGCTGAAATTCTTCTTAAACTATTCCCTGGTATCACACCTNNNNCCCCCCTCTATTTATATATTGCAATGACTCTACTGTGCCATGCCGGTATGTCCGGGACCTGGCGCCCTATGTACGTCGTGCATTACTGGTATGCCCCATGCATATAAGCATGTACATACTACTGTACTATTACATAAGACATAACACGTCTAATTCCATTTCATCTCCTTGCAAGGACATCCATGAGACTGCACGTCACTTAGTCCAGTAAGGGATTTATCACCATGCCTCGAGAAACCATCAATCCTTGCCCGACGTGTCCCTCTTCTCGCTCCGGGCCCATANCA…
S14-1708	scat	Deserts	GB	38.9662	-114.263	no	yes	this study	C-13	TCAACAGCTCATTCATCGACCTACCTGCACCATCTAACATTTCTGCATGATGGAACTTCGGGTCCCTGTTAGGAATCTGCCTTATTCTACAGATTATAACAGGCTTATTCTTGGCCATACACTATACATCGGACACCGCCACAGCCTTTTCATCCGTTACCCATATCTGTCGAGACGTTAACTATGGCTGAATCATCCGCTATATACACGCCAACGGAGCCTCAATATTCTTCATCTGCCTATTCCTGCACGTAGGACGAGGACTATACTATGGATCCTATACATTCATAGAAACATGAAACGTCGGAATTATCTTACTATTTGCGACTATAGCCACAGCATTCATAGGCTATGTACTACCAT	AAAAATGGAGATTAATTACCCTCCCTAAGACTCAAGGAAGAAGCACCAGCTCCACCATCAGCACCCAAAGCTGAAATTCTTCTTAAACTATTCCCTGGTATCACACCTNNNNCCCCCCTCTATTTATATATTGCAATGACTCTACTGTGCCATGCCGGTATGTCCGGGACCTGGCGCCCTATGTACGTCGTGCATTACTGGTATGCCCCATGCATATAAGCATGTACATACTACTGTACTATTACATAAGACATAACACGTCTAATTCCATTTCATCTCCTTGCAAGGACATCCATGAGACTGCACGTCACTTAGTCCAGTAAGGGATTTATCACCATGCCTCGAGAAACCATCAATCCTTGCCCGACGTGTCCCTCTTCTCGCTCCGGGCCCATANCA…
S14-1710	scat	Deserts	GB	38.9666	-114.288	no	yes	this study	C-13	TCAACAGCTCATTCATCGACCTACCTGCACCATCTAACATTTCTGCATGATGGAACTTCGGGTCCCTGTTAGGAATCTGCCTTATTCTACAGATTATAACAGGCTTATTCTTGGCCATACACTATACATCGGACACCGCCACAGCCTTTTCATCCGTTACCCATATCTGTCGAGACGTTAACTATGGCTGAATCATCCGCTATATACACGCCAACGGAGCCTCAATATTCTTCATCTGCCTATTCCTGCACGTAGGACGAGGACTATACTATGGATCCTATACATTCATAGAAACATGAAACGTCGGAATTATCTTACTATTTGCGACTATAGCCACAGCATTCATAGGCTATGTACTACCAT	AAAAATGGAGATTAATTACCCTCCCTAAGACTCAAGGAAGAAGCACCAGCTCCACCATCAGCACCCAAAGCTGAAATTCTTCTTAAACTATTCCCTGGTATCACACCTNNNNCCCCCCTCTATTTATATATTGCAATGACTCTACTGTGCCATGCCGGTATGTCCGGGACCTGGCGCCCTATGTACGTCGTGCATTACTGGTATGCCCCATGCATATAAGCATGTACATACTACTGTACTATTACATAAGACATAACACGTCTAATTCCATTTCATCTCCTTGCAAGGACATCCATGAGACTGCACGTCACTTAGTCCAGTAAGGGATTTATCACCATGCCTCGAGAAACCATCAATCCTTGCCCGACGTGTCCCTCTTCTCGCTCCGGGCCCATANCA…
S15-1319	scat	Deserts	GB	38.9714	-114.265	yes	yes	this study	C-13	TCAACAGCTCATTCATCGACCTACCTGCACCATCTAACATTTCTGCATGATGGAACTTCGGGTCCCTGTTAGGAATCTGCCTTATTCTACAGATTATAACAGGCTTATTCTTGGCCATACACTATACATCGGACACCGCCACAGCCTTTTCATCCGTTACCCATATCTGTCGAGACGTTAACTATGGCTGAATCATCCGCTATATACACGCCAACGGAGCCTCAATATTCTTCATCTGCCTATTCCTGCACGTAGGACGAGGACTATACTATGGATCCTATACATTCATAGAAACATGAAACGTCGGAATTATCTTACTATTTGCGACTATAGCCACAGCATTCATAGGCTATGTACTACCAT	AAAAATGGAGATTAATTACCCTCCCTAAGACTCAAGGAAGAAGCACCAGCTCCACCATCAGCACCCAAAGCTGAAATTCTTCTTAAACTATTCCCTGGTATCACACCTNNNNCCCCCCTCTATTTATATATTGCAATGACTCTACTGTGCCATGCCGGTATGTCCGGGACCTGGCGCCCTATGTACGTCGTGCATTACTGGTATGCCCCATGCATATAAGCATGTACATACTACTGTACTATTACATAAGACATAACACGTCTAATTCCATTTCATCTCCTTGCAAGGACATCCATGAGACTGCACGTCACTTAGTCCAGTAAGGGATTTATCACCATGCCTCGAGAAACCATCAATCCTTGCCCGACGTGTCCCTCTTCTCGCTCCGGGCCCATANCA…
S15-1320	scat	Deserts	GB	38.9714	-114.265	no	yes	this study	C-13	TCAACAGCTCATTCATCGACCTACCTGCACCATCTAACATTTCTGCATGATGGAACTTCGGGTCCCTGTTAGGAATCTGCCTTATTCTACAGATTATAACAGGCTTATTCTTGGCCATACACTATACATCGGACACCGCCACAGCCTTTTCATCCGTTACCCATATCTGTCGAGACGTTAACTATGGCTGAATCATCCGCTATATACACGCCAACGGAGCCTCAATATTCTTCATCTGCCTATTCCTGCACGTAGGACGAGGACTATACTATGGATCCTATACATTCATAGAAACATGAAACGTCGGAATTATCTTACTATTTGCGACTATAGCCACAGCATTCATAGGCTATGTACTACCAT	AAAAATGGAGATTAATTACCCTCCCTAAGACTCAAGGAAGAAGCACCAGCTCCACCATCAGCACCCAAAGCTGAAATTCTTCTTAAACTATTCCCTGGTATCACACCTNNNNCCCCCCTCTATTTATATATTGCAATGACTCTACTGTGCCATGCCGGTATGTCCGGGACCTGGCGCCCTATGTACGTCGTGCATTACTGGTATGCCCCATGCATATAAGCATGTACATACTACTGTACTATTACATAAGACATAACACGTCTAATTCCATTTCATCTCCTTGCAAGGACATCCATGAGACTGCACGTCACTTAGTCCAGTAAGGGATTTATCACCATGCCTCGAGAAACCATCAATCCTTGCCCGACGTGTCCCTCTTCTCGCTCCGGGCCCATANCA…
S15-1321	scat	Deserts	GB	38.948	-114.264	no	yes	this study	C-13	TCAACAGCTCATTCATCGACCTACCTGCACCATCTAACATTTCTGCATGATGGAACTTCGGGTCCCTGTTAGGAATCTGCCTTATTCTACAGATTATAACAGGCTTATTCTTGGCCATACACTATACATCGGACACCGCCACAGCCTTTTCATCCGTTACCCATATCTGTCGAGACGTTAACTATGGCTGAATCATCCGCTATATACACGCCAACGGAGCCTCAATATTCTTCATCTGCCTATTCCTGCACGTAGGACGAGGACTATACTATGGATCCTATACATTCATAGAAACATGAAACGTCGGAATTATCTTACTATTTGCGACTATAGCCACAGCATTCATAGGCTATGTACTACCAT	AAAAATGGAGATTAATTACCCTCCCTAAGACTCAAGGAAGAAGCACCAGCTCCACCATCAGCACCCAAAGCTGAAATTCTTCTTAAACTATTCCCTGGTATCACACCTNNNNCCCCCCTCTATTTATATATTGCAATGACTCTACTGTGCCATGCCGGTATGTCCGGGACCTGGCGCCCTATGTACGTCGTGCATTACTGGTATGCCCCATGCATATAAGCATGTACATACTACTGTACTATTACATAAGACATAACACGTCTAATTCCATTTCATCTCCTTGCAAGGACATCCATGAGACTGCACGTCACTTAGTCCAGTAAGGGATTTATCACCATGCCTCGAGAAACCATCAATCCTTGCCCGACGTGTCCCTCTTCTCGCTCCGGGCCCATANCA…
S15-2192	scat	Deserts	GB	39.2801	-114.209	no	yes	this study	C-13	TCAACAGCTCATTCATCGACCTACCTGCACCATCTAACATTTCTGCATGATGGAACTTCGGGTCCCTGTTAGGAATCTGCCTTATTCTACAGATTATAACAGGCTTATTCTTGGCCATACACTATACATCGGACACCGCCACAGCCTTTTCATCCGTTACCCATATCTGTCGAGACGTTAACTATGGCTGAATCATCCGCTATATACACGCCAACGGAGCCTCAATATTCTTCATCTGCCTATTCCTGCACGTAGGACGAGGACTATACTATGGATCCTATACATTCATAGAAACATGAAACGTCGGAATTATCTTACTATTTGCGACTATAGCCACAGCATTCATAGGCTATGTACTACCAT	AAAAATGGAGATTAATTACCCTCCCTAAGACTCAAGGAAGAAGCACCAGCTCCACCATCAGCACCCAAAGCTGAAATTCTTCTTAAACTATTCCCTGGTATCACACCTNNNNCCCCCCTCTATTTATATATTGCAATGACTCTACTGTGCCATGCCGGTATGTCCGGGACCTGGCGCCCTATGTACGTCGTGCATTACTGGTATGCCCCATGCATATAAGCATGTACATACTACTGTACTATTACATAAGACATAACACGTCTAATTCCATTTCATCTCCTTGCAAGGACATCCATGAGACTGCACGTCACTTAGTCCAGTAAGGGATTTATCACCATGCCTCGAGAAACCATCAATCCTTGCCCGACGTGTCCCTCTTCTCGCTCCGGGCCCATANCA…
S15-2202	scat	Deserts	GB	38.8827	-114.299	no	yes	this study	C-13	TCAACAGCTCATTCATCGACCTACCTGCACCATCTAACATTTCTGCATGATGGAACTTCGGGTCCCTGTTAGGAATCTGCCTTATTCTACAGATTATAACAGGCTTATTCTTGGCCATACACTATACATCGGACACCGCCACAGCCTTTTCATCCGTTACCCATATCTGTCGAGACGTTAACTATGGCTGAATCATCCGCTATATACACGCCAACGGAGCCTCAATATTCTTCATCTGCCTATTCCTGCACGTAGGACGAGGACTATACTATGGATCCTATACATTCATAGAAACATGAAACGTCGGAATTATCTTACTATTTGCGACTATAGCCACAGCATTCATAGGCTATGTACTACCAT	AAAAATGGAGATTAATTACCCTCCCTAAGACTCAAGGAAGAAGCACCAGCTCCACCATCAGCACCCAAAGCTGAAATTCTTCTTAAACTATTCCCTGGTATCACACCTNNNNCCCCCCTCTATTTATATATTGCAATGACTCTACTGTGCCATGCCGGTATGTCCGGGACCTGGCGCCCTATGTACGTCGTGCATTACTGGTATGCCCCATGCATATAAGCATGTACATACTACTGTACTATTACATAAGACATAACACGTCTAATTCCATTTCATCTCCTTGCAAGGACATCCATGAGACTGCACGTCACTTAGTCCAGTAAGGGATTTATCACCATGCCTCGAGAAACCATCAATCCTTGCCCGACGTGTCCCTCTTCTCGCTCCGGGCCCATANCA…
S15-2208	scat	Deserts	GB	38.9451	-114.267	no	yes	this study	C-13	TCAACAGCTCATTCATCGACCTACCTGCACCATCTAACATTTCTGCATGATGGAACTTCGGGTCCCTGTTAGGAATCTGCCTTATTCTACAGATTATAACAGGCTTATTCTTGGCCATACACTATACATCGGACACCGCCACAGCCTTTTCATCCGTTACCCATATCTGTCGAGACGTTAACTATGGCTGAATCATCCGCTATATACACGCCAACGGAGCCTCAATATTCTTCATCTGCCTATTCCTGCACGTAGGACGAGGACTATACTATGGATCCTATACATTCATAGAAACATGAAACGTCGGAATTATCTTACTATTTGCGACTATAGCCACAGCATTCATAGGCTATGTACTACCAT	AAAAATGGAGATTAATTACCCTCCCTAAGACTCAAGGAAGAAGCACCAGCTCCACCATCAGCACCCAAAGCTGAAATTCTTCTTAAACTATTCCCTGGTATCACACCTNNNNCCCCCCTCTATTTATATATTGCAATGACTCTACTGTGCCATGCCGGTATGTCCGGGACCTGGCGCCCTATGTACGTCGTGCATTACTGGTATGCCCCATGCATATAAGCATGTACATACTACTGTACTATTACATAAGACATAACACGTCTAATTCCATTTCATCTCCTTGCAAGGACATCCATGAGACTGCACGTCACTTAGTCCAGTAAGGGATTTATCACCATGCCTCGAGAAACCATCAATCCTTGCCCGACGTGTCCCTCTTCTCGCTCCGGGCCCATANCA…
S15-2209	scat	Deserts	GB	38.9415	-114.285	no	yes	this study	C-13	TCAACAGCTCATTCATCGACCTACCTGCACCATCTAACATTTCTGCATGATGGAACTTCGGGTCCCTGTTAGGAATCTGCCTTATTCTACAGATTATAACAGGCTTATTCTTGGCCATACACTATACATCGGACACCGCCACAGCCTTTTCATCCGTTACCCATATCTGTCGAGACGTTAACTATGGCTGAATCATCCGCTATATACACGCCAACGGAGCCTCAATATTCTTCATCTGCCTATTCCTGCACGTAGGACGAGGACTATACTATGGATCCTATACATTCATAGAAACATGAAACGTCGGAATTATCTTACTATTTGCGACTATAGCCACAGCATTCATAGGCTATGTACTACCAT	AAAAATGGAGATTAATTACCCTCCCTAAGACTCAAGGAAGAAGCACCAGCTCCACCATCAGCACCCAAAGCTGAAATTCTTCTTAAACTATTCCCTGGTATCACACCTNNNNCCCCCCTCTATTTATATATTGCAATGACTCTACTGTGCCATGCCGGTATGTCCGGGACCTGGCGCCCTATGTACGTCGTGCATTACTGGTATGCCCCATGCATATAAGCATGTACATACTACTGTACTATTACATAAGACATAACACGTCTAATTCCATTTCATCTCCTTGCAAGGACATCCATGAGACTGCACGTCACTTAGTCCAGTAAGGGATTTATCACCATGCCTCGAGAAACCATCAATCCTTGCCCGACGTGTCCCTCTTCTCGCTCCGGGCCCATANCA…
S14-1446	whole blood	SouthernCalifornia	Samo	34.1871	-118.745	no	yes	this study	C-13	TCAACAGCTCATTCATCGACCTACCTGCACCATCTAACATTTCTGCATGATGGAACTTCGGGTCCCTGTTAGGAATCTGCCTTATTCTACAGATTATAACAGGCTTATTCTTGGCCATACACTATACATCGGACACCGCCACAGCCTTTTCATCCGTTACCCATATCTGTCGAGACGTTAACTATGGCTGAATCATCCGCTATATACACGCCAACGGAGCCTCAATATTCTTCATCTGCCTATTCCTGCACGTAGGACGAGGACTATACTATGGATCCTATACATTCATAGAAACATGAAACGTCGGAATTATCTTACTATTTGCGACTATAGCCACAGCATTCATAGGCTATGTACTACCAT	AAAAATGGAGATTAATTACCCTCCCTAAGACTCAAGGAAGAAGCACCAGCTCCACCATCAGCACCCAAAGCTGAAATTCTTCTTAAACTATTCCCTGGTATCACACCTNNNNCCCCCCTCTATTTATATATTGCAATGACTCTACTGTGCCATGCCGGTATGTCCGGGACCTGGCGCCCTATGTACGTCGTGCATTACTGGTATGCCCCATGCATATAAGCATGTACATACTACTGTACTATTACATAAGACATAACACGTCTAATTCCATTTCATCTCCTTGCAAGGACATCCATGAGACTGCACGTCACTTAGTCCAGTAAGGGATTTATCACCATGCCTCGAGAAACCATCAATCCTTGCCCGACGTGTCCCTCTTCTCGCTCCGGGCCCATANCA…
S14-1459	whole blood	SouthernCalifornia	Samo	34.1655	-118.826	yes	yes	this study	C-13	TCAACAGCTCATTCATCGACCTACCTGCACCATCTAACATTTCTGCATGATGGAACTTCGGGTCCCTGTTAGGAATCTGCCTTATTCTACAGATTATAACAGGCTTATTCTTGGCCATACACTATACATCGGACACCGCCACAGCCTTTTCATCCGTTACCCATATCTGTCGAGACGTTAACTATGGCTGAATCATCCGCTATATACACGCCAACGGAGCCTCAATATTCTTCATCTGCCTATTCCTGCACGTAGGACGAGGACTATACTATGGATCCTATACATTCATAGAAACATGAAACGTCGGAATTATCTTACTATTTGCGACTATAGCCACAGCATTCATAGGCTATGTACTACCAT	AAAAATGGAGATTAATTACCCTCCCTAAGACTCAAGGAAGAAGCACCAGCTCCACCATCAGCACCCAAAGCTGAAATTCTTCTTAAACTATTCCCTGGTATCACACCTNNNNCCCCCCTCTATTTATATATTGCAATGACTCTACTGTGCCATGCCGGTATGTCCGGGACCTGGCGCCCTATGTACGTCGTGCATTACTGGTATGCCCCATGCATATAAGCATGTACATACTACTGTACTATTACATAAGACATAACACGTCTAATTCCATTTCATCTCCTTGCAAGGACATCCATGAGACTGCACGTCACTTAGTCCAGTAAGGGATTTATCACCATGCCTCGAGAAACCATCAATCCTTGCCCGACGTGTCCCTCTTCTCGCTCCGGGCCCATANCA…
S14-1466	whole blood	SouthernCalifornia	Samo	34.105	-118.512	yes	yes	this study	C-13	TCAACAGCTCATTCATCGACCTACCTGCACCATCTAACATTTCTGCATGATGGAACTTCGGGTCCCTGTTAGGAATCTGCCTTATTCTACAGATTATAACAGGCTTATTCTTGGCCATACACTATACATCGGACACCGCCACAGCCTTTTCATCCGTTACCCATATCTGTCGAGACGTTAACTATGGCTGAATCATCCGCTATATACACGCCAACGGAGCCTCAATATTCTTCATCTGCCTATTCCTGCACGTAGGACGAGGACTATACTATGGATCCTATACATTCATAGAAACATGAAACGTCGGAATTATCTTACTATTTGCGACTATAGCCACAGCATTCATAGGCTATGTACTACCAT	AAAAATGGAGATTAATTACCCTCCCTAAGACTCAAGGAAGAAGCACCAGCTCCACCATCAGCACCCAAAGCTGAAATTCTTCTTAAACTATTCCCTGGTATCACACCTNNNNCCCCCCTCTATTTATATATTGCAATGACTCTACTGTGCCATGCCGGTATGTCCGGGACCTGGCGCCCTATGTACGTCGTGCATTACTGGTATGCCCCATGCATATAAGCATGTACATACTACTGTACTATTACATAAGACATAACACGTCTAATTCCATTTCATCTCCTTGCAAGGACATCCATGAGACTGCACGTCACTTAGTCCAGTAAGGGATTTATCACCATGCCTCGAGAAACCATCAATCCTTGCCCGACGTGTCCCTCTTCTCGCTCCGGGCCCATANCA…
S14-1468	whole blood	SouthernCalifornia	Samo	34.082	-118.56	yes	yes	this study	C-13	TCAACAGCTCATTCATCGACCTACCTGCACCATCTAACATTTCTGCATGATGGAACTTCGGGTCCCTGTTAGGAATCTGCCTTATTCTACAGATTATAACAGGCTTATTCTTGGCCATACACTATACATCGGACACCGCCACAGCCTTTTCATCCGTTACCCATATCTGTCGAGACGTTAACTATGGCTGAATCATCCGCTATATACACGCCAACGGAGCCTCAATATTCTTCATCTGCCTATTCCTGCACGTAGGACGAGGACTATACTATGGATCCTATACATTCATAGAAACATGAAACGTCGGAATTATCTTACTATTTGCGACTATAGCCACAGCATTCATAGGCTATGTACTACCAT	AAAAATGGAGATTAATTACCCTCCCTAAGACTCAAGGAAGAAGCACCAGCTCCACCATCAGCACCCAAAGCTGAAATTCTTCTTAAACTATTCCCTGGTATCACACCTNNNNCCCCCCTCTATTTATATATTGCAATGACTCTACTGTGCCATGCCGGTATGTCCGGGACCTGGCGCCCTATGTACGTCGTGCATTACTGGTATGCCCCATGCATATAAGCATGTACATACTACTGTACTATTACATAAGACATAACACGTCTAATTCCATTTCATCTCCTTGCAAGGACATCCATGAGACTGCACGTCACTTAGTCCAGTAAGGGATTTATCACCATGCCTCGAGAAACCATCAATCCTTGCCCGACGTGTCCCTCTTCTCGCTCCGGGCCCATANCA…
S14-1476	whole blood	SouthernCalifornia	Samo	34.1291	-118.601	yes	yes	this study	C-13	TCAACAGCTCATTCATCGACCTACCTGCACCATCTAACATTTCTGCATGATGGAACTTCGGGTCCCTGTTAGGAATCTGCCTTATTCTACAGATTATAACAGGCTTATTCTTGGCCATACACTATACATCGGACACCGCCACAGCCTTTTCATCCGTTACCCATATCTGTCGAGACGTTAACTATGGCTGAATCATCCGCTATATACACGCCAACGGAGCCTCAATATTCTTCATCTGCCTATTCCTGCACGTAGGACGAGGACTATACTATGGATCCTATACATTCATAGAAACATGAAACGTCGGAATTATCTTACTATTTGCGACTATAGCCACAGCATTCATAGGCTATGTACTACCAT	AAAAATGGAGATTAATTACCCTCCCTAAGACTCAAGGAAGAAGCACCAGCTCCACCATCAGCACCCAAAGCTGAAATTCTTCTTAAACTATTCCCTGGTATCACACCTNNNNCCCCCCTCTATTTATATATTGCAATGACTCTACTGTGCCATGCCGGTATGTCCGGGACCTGGCGCCCTATGTACGTCGTGCATTACTGGTATGCCCCATGCATATAAGCATGTACATACTACTGTACTATTACATAAGACATAACACGTCTAATTCCATTTCATCTCCTTGCAAGGACATCCATGAGACTGCACGTCACTTAGTCCAGTAAGGGATTTATCACCATGCCTCGAGAAACCATCAATCCTTGCCCGACGTGTCCCTCTTCTCGCTCCGGGCCCATANCA…
S14-1201	scat	Deserts	GB	38.7024	-117.355	no	yes	this study	J-13	TCAACAGCTCATTCATCGACCTACCTGCACCATCTAACATTTCTGCATGATGGAACTTCGGGTCCCTGTTAGGAATCTGCCTTATTCTACAGATTATAACAGGCTTATTCTTGGCCATACACTATACATCGGACACCGCCACAGCCTTTTCATCCGTTACCCATATCTGTCGAGACGTCAACTATGGCTGAATCATCCGCTATATACACGCCAACGGAGCCTCAATATTCTTCATCTGCCTATTCCTGCACGTAGGACGAGGACTATACTATGGATCCTATACATTCATAGAAACATGAAACGTCGGAATTATCTTACTATTTGCGACCATAGCCACAGCATTCATAGGCTATGTACTACCAT	AAAAATGGAGATTAATTACCCTCCCTAAGACTCAAGGAAGAAGCACCAGCTCCACCATCAGCACCCAAAGCTGAAATTCTTCTTAAACTATTCCCTGGTATCACACCTNNNNCCCCCCTCTATTTATATATTGCAATGACTCTACTGTGCCATGCCGGTATGTCCGGGACCTGGCGCCCTATGTACGTCGTGCATTACTGGTATGCCCCATGCATATAAGCATGTACATACTACTGTACTATTACATAAGACATAACACGTCTAATTCCATTTCATCTCCTTGCAAGGACATCCATGAGACTGCACGTCACTTAGTCCAGTAAGGGATTTATCACCATGCCTCGAGAAACCATCAATCCTTGCCCGACGTGTCCCTCTTCTCGCTCCGGGCCCATANCA…
S16-1449	hair	SouthernCalifornia	SoCal	33.8602	-117.688	yes	yes	this study	J-13	TCAACAGCTCATTCATCGACCTACCTGCACCATCTAACATTTCTGCATGATGGAACTTCGGGTCCCTGTTAGGAATCTGCCTTATTCTACAGATTATAACAGGCTTATTCTTGGCCATACACTATACATCGGACACCGCCACAGCCTTTTCATCCGTTACCCATATCTGTCGAGACGTCAACTATGGCTGAATCATCCGCTATATACACGCCAACGGAGCCTCAATATTCTTCATCTGCCTATTCCTGCACGTAGGACGAGGACTATACTATGGATCCTATACATTCATAGAAACATGAAACGTCGGAATTATCTTACTATTTGCGACCATAGCCACAGCATTCATAGGCTATGTACTACCAT	AAAAATGGAGATTAATTACCCTCCCTAAGACTCAAGGAAGAAGCACCAGCTCCACCATCAGCACCCAAAGCTGAAATTCTTCTTAAACTATTCCCTGGTATCACACCTNNNNCCCCCCTCTATTTATATATTGCAATGACTCTACTGTGCCATGCCGGTATGTCCGGGACCTGGCGCCCTATGTACGTCGTGCATTACTGGTATGCCCCATGCATATAAGCATGTACATACTACTGTACTATTACATAAGACATAACACGTCTAATTCCATTTCATCTCCTTGCAAGGACATCCATGAGACTGCACGTCACTTAGTCCAGTAAGGGATTTATCACCATGCCTCGAGAAACCATCAATCCTTGCCCGACGTGTCCCTCTTCTCGCTCCGGGCCCATANCA…
S16-1450	hair	SouthernCalifornia	SoCal	33.8642	-117.676	yes	yes	this study	J-13	TCAACAGCTCATTCATCGACCTACCTGCACCATCTAACATTTCTGCATGATGGAACTTCGGGTCCCTGTTAGGAATCTGCCTTATTCTACAGATTATAACAGGCTTATTCTTGGCCATACACTATACATCGGACACCGCCACAGCCTTTTCATCCGTTACCCATATCTGTCGAGACGTCAACTATGGCTGAATCATCCGCTATATACACGCCAACGGAGCCTCAATATTCTTCATCTGCCTATTCCTGCACGTAGGACGAGGACTATACTATGGATCCTATACATTCATAGAAACATGAAACGTCGGAATTATCTTACTATTTGCGACCATAGCCACAGCATTCATAGGCTATGTACTACCAT	AAAAATGGAGATTAATTACCCTCCCTAAGACTCAAGGAAGAAGCACCAGCTCCACCATCAGCACCCAAAGCTGAAATTCTTCTTAAACTATTCCCTGGTATCACACCTNNNNCCCCCCTCTATTTATATATTGCAATGACTCTACTGTGCCATGCCGGTATGTCCGGGACCTGGCGCCCTATGTACGTCGTGCATTACTGGTATGCCCCATGCATATAAGCATGTACATACTACTGTACTATTACATAAGACATAACACGTCTAATTCCATTTCATCTCCTTGCAAGGACATCCATGAGACTGCACGTCACTTAGTCCAGTAAGGGATTTATCACCATGCCTCGAGAAACCATCAATCCTTGCCCGACGTGTCCCTCTTCTCGCTCCGGGCCCATANCA…
S16-1451	hair	SouthernCalifornia	SoCal	33.8739	-117.642	yes	yes	this study	J-13	TCAACAGCTCATTCATCGACCTACCTGCACCATCTAACATTTCTGCATGATGGAACTTCGGGTCCCTGTTAGGAATCTGCCTTATTCTACAGATTATAACAGGCTTATTCTTGGCCATACACTATACATCGGACACCGCCACAGCCTTTTCATCCGTTACCCATATCTGTCGAGACGTCAACTATGGCTGAATCATCCGCTATATACACGCCAACGGAGCCTCAATATTCTTCATCTGCCTATTCCTGCACGTAGGACGAGGACTATACTATGGATCCTATACATTCATAGAAACATGAAACGTCGGAATTATCTTACTATTTGCGACCATAGCCACAGCATTCATAGGCTATGTACTACCAT	AAAAATGGAGATTAATTACCCTCCCTAAGACTCAAGGAAGAAGCACCAGCTCCACCATCAGCACCCAAAGCTGAAATTCTTCTTAAACTATTCCCTGGTATCACACCTNNNNCCCCCCTCTATTTATATATTGCAATGACTCTACTGTGCCATGCCGGTATGTCCGGGACCTGGCGCCCTATGTACGTCGTGCATTACTGGTATGCCCCATGCATATAAGCATGTACATACTACTGTACTATTACATAAGACATAACACGTCTAATTCCATTTCATCTCCTTGCAAGGACATCCATGAGACTGCACGTCACTTAGTCCAGTAAGGGATTTATCACCATGCCTCGAGAAACCATCAATCCTTGCCCGACGTGTCCCTCTTCTCGCTCCGGGCCCATANCA…
S16-1456	tissue	SouthernCalifornia	SoCal	33.3885	-117.563	yes	yes	this study	J-13	TCAACAGCTCATTCATCGACCTACCTGCACCATCTAACATTTCTGCATGATGGAACTTCGGGTCCCTGTTAGGAATCTGCCTTATTCTACAGATTATAACAGGCTTATTCTTGGCCATACACTATACATCGGACACCGCCACAGCCTTTTCATCCGTTACCCATATCTGTCGAGACGTCAACTATGGCTGAATCATCCGCTATATACACGCCAACGGAGCCTCAATATTCTTCATCTGCCTATTCCTGCACGTAGGACGAGGACTATACTATGGATCCTATACATTCATAGAAACATGAAACGTCGGAATTATCTTACTATTTGCGACCATAGCCACAGCATTCATAGGCTATGTACTACCAT	AAAAATGGAGATTAATTACCCTCCCTAAGACTCAAGGAAGAAGCACCAGCTCCACCATCAGCACCCAAAGCTGAAATTCTTCTTAAACTATTCCCTGGTATCACACCTNNNNCCCCCCTCTATTTATATATTGCAATGACTCTACTGTGCCATGCCGGTATGTCCGGGACCTGGCGCCCTATGTACGTCGTGCATTACTGGTATGCCCCATGCATATAAGCATGTACATACTACTGTACTATTACATAAGACATAACACGTCTAATTCCATTTCATCTCCTTGCAAGGACATCCATGAGACTGCACGTCACTTAGTCCAGTAAGGGATTTATCACCATGCCTCGAGAAACCATCAATCCTTGCCCGACGTGTCCCTCTTCTCGCTCCGGGCCCATANCA…
S16-1457	tissue	SouthernCalifornia	SoCal	33.2331	-117.405	yes	yes	this study	J-13	TCAACAGCTCATTCATCGACCTACCTGCACCATCTAACATTTCTGCATGATGGAACTTCGGGTCCCTGTTAGGAATCTGCCTTATTCTACAGATTATAACAGGCTTATTCTTGGCCATACACTATACATCGGACACCGCCACAGCCTTTTCATCCGTTACCCATATCTGTCGAGACGTCAACTATGGCTGAATCATCCGCTATATACACGCCAACGGAGCCTCAATATTCTTCATCTGCCTATTCCTGCACGTAGGACGAGGACTATACTATGGATCCTATACATTCATAGAAACATGAAACGTCGGAATTATCTTACTATTTGCGACCATAGCCACAGCATTCATAGGCTATGTACTACCAT	AAAAATGGAGATTAATTACCCTCCCTAAGACTCAAGGAAGAAGCACCAGCTCCACCATCAGCACCCAAAGCTGAAATTCTTCTTAAACTATTCCCTGGTATCACACCTNNNNCCCCCCTCTATTTATATATTGCAATGACTCTACTGTGCCATGCCGGTATGTCCGGGACCTGGCGCCCTATGTACGTCGTGCATTACTGGTATGCCCCATGCATATAAGCATGTACATACTACTGTACTATTACATAAGACATAACACGTCTAATTCCATTTCATCTCCTTGCAAGGACATCCATGAGACTGCACGTCACTTAGTCCAGTAAGGGATTTATCACCATGCCTCGAGAAACCATCAATCCTTGCCCGACGTGTCCCTCTTCTCGCTCCGGGCCCATANCA…
S16-1459	tissue	SouthernCalifornia	SoCal	33.3281	-117.299	no	yes	this study	P-13	TCAACAGCTCATTCATCGACCTACCTGCACCATCTAACATTTCTGCATGATGGAACTTCGGGTCCCTATTAGGAATCTGCCTTATTCTACAGATTATAACAGGCTTATTCTTGGCCATACACTATACATCGGACACCGCCACAGCCTTTTCATCCGTTACCCATATCTGTCGAGACGTCAACTATGGCTGAATCATCCGCTATATACACGCCAACGGAGCCTCAATATTCTTCATCTGCCTATTCCTGCACGTAGGACGAGGACTATACTATGGATCCTATACATTCATAGAAACATGAAACGTCGGAATTATCTTACTATTTGCGACCATAGCCACAGCATTCATAGGCTATGTACTACCAT	AAAAATGGAGATTAATTACCCTCCCTAAGACTCAAGGAAGAAGCACCAGCTCCACCATCAGCACCCAAAGCTGAAATTCTTCTTAAACTATTCCCTGGTATCACACCTNNNNCCCCCCTCTATTTATATATTGCAATGACTCTACTGTGCCATGCCGGTATGTCCGGGACCTGGCGCCCTATGTACGTCGTGCATTACTGGTATGCCCCATGCATATAAGCATGTACATACTACTGTACTATTACATAAGACATAACACGTCTAATTCCATTTCATCTCCTTGCAAGGACATCCATGAGACTGCACGTCACTTAGTCCAGTAAGGGATTTATCACCATGCCTCGAGAAACCATCAATCCTTGCCCGACGTGTCCCTCTTCTCGCTCCGGGCCCATANCA…
S16-1460	tissue	SouthernCalifornia	SoCal	33.2367	-117.393	yes	yes	this study	Q-13	TCAACAGCTCATTCATCGACCTACCTGCACCATCTAACATTTCTGCATGATGGAACTTCGGGTCCCTGTTAGGAATCTGCCTTATTCTACAGATTATAACAGGCTTATTCTTGGCCATACACTATACATCGGACACCGCCACAGCCTTTTCATCCGTTACCCATATCTGTCGAGACGTCAACTATGGCTGAATCATCCGCTATATACACGCCAACGGAGCCTCAATATTCTTCATCTGCCTATTCCTGCACGTAGGACGAGGACTATACTATGGATCCTATACATTCATAGAAACATGAAACGTCGGAATTATCTTACTATTTGCGACCATAGCCACAGCATTCATAGGCTATGTACTACCGT	AAAAATGGAGATTAATTACCCTCCCTAAGACTCAAGGAAGAAGCACCAGCTCCACCATCAGCACCCAAAGCTGAAATTCTTCTTAAACTATTCCCTGGTATCACACCTNNNNCCCCCCTCTATTTATATATTGCAATGACTCTACTGTGCCATGCCGGTATGTCCGGGACCTGGCGCCCTATGTACGTCGTGCATTACTGGTATGCCCCATGCATATAAGCATGTACATACTACTGTACTATTACATAAGACATAACACGTCTAATTCCATTTCATCTCCTTGCAAGGACATCCATGAGACTGCACGTCACTTAGTCCAGTAAGGGATTTATCACCATGCCTCGAGAAACCATCAATCCTTGCCCGACGTGTCCCTCTTCTCGCTCCGGGCCCATANCA…
S12-0674	buccal swab	Central Valley	Yolo	38.5203	-121.756	no	yes	Goddardetal2015	B-2	TCAACAGCTCATTCATCGACCTACCTGCACCATCCAACATTTCTGCATGATGGAACTTCGGGTCCCTGTTAGGAATCTGCCTTATTCTACAGATTATAACAGGCTTATTCTTGGCCATACACTATACATCGGACACCGCCACAGCCTTTTCATCCGTTACCCATATCTGTCGAGACGTTAACTATGGCTGAATCATCCGCTATATACACGCCAACGGAGCCTCAATATTCTTCATCTGCCTATTCCTGCACGTAGGACGAGGACTATACTATGGATCCTATACATTCACAGAAACATGAAACGTCGGAATTATCTTACTATTTGCGACCATAGCCACAGCATTCATAGGCTATGTACTACCAT	AAAAATGGAGATTAATTACCCTCCCTAAGACTCAAGGAAGAAGCACCAGCTCCACCATCAGCACCCAAAGCTGAAATTCTTCTTAAACTATTCCCTGGTATCACACCTNNNNCCCCCCTCTATTTATATATTGCAATGACTCTACTGTGCCATGCCGGTATGTCCGGGACCTGGCGCCCTATGTACGTCGTGCATTACTGGTATGCCCCATGCATATAAGCATGTACATACTGCTGTACTATTACATAAGACATAACATGTCTAATTCCATTTCATCTCCTTGCGAGGACATCCATGAAACTGCACGTCACTTAGTCCAATAAGGGATTTATCACCATGCCTCGAGAAACCATCAATCCTTGCCCGACGTGTCCCTCTTCTCGCTCCGGGCCCATANCA…
S12-0675	buccal swab	Central Valley	Yolo	38.5203	-121.756	no	yes	Goddardetal2015	B-2	TCAACAGCTCATTCATCGACCTACCTGCACCATCCAACATTTCTGCATGATGGAACTTCGGGTCCCTGTTAGGAATCTGCCTTATTCTACAGATTATAACAGGCTTATTCTTGGCCATACACTATACATCGGACACCGCCACAGCCTTTTCATCCGTTACCCATATCTGTCGAGACGTTAACTATGGCTGAATCATCCGCTATATACACGCCAACGGAGCCTCAATATTCTTCATCTGCCTATTCCTGCACGTAGGACGAGGACTATACTATGGATCCTATACATTCACAGAAACATGAAACGTCGGAATTATCTTACTATTTGCGACCATAGCCACAGCATTCATAGGCTATGTACTACCAT	AAAAATGGAGATTAATTACCCTCCCTAAGACTCAAGGAAGAAGCACCAGCTCCACCATCAGCACCCAAAGCTGAAATTCTTCTTAAACTATTCCCTGGTATCACACCTNNNNCCCCCCTCTATTTATATATTGCAATGACTCTACTGTGCCATGCCGGTATGTCCGGGACCTGGCGCCCTATGTACGTCGTGCATTACTGGTATGCCCCATGCATATAAGCATGTACATACTGCTGTACTATTACATAAGACATAACATGTCTAATTCCATTTCATCTCCTTGCGAGGACATCCATGAAACTGCACGTCACTTAGTCCAATAAGGGATTTATCACCATGCCTCGAGAAACCATCAATCCTTGCCCGACGTGTCCCTCTTCTCGCTCCGGGCCCATANCA…
S12-0676	buccal swab	Central Valley	Yolo	38.5203	-121.756	no	yes	Goddardetal2015	B-2	TCAACAGCTCATTCATCGACCTACCTGCACCATCCAACATTTCTGCATGATGGAACTTCGGGTCCCTGTTAGGAATCTGCCTTATTCTACAGATTATAACAGGCTTATTCTTGGCCATACACTATACATCGGACACCGCCACAGCCTTTTCATCCGTTACCCATATCTGTCGAGACGTTAACTATGGCTGAATCATCCGCTATATACACGCCAACGGAGCCTCAATATTCTTCATCTGCCTATTCCTGCACGTAGGACGAGGACTATACTATGGATCCTATACATTCACAGAAACATGAAACGTCGGAATTATCTTACTATTTGCGACCATAGCCACAGCATTCATAGGCTATGTACTACCAT	AAAAATGGAGATTAATTACCCTCCCTAAGACTCAAGGAAGAAGCACCAGCTCCACCATCAGCACCCAAAGCTGAAATTCTTCTTAAACTATTCCCTGGTATCACACCTNNNNCCCCCCTCTATTTATATATTGCAATGACTCTACTGTGCCATGCCGGTATGTCCGGGACCTGGCGCCCTATGTACGTCGTGCATTACTGGTATGCCCCATGCATATAAGCATGTACATACTGCTGTACTATTACATAAGACATAACATGTCTAATTCCATTTCATCTCCTTGCGAGGACATCCATGAAACTGCACGTCACTTAGTCCAATAAGGGATTTATCACCATGCCTCGAGAAACCATCAATCCTTGCCCGACGTGTCCCTCTTCTCGCTCCGGGCCCATANCA…
S13-2845	tissue	Central Valley	Yolo	38.5205	-121.767	no	yes	Goddardetal2015	B-2	TCAACAGCTCATTCATCGACCTACCTGCACCATCCAACATTTCTGCATGATGGAACTTCGGGTCCCTGTTAGGAATCTGCCTTATTCTACAGATTATAACAGGCTTATTCTTGGCCATACACTATACATCGGACACCGCCACAGCCTTTTCATCCGTTACCCATATCTGTCGAGACGTTAACTATGGCTGAATCATCCGCTATATACACGCCAACGGAGCCTCAATATTCTTCATCTGCCTATTCCTGCACGTAGGACGAGGACTATACTATGGATCCTATACATTCACAGAAACATGAAACGTCGGAATTATCTTACTATTTGCGACCATAGCCACAGCATTCATAGGCTATGTACTACCAT	AAAAATGGAGATTAATTACCCTCCCTAAGACTCAAGGAAGAAGCACCAGCTCCACCATCAGCACCCAAAGCTGAAATTCTTCTTAAACTATTCCCTGGTATCACACCTNNNNCCCCCCTCTATTTATATATTGCAATGACTCTACTGTGCCATGCCGGTATGTCCGGGACCTGGCGCCCTATGTACGTCGTGCATTACTGGTATGCCCCATGCATATAAGCATGTACATACTGCTGTACTATTACATAAGACATAACATGTCTAATTCCATTTCATCTCCTTGCGAGGACATCCATGAAACTGCACGTCACTTAGTCCAATAAGGGATTTATCACCATGCCTCGAGAAACCATCAATCCTTGCCCGACGTGTCCCTCTTCTCGCTCCGGGCCCATANCA…
S13-2846	tissue	Central Valley	Yolo	38.5156	-121.749	no	yes	Goddardetal2015	B-2	TCAACAGCTCATTCATCGACCTACCTGCACCATCCAACATTTCTGCATGATGGAACTTCGGGTCCCTGTTAGGAATCTGCCTTATTCTACAGATTATAACAGGCTTATTCTTGGCCATACACTATACATCGGACACCGCCACAGCCTTTTCATCCGTTACCCATATCTGTCGAGACGTTAACTATGGCTGAATCATCCGCTATATACACGCCAACGGAGCCTCAATATTCTTCATCTGCCTATTCCTGCACGTAGGACGAGGACTATACTATGGATCCTATACATTCACAGAAACATGAAACGTCGGAATTATCTTACTATTTGCGACCATAGCCACAGCATTCATAGGCTATGTACTACCAT	AAAAATGGAGATTAATTACCCTCCCTAAGACTCAAGGAAGAAGCACCAGCTCCACCATCAGCACCCAAAGCTGAAATTCTTCTTAAACTATTCCCTGGTATCACACCTNNNNCCCCCCTCTATTTATATATTGCAATGACTCTACTGTGCCATGCCGGTATGTCCGGGACCTGGCGCCCTATGTACGTCGTGCATTACTGGTATGCCCCATGCATATAAGCATGTACATACTGCTGTACTATTACATAAGACATAACATGTCTAATTCCATTTCATCTCCTTGCGAGGACATCCATGAAACTGCACGTCACTTAGTCCAATAAGGGATTTATCACCATGCCTCGAGAAACCATCAATCCTTGCCCGACGTGTCCCTCTTCTCGCTCCGGGCCCATANCA…
S13-1827	scat	Central Valley	Yolo	38.5251	-121.756	no	yes	Goddardetal2015	B-2	TCAACAGCTCATTCATCGACCTACCTGCACCATCCAACATTTCTGCATGATGGAACTTCGGGTCCCTGTTAGGAATCTGCCTTATTCTACAGATTATAACAGGCTTATTCTTGGCCATACACTATACATCGGACACCGCCACAGCCTTTTCATCCGTTACCCATATCTGTCGAGACGTTAACTATGGCTGAATCATCCGCTATATACACGCCAACGGAGCCTCAATATTCTTCATCTGCCTATTCCTGCACGTAGGACGAGGACTATACTATGGATCCTATACATTCACAGAAACATGAAACGTCGGAATTATCTTACTATTTGCGACCATAGCCACAGCATTCATAGGCTATGTACTACCAT	AAAAATGGAGATTAATTACCCTCCCTAAGACTCAAGGAAGAAGCACCAGCTCCACCATCAGCACCCAAAGCTGAAATTCTTCTTAAACTATTCCCTGGTATCACACCTNNNNCCCCCCTCTATTTATATATTGCAATGACTCTACTGTGCCATGCCGGTATGTCCGGGACCTGGCGCCCTATGTACGTCGTGCATTACTGGTATGCCCCATGCATATAAGCATGTACATACTGCTGTACTATTACATAAGACATAACATGTCTAATTCCATTTCATCTCCTTGCGAGGACATCCATGAAACTGCACGTCACTTAGTCCAATAAGGGATTTATCACCATGCCTCGAGAAACCATCAATCCTTGCCCGACGTGTCCCTCTTCTCGCTCCGGGCCCATANCA…
S11-0224	scat	Central Valley	Yolo	38.5259	-121.755	no	yes	Goddardetal2015	D-2	TCAACAGCTCATTCATCGACCTACCTGCACCATCTAACATTTCTGCATGATGGAACTTCGGGTCCCTGTTAGGAATCTGCCTTATTCTACAGATTATAACAGGCTTATTCTTGGCCATACACTATACATCGGACACCGCCACAGCCTTTTCATCCGTTACCCATATCTGTCGAGACGTTAACTATGGCTGAATCATCCGCTATATACACGCCAACGGAGCCTCAATATTCTTCATCTGCCTATTCCTGCACGTAGGACGAGGACTATACTATGGATCCTATACATTCATAGAAACATGAAACGTCGGAATTATCTTACTATTTGCGACCATAGCCACAGCATTCATAGGCTATGTACTACCAT	AAAAATGGAGATTAATTACCCTCCCTAAGACTCAAGGAAGAAGCACCAGCTCCACCATCAGCACCCAAAGCTGAAATTCTTCTTAAACTATTCCCTGGTATCACACCTNNNNCCCCCCTCTATTTATATATTGCAATGACTCTACTGTGCCATGCCGGTATGTCCGGGACCTGGCGCCCTATGTACGTCGTGCATTACTGGTATGCCCCATGCATATAAGCATGTACATACTGCTGTACTATTACATAAGACATAACATGTCTAATTCCATTTCATCTCCTTGCGAGGACATCCATGAAACTGCACGTCACTTAGTCCAATAAGGGATTTATCACCATGCCTCGAGAAACCATCAATCCTTGCCCGACGTGTCCCTCTTCTCGCTCCGGGCCCATANCA…
S07-0087	scat	Central Valley	Yolo	38.5706	-121.762	no	yes	Goddardetal2015	B-3	TCAACAGCTCATTCATCGACCTACCTGCACCATCCAACATTTCTGCATGATGGAACTTCGGGTCCCTGTTAGGAATCTGCCTTATTCTACAGATTATAACAGGCTTATTCTTGGCCATACACTATACATCGGACACCGCCACAGCCTTTTCATCCGTTACCCATATCTGTCGAGACGTTAACTATGGCTGAATCATCCGCTATATACACGCCAACGGAGCCTCAATATTCTTCATCTGCCTATTCCTGCACGTAGGACGAGGACTATACTATGGATCCTATACATTCACAGAAACATGAAACGTCGGAATTATCTTACTATTTGCGACCATAGCCACAGCATTCATAGGCTATGTACTACCAT	AAAAATGGAGATTAATTACCCTCCCTAAGACTCAAGGAAGAAGCACCAGCTCCACCATCAGCACCCAAAGCTGAAATTCTTCTTAAACTATTCCCTGGTATCACACCTNNNNCCCCCCTCTATTTATATATTGCAATGACTCTACTGTGCCATGCCGGTATGTCCGGGACCTGGCGCCCTATGTACGTCGTGCATTACTGGTATGCCCCATGCATATAAGCATGTACATACTGCTGTACTATTACATAAGACATAACATGTCTAATTCCATTTCATCTCCTTGCGAGGACATCCATAAAACTGCACGTCACTTAGTCCAATAAGGGATTTATCACCATGCCTCGAGAAACCATCAATCCTTGCCCGACGTGTCCCTCTTCTCGCTCCGGGCCCATANCA…
S07-0103	scat	Central Valley	Yolo	38.5706	-121.762	yes	yes	Goddardetal2015	B-3	TCAACAGCTCATTCATCGACCTACCTGCACCATCCAACATTTCTGCATGATGGAACTTCGGGTCCCTGTTAGGAATCTGCCTTATTCTACAGATTATAACAGGCTTATTCTTGGCCATACACTATACATCGGACACCGCCACAGCCTTTTCATCCGTTACCCATATCTGTCGAGACGTTAACTATGGCTGAATCATCCGCTATATACACGCCAACGGAGCCTCAATATTCTTCATCTGCCTATTCCTGCACGTAGGACGAGGACTATACTATGGATCCTATACATTCACAGAAACATGAAACGTCGGAATTATCTTACTATTTGCGACCATAGCCACAGCATTCATAGGCTATGTACTACCAT	AAAAATGGAGATTAATTACCCTCCCTAAGACTCAAGGAAGAAGCACCAGCTCCACCATCAGCACCCAAAGCTGAAATTCTTCTTAAACTATTCCCTGGTATCACACCTNNNNCCCCCCTCTATTTATATATTGCAATGACTCTACTGTGCCATGCCGGTATGTCCGGGACCTGGCGCCCTATGTACGTCGTGCATTACTGGTATGCCCCATGCATATAAGCATGTACATACTGCTGTACTATTACATAAGACATAACATGTCTAATTCCATTTCATCTCCTTGCGAGGACATCCATAAAACTGCACGTCACTTAGTCCAATAAGGGATTTATCACCATGCCTCGAGAAACCATCAATCCTTGCCCGACGTGTCCCTCTTCTCGCTCCGGGCCCATANCA…
S08-0508	scat	Central Valley	Yolo	38.5086	-121.976	yes	yes	Goddardetal2015	B-3	TCAACAGCTCATTCATCGACCTACCTGCACCATCCAACATTTCTGCATGATGGAACTTCGGGTCCCTGTTAGGAATCTGCCTTATTCTACAGATTATAACAGGCTTATTCTTGGCCATACACTATACATCGGACACCGCCACAGCCTTTTCATCCGTTACCCATATCTGTCGAGACGTTAACTATGGCTGAATCATCCGCTATATACACGCCAACGGAGCCTCAATATTCTTCATCTGCCTATTCCTGCACGTAGGACGAGGACTATACTATGGATCCTATACATTCACAGAAACATGAAACGTCGGAATTATCTTACTATTTGCGACCATAGCCACAGCATTCATAGGCTATGTACTACCAT	AAAAATGGAGATTAATTACCCTCCCTAAGACTCAAGGAAGAAGCACCAGCTCCACCATCAGCACCCAAAGCTGAAATTCTTCTTAAACTATTCCCTGGTATCACACCTNNNNCCCCCCTCTATTTATATATTGCAATGACTCTACTGTGCCATGCCGGTATGTCCGGGACCTGGCGCCCTATGTACGTCGTGCATTACTGGTATGCCCCATGCATATAAGCATGTACATACTGCTGTACTATTACATAAGACATAACATGTCTAATTCCATTTCATCTCCTTGCGAGGACATCCATAAAACTGCACGTCACTTAGTCCAATAAGGGATTTATCACCATGCCTCGAGAAACCATCAATCCTTGCCCGACGTGTCCCTCTTCTCGCTCCGGGCCCATANCA…
S08-0509	scat	Central Valley	Yolo	38.5086	-121.976	no	yes	Goddardetal2015	B-3	TCAACAGCTCATTCATCGACCTACCTGCACCATCCAACATTTCTGCATGATGGAACTTCGGGTCCCTGTTAGGAATCTGCCTTATTCTACAGATTATAACAGGCTTATTCTTGGCCATACACTATACATCGGACACCGCCACAGCCTTTTCATCCGTTACCCATATCTGTCGAGACGTTAACTATGGCTGAATCATCCGCTATATACACGCCAACGGAGCCTCAATATTCTTCATCTGCCTATTCCTGCACGTAGGACGAGGACTATACTATGGATCCTATACATTCACAGAAACATGAAACGTCGGAATTATCTTACTATTTGCGACCATAGCCACAGCATTCATAGGCTATGTACTACCAT	AAAAATGGAGATTAATTACCCTCCCTAAGACTCAAGGAAGAAGCACCAGCTCCACCATCAGCACCCAAAGCTGAAATTCTTCTTAAACTATTCCCTGGTATCACACCTNNNNCCCCCCTCTATTTATATATTGCAATGACTCTACTGTGCCATGCCGGTATGTCCGGGACCTGGCGCCCTATGTACGTCGTGCATTACTGGTATGCCCCATGCATATAAGCATGTACATACTGCTGTACTATTACATAAGACATAACATGTCTAATTCCATTTCATCTCCTTGCGAGGACATCCATAAAACTGCACGTCACTTAGTCCAATAAGGGATTTATCACCATGCCTCGAGAAACCATCAATCCTTGCCCGACGTGTCCCTCTTCTCGCTCCGGGCCCATANCA…
S09-0022	scat	Central Valley	Yolo	38.5704	-121.75	no	yes	Goddardetal2015	B-3	TCAACAGCTCATTCATCGACCTACCTGCACCATCCAACATTTCTGCATGATGGAACTTCGGGTCCCTGTTAGGAATCTGCCTTATTCTACAGATTATAACAGGCTTATTCTTGGCCATACACTATACATCGGACACCGCCACAGCCTTTTCATCCGTTACCCATATCTGTCGAGACGTTAACTATGGCTGAATCATCCGCTATATACACGCCAACGGAGCCTCAATATTCTTCATCTGCCTATTCCTGCACGTAGGACGAGGACTATACTATGGATCCTATACATTCACAGAAACATGAAACGTCGGAATTATCTTACTATTTGCGACCATAGCCACAGCATTCATAGGCTATGTACTACCAT	AAAAATGGAGATTAATTACCCTCCCTAAGACTCAAGGAAGAAGCACCAGCTCCACCATCAGCACCCAAAGCTGAAATTCTTCTTAAACTATTCCCTGGTATCACACCTNNNNCCCCCCTCTATTTATATATTGCAATGACTCTACTGTGCCATGCCGGTATGTCCGGGACCTGGCGCCCTATGTACGTCGTGCATTACTGGTATGCCCCATGCATATAAGCATGTACATACTGCTGTACTATTACATAAGACATAACATGTCTAATTCCATTTCATCTCCTTGCGAGGACATCCATAAAACTGCACGTCACTTAGTCCAATAAGGGATTTATCACCATGCCTCGAGAAACCATCAATCCTTGCCCGACGTGTCCCTCTTCTCGCTCCGGGCCCATANCA…
S13-2951	tissue	North Coastal	NCS	38.5011	-122.144	no	yes	Goddardetal2015	B-3	TCAACAGCTCATTCATCGACCTACCTGCACCATCCAACATTTCTGCATGATGGAACTTCGGGTCCCTGTTAGGAATCTGCCTTATTCTACAGATTATAACAGGCTTATTCTTGGCCATACACTATACATCGGACACCGCCACAGCCTTTTCATCCGTTACCCATATCTGTCGAGACGTTAACTATGGCTGAATCATCCGCTATATACACGCCAACGGAGCCTCAATATTCTTCATCTGCCTATTCCTGCACGTAGGACGAGGACTATACTATGGATCCTATACATTCACAGAAACATGAAACGTCGGAATTATCTTACTATTTGCGACCATAGCCACAGCATTCATAGGCTATGTACTACCAT	AAAAATGGAGATTAATTACCCTCCCTAAGACTCAAGGAAGAAGCACCAGCTCCACCATCAGCACCCAAAGCTGAAATTCTTCTTAAACTATTCCCTGGTATCACACCTNNNNCCCCCCTCTATTTATATATTGCAATGACTCTACTGTGCCATGCCGGTATGTCCGGGACCTGGCGCCCTATGTACGTCGTGCATTACTGGTATGCCCCATGCATATAAGCATGTACATACTGCTGTACTATTACATAAGACATAACATGTCTAATTCCATTTCATCTCCTTGCGAGGACATCCATAAAACTGCACGTCACTTAGTCCAATAAGGGATTTATCACCATGCCTCGAGAAACCATCAATCCTTGCCCGACGTGTCCCTCTTCTCGCTCCGGGCCCATANCA…
S13-2955	tissue	North Coastal	NCS	38.5011	-122.144	yes	yes	Goddardetal2015	B-3	TCAACAGCTCATTCATCGACCTACCTGCACCATCCAACATTTCTGCATGATGGAACTTCGGGTCCCTGTTAGGAATCTGCCTTATTCTACAGATTATAACAGGCTTATTCTTGGCCATACACTATACATCGGACACCGCCACAGCCTTTTCATCCGTTACCCATATCTGTCGAGACGTTAACTATGGCTGAATCATCCGCTATATACACGCCAACGGAGCCTCAATATTCTTCATCTGCCTATTCCTGCACGTAGGACGAGGACTATACTATGGATCCTATACATTCACAGAAACATGAAACGTCGGAATTATCTTACTATTTGCGACCATAGCCACAGCATTCATAGGCTATGTACTACCAT	AAAAATGGAGATTAATTACCCTCCCTAAGACTCAAGGAAGAAGCACCAGCTCCACCATCAGCACCCAAAGCTGAAATTCTTCTTAAACTATTCCCTGGTATCACACCTNNNNCCCCCCTCTATTTATATATTGCAATGACTCTACTGTGCCATGCCGGTATGTCCGGGACCTGGCGCCCTATGTACGTCGTGCATTACTGGTATGCCCCATGCATATAAGCATGTACATACTGCTGTACTATTACATAAGACATAACATGTCTAATTCCATTTCATCTCCTTGCGAGGACATCCATAAAACTGCACGTCACTTAGTCCAATAAGGGATTTATCACCATGCCTCGAGAAACCATCAATCCTTGCCCGACGTGTCCCTCTTCTCGCTCCGGGCCCATANCA…
S14-0962	blood on filter paper	IS	Icruz	34.0117	-119.763	no	yes	Goddardetal2015	A-4	TCAACAGCTCATTCATCGACCTACCTGCACCATCTAACATTTCTGCATGATGGAACTTCGGGTCCCTGTTAGGAATCTGCCTTATTCTACAGATTATAACAGGCTTATTCTTGGCCATACACTATACATCGGACACCGCCACAGCCTTTTCATCCGTTACCCATATCTGTCGAGACGTTAACTATGGCTGAATCATCCGCTATATACACGCCAACGGAGCCTCAATATTCTTCATCTGCCTATTCCTGCACGTAGGACGAGGACTATACTATGGATCCTATACATTCATAGAAACATGAAACGTCGGAATTATCCTACTATTTGCGACCATAGCCACAGCATTCATAGGCTATGTACTACCAT	AAAAATGGAGATTAATTACCCTCCCTAAGACTCAAGGAAGAAGCACCAGCTCCACCATCAGCACCCAAAGCTGAAATTCTTCTTAAACTATTCCCTGGTATCACACCTNNNNCCCCCCTCTATTTATATATTGCAATGACTCTACTGTGCCATGCCGGTATGTCCGGGACCTGGCGCCCTATGTACGTCGTGCATTACTGGTATGCCCCATGCATATAAGCATGTACATACTGCTGTACTATTACATAAGACATAACACGTCTAATTCCATTTCATCTCCTTGCAAGGACATCCATAAAACTGCACGTCACTTAGTCCAATAAGGGATTTATCACCATGCCTCGAGAAACCATCAATCCTTGCCCGACGTGTCCCTCTTCTCGCTCCGGGCCCATANCA…
S09-0099	scat	IS	Icruz	34.0117	-119.763	no	yes	Goddardetal2015	A-4	TCAACAGCTCATTCATCGACCTACCTGCACCATCTAACATTTCTGCATGATGGAACTTCGGGTCCCTGTTAGGAATCTGCCTTATTCTACAGATTATAACAGGCTTATTCTTGGCCATACACTATACATCGGACACCGCCACAGCCTTTTCATCCGTTACCCATATCTGTCGAGACGTTAACTATGGCTGAATCATCCGCTATATACACGCCAACGGAGCCTCAATATTCTTCATCTGCCTATTCCTGCACGTAGGACGAGGACTATACTATGGATCCTATACATTCATAGAAACATGAAACGTCGGAATTATCCTACTATTTGCGACCATAGCCACAGCATTCATAGGCTATGTACTACCAT	AAAAATGGAGATTAATTACCCTCCCTAAGACTCAAGGAAGAAGCACCAGCTCCACCATCAGCACCCAAAGCTGAAATTCTTCTTAAACTATTCCCTGGTATCACACCTNNNNCCCCCCTCTATTTATATATTGCAATGACTCTACTGTGCCATGCCGGTATGTCCGGGACCTGGCGCCCTATGTACGTCGTGCATTACTGGTATGCCCCATGCATATAAGCATGTACATACTGCTGTACTATTACATAAGACATAACACGTCTAATTCCATTTCATCTCCTTGCAAGGACATCCATAAAACTGCACGTCACTTAGTCCAATAAGGGATTTATCACCATGCCTCGAGAAACCATCAATCCTTGCCCGACGTGTCCCTCTTCTCGCTCCGGGCCCATANCA…
S09-0100	scat	IS	Icruz	34.0333	-119.763	yes	yes	Goddardetal2015	A-4	TCAACAGCTCATTCATCGACCTACCTGCACCATCTAACATTTCTGCATGATGGAACTTCGGGTCCCTGTTAGGAATCTGCCTTATTCTACAGATTATAACAGGCTTATTCTTGGCCATACACTATACATCGGACACCGCCACAGCCTTTTCATCCGTTACCCATATCTGTCGAGACGTTAACTATGGCTGAATCATCCGCTATATACACGCCAACGGAGCCTCAATATTCTTCATCTGCCTATTCCTGCACGTAGGACGAGGACTATACTATGGATCCTATACATTCATAGAAACATGAAACGTCGGAATTATCCTACTATTTGCGACCATAGCCACAGCATTCATAGGCTATGTACTACCAT	AAAAATGGAGATTAATTACCCTCCCTAAGACTCAAGGAAGAAGCACCAGCTCCACCATCAGCACCCAAAGCTGAAATTCTTCTTAAACTATTCCCTGGTATCACACCTNNNNCCCCCCTCTATTTATATATTGCAATGACTCTACTGTGCCATGCCGGTATGTCCGGGACCTGGCGCCCTATGTACGTCGTGCATTACTGGTATGCCCCATGCATATAAGCATGTACATACTGCTGTACTATTACATAAGACATAACACGTCTAATTCCATTTCATCTCCTTGCAAGGACATCCATAAAACTGCACGTCACTTAGTCCAATAAGGGATTTATCACCATGCCTCGAGAAACCATCAATCCTTGCCCGACGTGTCCCTCTTCTCGCTCCGGGCCCATANCA…
S09-0101	scat	IS	Icruz	34.0071	-119.763	yes	yes	Goddardetal2015	A-4	TCAACAGCTCATTCATCGACCTACCTGCACCATCTAACATTTCTGCATGATGGAACTTCGGGTCCCTGTTAGGAATCTGCCTTATTCTACAGATTATAACAGGCTTATTCTTGGCCATACACTATACATCGGACACCGCCACAGCCTTTTCATCCGTTACCCATATCTGTCGAGACGTTAACTATGGCTGAATCATCCGCTATATACACGCCAACGGAGCCTCAATATTCTTCATCTGCCTATTCCTGCACGTAGGACGAGGACTATACTATGGATCCTATACATTCATAGAAACATGAAACGTCGGAATTATCCTACTATTTGCGACCATAGCCACAGCATTCATAGGCTATGTACTACCAT	AAAAATGGAGATTAATTACCCTCCCTAAGACTCAAGGAAGAAGCACCAGCTCCACCATCAGCACCCAAAGCTGAAATTCTTCTTAAACTATTCCCTGGTATCACACCTNNNNCCCCCCTCTATTTATATATTGCAATGACTCTACTGTGCCATGCCGGTATGTCCGGGACCTGGCGCCCTATGTACGTCGTGCATTACTGGTATGCCCCATGCATATAAGCATGTACATACTGCTGTACTATTACATAAGACATAACACGTCTAATTCCATTTCATCTCCTTGCAAGGACATCCATAAAACTGCACGTCACTTAGTCCAATAAGGGATTTATCACCATGCCTCGAGAAACCATCAATCCTTGCCCGACGTGTCCCTCTTCTCGCTCCGGGCCCATANCA…
S14-0955	blood on filter paper	IN	Inic	33.2646	-119.544	yes	yes	Goddardetal2015	A-7	TCAACAGCTCATTCATCGACCTACCTGCACCATCTAACATTTCTGCATGATGGAACTTCGGGTCCCTGTTAGGAATCTGCCTTATTCTACAGATTATAACAGGCTTATTCTTGGCCATACACTATACATCGGACACCGCCACAGCCTTTTCATCCGTTACCCATATCTGTCGAGACGTTAACTATGGCTGAATCATCCGCTATATACACGCCAACGGAGCCTCAATATTCTTCATCTGCCTATTCCTGCACGTAGGACGAGGACTATACTATGGATCCTATACATTCATAGAAACATGAAACGTCGGAATTATCCTACTATTTGCGACCATAGCCACAGCATTCATAGGCTATGTACTACCAT	AAAAATGGAGATTAATTACCCTCCCTAAGACTCAAGGAAGAAGCACCAGCTCCACCATCAGCACCCAAAGCTGAAATTCTTCTTAAACTATTCCCTGGTATCACACCTNNNNCCCCCCTCTATTTATATATTGCAATGACTCTACTGTGCCATGCCGGTATGTCCGGGACCTGGCGCCCTATGTACGTCGTGCATTACTGGTATGCCCCATGCATATAAGCATGTACATACTGCTGTACTATTACATAAGACATAACACGTCTAATTCCATTTCATCTCCTTGCAAGGACATCCATAAGACTGCACGTCACTTAGTCCAATAAGGGATTTATCACCATGCCTCGAGAAACCATCAATCCTTGCCCGATGTGTCCCTCTTCTCGCTCCGGGCCCATANCA…
S14-0956	blood on filter paper	IN	Inic	33.2704	-119.512	yes	yes	Goddardetal2015	A-7	TCAACAGCTCATTCATCGACCTACCTGCACCATCTAACATTTCTGCATGATGGAACTTCGGGTCCCTGTTAGGAATCTGCCTTATTCTACAGATTATAACAGGCTTATTCTTGGCCATACACTATACATCGGACACCGCCACAGCCTTTTCATCCGTTACCCATATCTGTCGAGACGTTAACTATGGCTGAATCATCCGCTATATACACGCCAACGGAGCCTCAATATTCTTCATCTGCCTATTCCTGCACGTAGGACGAGGACTATACTATGGATCCTATACATTCATAGAAACATGAAACGTCGGAATTATCCTACTATTTGCGACCATAGCCACAGCATTCATAGGCTATGTACTACCAT	AAAAATGGAGATTAATTACCCTCCCTAAGACTCAAGGAAGAAGCACCAGCTCCACCATCAGCACCCAAAGCTGAAATTCTTCTTAAACTATTCCCTGGTATCACACCTNNNNCCCCCCTCTATTTATATATTGCAATGACTCTACTGTGCCATGCCGGTATGTCCGGGACCTGGCGCCCTATGTACGTCGTGCATTACTGGTATGCCCCATGCATATAAGCATGTACATACTGCTGTACTATTACATAAGACATAACACGTCTAATTCCATTTCATCTCCTTGCAAGGACATCCATAAGACTGCACGTCACTTAGTCCAATAAGGGATTTATCACCATGCCTCGAGAAACCATCAATCCTTGCCCGATGTGTCCCTCTTCTCGCTCCGGGCCCATANCA…
S14-0957	blood on filter paper	IN	Inic	33.2181	-119.467	yes	yes	Goddardetal2015	A-7	TCAACAGCTCATTCATCGACCTACCTGCACCATCTAACATTTCTGCATGATGGAACTTCGGGTCCCTGTTAGGAATCTGCCTTATTCTACAGATTATAACAGGCTTATTCTTGGCCATACACTATACATCGGACACCGCCACAGCCTTTTCATCCGTTACCCATATCTGTCGAGACGTTAACTATGGCTGAATCATCCGCTATATACACGCCAACGGAGCCTCAATATTCTTCATCTGCCTATTCCTGCACGTAGGACGAGGACTATACTATGGATCCTATACATTCATAGAAACATGAAACGTCGGAATTATCCTACTATTTGCGACCATAGCCACAGCATTCATAGGCTATGTACTACCAT	AAAAATGGAGATTAATTACCCTCCCTAAGACTCAAGGAAGAAGCACCAGCTCCACCATCAGCACCCAAAGCTGAAATTCTTCTTAAACTATTCCCTGGTATCACACCTNNNNCCCCCCTCTATTTATATATTGCAATGACTCTACTGTGCCATGCCGGTATGTCCGGGACCTGGCGCCCTATGTACGTCGTGCATTACTGGTATGCCCCATGCATATAAGCATGTACATACTGCTGTACTATTACATAAGACATAACACGTCTAATTCCATTTCATCTCCTTGCAAGGACATCCATAAGACTGCACGTCACTTAGTCCAATAAGGGATTTATCACCATGCCTCGAGAAACCATCAATCCTTGCCCGATGTGTCCCTCTTCTCGCTCCGGGCCCATANCA…
S14-0958	blood on filter paper	IN	Inic	33.2296	-119.515	yes	yes	Goddardetal2015	A-7	TCAACAGCTCATTCATCGACCTACCTGCACCATCTAACATTTCTGCATGATGGAACTTCGGGTCCCTGTTAGGAATCTGCCTTATTCTACAGATTATAACAGGCTTATTCTTGGCCATACACTATACATCGGACACCGCCACAGCCTTTTCATCCGTTACCCATATCTGTCGAGACGTTAACTATGGCTGAATCATCCGCTATATACACGCCAACGGAGCCTCAATATTCTTCATCTGCCTATTCCTGCACGTAGGACGAGGACTATACTATGGATCCTATACATTCATAGAAACATGAAACGTCGGAATTATCCTACTATTTGCGACCATAGCCACAGCATTCATAGGCTATGTACTACCAT	AAAAATGGAGATTAATTACCCTCCCTAAGACTCAAGGAAGAAGCACCAGCTCCACCATCAGCACCCAAAGCTGAAATTCTTCTTAAACTATTCCCTGGTATCACACCTNNNNCCCCCCTCTATTTATATATTGCAATGACTCTACTGTGCCATGCCGGTATGTCCGGGACCTGGCGCCCTATGTACGTCGTGCATTACTGGTATGCCCCATGCATATAAGCATGTACATACTGCTGTACTATTACATAAGACATAACACGTCTAATTCCATTTCATCTCCTTGCAAGGACATCCATAAGACTGCACGTCACTTAGTCCAATAAGGGATTTATCACCATGCCTCGAGAAACCATCAATCCTTGCCCGATGTGTCCCTCTTCTCGCTCCGGGCCCATANCA…
S14-0960	blood on filter paper	IN	Inic	33.2578	-119.526	yes	yes	Goddardetal2015	A-7	TCAACAGCTCATTCATCGACCTACCTGCACCATCTAACATTTCTGCATGATGGAACTTCGGGTCCCTGTTAGGAATCTGCCTTATTCTACAGATTATAACAGGCTTATTCTTGGCCATACACTATACATCGGACACCGCCACAGCCTTTTCATCCGTTACCCATATCTGTCGAGACGTTAACTATGGCTGAATCATCCGCTATATACACGCCAACGGAGCCTCAATATTCTTCATCTGCCTATTCCTGCACGTAGGACGAGGACTATACTATGGATCCTATACATTCATAGAAACATGAAACGTCGGAATTATCCTACTATTTGCGACCATAGCCACAGCATTCATAGGCTATGTACTACCAT	AAAAATGGAGATTAATTACCCTCCCTAAGACTCAAGGAAGAAGCACCAGCTCCACCATCAGCACCCAAAGCTGAAATTCTTCTTAAACTATTCCCTGGTATCACACCTNNNNCCCCCCTCTATTTATATATTGCAATGACTCTACTGTGCCATGCCGGTATGTCCGGGACCTGGCGCCCTATGTACGTCGTGCATTACTGGTATGCCCCATGCATATAAGCATGTACATACTGCTGTACTATTACATAAGACATAACACGTCTAATTCCATTTCATCTCCTTGCAAGGACATCCATAAGACTGCACGTCACTTAGTCCAATAAGGGATTTATCACCATGCCTCGAGAAACCATCAATCCTTGCCCGATGTGTCCCTCTTCTCGCTCCGGGCCCATANCA…
S09-0026	tissue	Cascades/Sierras	Wcasc	40.4905	-121.468	no	yes	Goddardetal2015	D-15	TCAACAGCTCATTCATCGACCTACCTGCACCATCTAACATTTCTGCATGATGGAACTTCGGGTCCCTGTTAGGAATCTGCCTTATTCTACAGATTATAACAGGCTTATTCTTGGCCATACACTATACATCGGACACCGCCACAGCCTTTTCATCCGTTACCCATATCTGTCGAGACGTTAACTATGGCTGAATCATCCGCTATATACACGCCAACGGAGCCTCAATATTCTTCATCTGCCTATTCCTGCACGTAGGACGAGGACTATACTATGGATCCTATACATTCATAGAAACATGAAACGTCGGAATTATCTTACTATTTGCGACCATAGCCACAGCATTCATAGGCTATGTACTACCAT	AAAAATGGAGATTAATTACCCTCCCTAAGACTCAAGGAAGAAGCACCAGCTCCACCATCAGCACCCAAAGCTGAAATTCTTCTTAAACTATTCCCTGGTATCACACCTNNNNCCCCCCTCTATTTATATATTGCAATGACTCTACTGTGCCATGCCGGTATGTCCGGGACCTGGCGCCCTATGTACGTCGTGCATTACTGGTATGCCCCATGCATATAAGCATGTACATACTGCTGTACTATTACATAAGACATAACACGTCTAATTCCATTTCATCTCCTTGCAAGGACATCCATGAAACTGCACGTCACTTAGTCCAGTAAGGGATTTATCACCATGCCTCGAGAAACCATCAATCCTTGCCCGACGTGTCCCTCTTCTCGCTCCGGGCCCATANCA…
S08-0700	scat	Cascades/Sierras	Wcasc	40.3786	-121.495	no	yes	Goddardetal2015	D-15	TCAACAGCTCATTCATCGACCTACCTGCACCATCTAACATTTCTGCATGATGGAACTTCGGGTCCCTGTTAGGAATCTGCCTTATTCTACAGATTATAACAGGCTTATTCTTGGCCATACACTATACATCGGACACCGCCACAGCCTTTTCATCCGTTACCCATATCTGTCGAGACGTTAACTATGGCTGAATCATCCGCTATATACACGCCAACGGAGCCTCAATATTCTTCATCTGCCTATTCCTGCACGTAGGACGAGGACTATACTATGGATCCTATACATTCATAGAAACATGAAACGTCGGAATTATCTTACTATTTGCGACCATAGCCACAGCATTCATAGGCTATGTACTACCAT	AAAAATGGAGATTAATTACCCTCCCTAAGACTCAAGGAAGAAGCACCAGCTCCACCATCAGCACCCAAAGCTGAAATTCTTCTTAAACTATTCCCTGGTATCACACCTNNNNCCCCCCTCTATTTATATATTGCAATGACTCTACTGTGCCATGCCGGTATGTCCGGGACCTGGCGCCCTATGTACGTCGTGCATTACTGGTATGCCCCATGCATATAAGCATGTACATACTGCTGTACTATTACATAAGACATAACACGTCTAATTCCATTTCATCTCCTTGCAAGGACATCCATGAAACTGCACGTCACTTAGTCCAGTAAGGGATTTATCACCATGCCTCGAGAAACCATCAATCCTTGCCCGACGTGTCCCTCTTCTCGCTCCGGGCCCATANCA…
S08-0702	scat	Cascades/Sierras	Wcasc	40.3754	-121.488	no	yes	Goddardetal2015	D-15	TCAACAGCTCATTCATCGACCTACCTGCACCATCTAACATTTCTGCATGATGGAACTTCGGGTCCCTGTTAGGAATCTGCCTTATTCTACAGATTATAACAGGCTTATTCTTGGCCATACACTATACATCGGACACCGCCACAGCCTTTTCATCCGTTACCCATATCTGTCGAGACGTTAACTATGGCTGAATCATCCGCTATATACACGCCAACGGAGCCTCAATATTCTTCATCTGCCTATTCCTGCACGTAGGACGAGGACTATACTATGGATCCTATACATTCATAGAAACATGAAACGTCGGAATTATCTTACTATTTGCGACCATAGCCACAGCATTCATAGGCTATGTACTACCAT	AAAAATGGAGATTAATTACCCTCCCTAAGACTCAAGGAAGAAGCACCAGCTCCACCATCAGCACCCAAAGCTGAAATTCTTCTTAAACTATTCCCTGGTATCACACCTNNNNCCCCCCTCTATTTATATATTGCAATGACTCTACTGTGCCATGCCGGTATGTCCGGGACCTGGCGCCCTATGTACGTCGTGCATTACTGGTATGCCCCATGCATATAAGCATGTACATACTGCTGTACTATTACATAAGACATAACACGTCTAATTCCATTTCATCTCCTTGCAAGGACATCCATGAAACTGCACGTCACTTAGTCCAGTAAGGGATTTATCACCATGCCTCGAGAAACCATCAATCCTTGCCCGACGTGTCCCTCTTCTCGCTCCGGGCCCATANCA…
S08-0711	scat	Cascades/Sierras	Wcasc	40.4703	-121.577	yes	yes	Goddardetal2015	D-15	TCAACAGCTCATTCATCGACCTACCTGCACCATCTAACATTTCTGCATGATGGAACTTCGGGTCCCTGTTAGGAATCTGCCTTATTCTACAGATTATAACAGGCTTATTCTTGGCCATACACTATACATCGGACACCGCCACAGCCTTTTCATCCGTTACCCATATCTGTCGAGACGTTAACTATGGCTGAATCATCCGCTATATACACGCCAACGGAGCCTCAATATTCTTCATCTGCCTATTCCTGCACGTAGGACGAGGACTATACTATGGATCCTATACATTCATAGAAACATGAAACGTCGGAATTATCTTACTATTTGCGACCATAGCCACAGCATTCATAGGCTATGTACTACCAT	AAAAATGGAGATTAATTACCCTCCCTAAGACTCAAGGAAGAAGCACCAGCTCCACCATCAGCACCCAAAGCTGAAATTCTTCTTAAACTATTCCCTGGTATCACACCTNNNNCCCCCCTCTATTTATATATTGCAATGACTCTACTGTGCCATGCCGGTATGTCCGGGACCTGGCGCCCTATGTACGTCGTGCATTACTGGTATGCCCCATGCATATAAGCATGTACATACTGCTGTACTATTACATAAGACATAACACGTCTAATTCCATTTCATCTCCTTGCAAGGACATCCATGAAACTGCACGTCACTTAGTCCAGTAAGGGATTTATCACCATGCCTCGAGAAACCATCAATCCTTGCCCGACGTGTCCCTCTTCTCGCTCCGGGCCCATANCA…
S10-0275	scat	Cascades/Sierras	Wcasc	40.1336	-121.143	yes	yes	Goddardetal2015	D-15	TCAACAGCTCATTCATCGACCTACCTGCACCATCTAACATTTCTGCATGATGGAACTTCGGGTCCCTGTTAGGAATCTGCCTTATTCTACAGATTATAACAGGCTTATTCTTGGCCATACACTATACATCGGACACCGCCACAGCCTTTTCATCCGTTACCCATATCTGTCGAGACGTTAACTATGGCTGAATCATCCGCTATATACACGCCAACGGAGCCTCAATATTCTTCATCTGCCTATTCCTGCACGTAGGACGAGGACTATACTATGGATCCTATACATTCATAGAAACATGAAACGTCGGAATTATCTTACTATTTGCGACCATAGCCACAGCATTCATAGGCTATGTACTACCAT	AAAAATGGAGATTAATTACCCTCCCTAAGACTCAAGGAAGAAGCACCAGCTCCACCATCAGCACCCAAAGCTGAAATTCTTCTTAAACTATTCCCTGGTATCACACCTNNNNCCCCCCTCTATTTATATATTGCAATGACTCTACTGTGCCATGCCGGTATGTCCGGGACCTGGCGCCCTATGTACGTCGTGCATTACTGGTATGCCCCATGCATATAAGCATGTACATACTGCTGTACTATTACATAAGACATAACACGTCTAATTCCATTTCATCTCCTTGCAAGGACATCCATGAAACTGCACGTCACTTAGTCCAGTAAGGGATTTATCACCATGCCTCGAGAAACCATCAATCCTTGCCCGACGTGTCCCTCTTCTCGCTCCGGGCCCATANCA…
S12-0824	scat	Cascades/Sierras	WSN	38.7135	-120.935	yes	yes	Goddardetal2015	D-15	TCAACAGCTCATTCATCGACCTACCTGCACCATCTAACATTTCTGCATGATGGAACTTCGGGTCCCTGTTAGGAATCTGCCTTATTCTACAGATTATAACAGGCTTATTCTTGGCCATACACTATACATCGGACACCGCCACAGCCTTTTCATCCGTTACCCATATCTGTCGAGACGTTAACTATGGCTGAATCATCCGCTATATACACGCCAACGGAGCCTCAATATTCTTCATCTGCCTATTCCTGCACGTAGGACGAGGACTATACTATGGATCCTATACATTCATAGAAACATGAAACGTCGGAATTATCTTACTATTTGCGACCATAGCCACAGCATTCATAGGCTATGTACTACCAT	AAAAATGGAGATTAATTACCCTCCCTAAGACTCAAGGAAGAAGCACCAGCTCCACCATCAGCACCCAAAGCTGAAATTCTTCTTAAACTATTCCCTGGTATCACACCTNNNNCCCCCCTCTATTTATATATTGCAATGACTCTACTGTGCCATGCCGGTATGTCCGGGACCTGGCGCCCTATGTACGTCGTGCATTACTGGTATGCCCCATGCATATAAGCATGTACATACTGCTGTACTATTACATAAGACATAACACGTCTAATTCCATTTCATCTCCTTGCAAGGACATCCATGAAACTGCACGTCACTTAGTCCAGTAAGGGATTTATCACCATGCCTCGAGAAACCATCAATCCTTGCCCGACGTGTCCCTCTTCTCGCTCCGGGCCCATANCA…
V98-0918	blood on filter paper	Cascades/Sierras	WSS	37.5606	-119.983	yes	yes	Goddardetal2015	D-15	TCAACAGCTCATTCATCGACCTACCTGCACCATCTAACATTTCTGCATGATGGAACTTCGGGTCCCTGTTAGGAATCTGCCTTATTCTACAGATTATAACAGGCTTATTCTTGGCCATACACTATACATCGGACACCGCCACAGCCTTTTCATCCGTTACCCATATCTGTCGAGACGTTAACTATGGCTGAATCATCCGCTATATACACGCCAACGGAGCCTCAATATTCTTCATCTGCCTATTCCTGCACGTAGGACGAGGACTATACTATGGATCCTATACATTCATAGAAACATGAAACGTCGGAATTATCTTACTATTTGCGACCATAGCCACAGCATTCATAGGCTATGTACTACCAT	AAAAATGGAGATTAATTACCCTCCCTAAGACTCAAGGAAGAAGCACCAGCTCCACCATCAGCACCCAAAGCTGAAATTCTTCTTAAACTATTCCCTGGTATCACACCTNNNNCCCCCCTCTATTTATATATTGCAATGACTCTACTGTGCCATGCCGGTATGTCCGGGACCTGGCGCCCTATGTACGTCGTGCATTACTGGTATGCCCCATGCATATAAGCATGTACATACTGCTGTACTATTACATAAGACATAACACGTCTAATTCCATTTCATCTCCTTGCAAGGACATCCATGAAACTGCACGTCACTTAGTCCAGTAAGGGATTTATCACCATGCCTCGAGAAACCATCAATCCTTGCCCGACGTGTCCCTCTTCTCGCTCCGGGCCCATANCA…
S09-0753	scat	Cascades/Sierras	WSS	37.8033	-119.929	no	yes	Goddardetal2015	D-15	TCAACAGCTCATTCATCGACCTACCTGCACCATCTAACATTTCTGCATGATGGAACTTCGGGTCCCTGTTAGGAATCTGCCTTATTCTACAGATTATAACAGGCTTATTCTTGGCCATACACTATACATCGGACACCGCCACAGCCTTTTCATCCGTTACCCATATCTGTCGAGACGTTAACTATGGCTGAATCATCCGCTATATACACGCCAACGGAGCCTCAATATTCTTCATCTGCCTATTCCTGCACGTAGGACGAGGACTATACTATGGATCCTATACATTCATAGAAACATGAAACGTCGGAATTATCTTACTATTTGCGACCATAGCCACAGCATTCATAGGCTATGTACTACCAT	AAAAATGGAGATTAATTACCCTCCCTAAGACTCAAGGAAGAAGCACCAGCTCCACCATCAGCACCCAAAGCTGAAATTCTTCTTAAACTATTCCCTGGTATCACACCTNNNNCCCCCCTCTATTTATATATTGCAATGACTCTACTGTGCCATGCCGGTATGTCCGGGACCTGGCGCCCTATGTACGTCGTGCATTACTGGTATGCCCCATGCATATAAGCATGTACATACTGCTGTACTATTACATAAGACATAACACGTCTAATTCCATTTCATCTCCTTGCAAGGACATCCATGAAACTGCACGTCACTTAGTCCAGTAAGGGATTTATCACCATGCCTCGAGAAACCATCAATCCTTGCCCGACGTGTCCCTCTTCTCGCTCCGGGCCCATANCA…
S09-0755	scat	Cascades/Sierras	WSS	37.7934	-119.924	yes	yes	Goddardetal2015	D-15	TCAACAGCTCATTCATCGACCTACCTGCACCATCTAACATTTCTGCATGATGGAACTTCGGGTCCCTGTTAGGAATCTGCCTTATTCTACAGATTATAACAGGCTTATTCTTGGCCATACACTATACATCGGACACCGCCACAGCCTTTTCATCCGTTACCCATATCTGTCGAGACGTTAACTATGGCTGAATCATCCGCTATATACACGCCAACGGAGCCTCAATATTCTTCATCTGCCTATTCCTGCACGTAGGACGAGGACTATACTATGGATCCTATACATTCATAGAAACATGAAACGTCGGAATTATCTTACTATTTGCGACCATAGCCACAGCATTCATAGGCTATGTACTACCAT	AAAAATGGAGATTAATTACCCTCCCTAAGACTCAAGGAAGAAGCACCAGCTCCACCATCAGCACCCAAAGCTGAAATTCTTCTTAAACTATTCCCTGGTATCACACCTNNNNCCCCCCTCTATTTATATATTGCAATGACTCTACTGTGCCATGCCGGTATGTCCGGGACCTGGCGCCCTATGTACGTCGTGCATTACTGGTATGCCCCATGCATATAAGCATGTACATACTGCTGTACTATTACATAAGACATAACACGTCTAATTCCATTTCATCTCCTTGCAAGGACATCCATGAAACTGCACGTCACTTAGTCCAGTAAGGGATTTATCACCATGCCTCGAGAAACCATCAATCCTTGCCCGACGTGTCCCTCTTCTCGCTCCGGGCCCATANCA…
S08-0024	scat	Central Valley	CSV	39.2288	-121.828	yes	yes	Goddardetal2015	D-15	TCAACAGCTCATTCATCGACCTACCTGCACCATCTAACATTTCTGCATGATGGAACTTCGGGTCCCTGTTAGGAATCTGCCTTATTCTACAGATTATAACAGGCTTATTCTTGGCCATACACTATACATCGGACACCGCCACAGCCTTTTCATCCGTTACCCATATCTGTCGAGACGTTAACTATGGCTGAATCATCCGCTATATACACGCCAACGGAGCCTCAATATTCTTCATCTGCCTATTCCTGCACGTAGGACGAGGACTATACTATGGATCCTATACATTCATAGAAACATGAAACGTCGGAATTATCTTACTATTTGCGACCATAGCCACAGCATTCATAGGCTATGTACTACCAT	AAAAATGGAGATTAATTACCCTCCCTAAGACTCAAGGAAGAAGCACCAGCTCCACCATCAGCACCCAAAGCTGAAATTCTTCTTAAACTATTCCCTGGTATCACACCTNNNNCCCCCCTCTATTTATATATTGCAATGACTCTACTGTGCCATGCCGGTATGTCCGGGACCTGGCGCCCTATGTACGTCGTGCATTACTGGTATGCCCCATGCATATAAGCATGTACATACTGCTGTACTATTACATAAGACATAACACGTCTAATTCCATTTCATCTCCTTGCAAGGACATCCATGAAACTGCACGTCACTTAGTCCAGTAAGGGATTTATCACCATGCCTCGAGAAACCATCAATCCTTGCCCGACGTGTCCCTCTTCTCGCTCCGGGCCCATANCA…
S09-0090	scat	Central Valley	CSV	39.2014	-121.799	no	yes	Goddardetal2015	D-15	TCAACAGCTCATTCATCGACCTACCTGCACCATCTAACATTTCTGCATGATGGAACTTCGGGTCCCTGTTAGGAATCTGCCTTATTCTACAGATTATAACAGGCTTATTCTTGGCCATACACTATACATCGGACACCGCCACAGCCTTTTCATCCGTTACCCATATCTGTCGAGACGTTAACTATGGCTGAATCATCCGCTATATACACGCCAACGGAGCCTCAATATTCTTCATCTGCCTATTCCTGCACGTAGGACGAGGACTATACTATGGATCCTATACATTCATAGAAACATGAAACGTCGGAATTATCTTACTATTTGCGACCATAGCCACAGCATTCATAGGCTATGTACTACCAT	AAAAATGGAGATTAATTACCCTCCCTAAGACTCAAGGAAGAAGCACCAGCTCCACCATCAGCACCCAAAGCTGAAATTCTTCTTAAACTATTCCCTGGTATCACACCTNNNNCCCCCCTCTATTTATATATTGCAATGACTCTACTGTGCCATGCCGGTATGTCCGGGACCTGGCGCCCTATGTACGTCGTGCATTACTGGTATGCCCCATGCATATAAGCATGTACATACTGCTGTACTATTACATAAGACATAACACGTCTAATTCCATTTCATCTCCTTGCAAGGACATCCATGAAACTGCACGTCACTTAGTCCAGTAAGGGATTTATCACCATGCCTCGAGAAACCATCAATCCTTGCCCGACGTGTCCCTCTTCTCGCTCCGGGCCCATANCA…
S09-0093	scat	Central Valley	CSV	39.2014	-121.799	yes	yes	Goddardetal2015	D-15	TCAACAGCTCATTCATCGACCTACCTGCACCATCTAACATTTCTGCATGATGGAACTTCGGGTCCCTGTTAGGAATCTGCCTTATTCTACAGATTATAACAGGCTTATTCTTGGCCATACACTATACATCGGACACCGCCACAGCCTTTTCATCCGTTACCCATATCTGTCGAGACGTTAACTATGGCTGAATCATCCGCTATATACACGCCAACGGAGCCTCAATATTCTTCATCTGCCTATTCCTGCACGTAGGACGAGGACTATACTATGGATCCTATACATTCATAGAAACATGAAACGTCGGAATTATCTTACTATTTGCGACCATAGCCACAGCATTCATAGGCTATGTACTACCAT	AAAAATGGAGATTAATTACCCTCCCTAAGACTCAAGGAAGAAGCACCAGCTCCACCATCAGCACCCAAAGCTGAAATTCTTCTTAAACTATTCCCTGGTATCACACCTNNNNCCCCCCTCTATTTATATATTGCAATGACTCTACTGTGCCATGCCGGTATGTCCGGGACCTGGCGCCCTATGTACGTCGTGCATTACTGGTATGCCCCATGCATATAAGCATGTACATACTGCTGTACTATTACATAAGACATAACACGTCTAATTCCATTTCATCTCCTTGCAAGGACATCCATGAAACTGCACGTCACTTAGTCCAGTAAGGGATTTATCACCATGCCTCGAGAAACCATCAATCCTTGCCCGACGTGTCCCTCTTCTCGCTCCGGGCCCATANCA…
GFA	tissue	Central Valley	CSV	39.5483	-121.551	yes	yes	Goddardetal2015	D-15	TCAACAGCTCATTCATCGACCTACCTGCACCATCTAACATTTCTGCATGATGGAACTTCGGGTCCCTGTTAGGAATCTGCCTTATTCTACAGATTATAACAGGCTTATTCTTGGCCATACACTATACATCGGACACCGCCACAGCCTTTTCATCCGTTACCCATATCTGTCGAGACGTTAACTATGGCTGAATCATCCGCTATATACACGCCAACGGAGCCTCAATATTCTTCATCTGCCTATTCCTGCACGTAGGACGAGGACTATACTATGGATCCTATACATTCATAGAAACATGAAACGTCGGAATTATCTTACTATTTGCGACCATAGCCACAGCATTCATAGGCTATGTACTACCAT	AAAAATGGAGATTAATTACCCTCCCTAAGACTCAAGGAAGAAGCACCAGCTCCACCATCAGCACCCAAAGCTGAAATTCTTCTTAAACTATTCCCTGGTATCACACCTNNNNCCCCCCTCTATTTATATATTGCAATGACTCTACTGTGCCATGCCGGTATGTCCGGGACCTGGCGCCCTATGTACGTCGTGCATTACTGGTATGCCCCATGCATATAAGCATGTACATACTGCTGTACTATTACATAAGACATAACACGTCTAATTCCATTTCATCTCCTTGCAAGGACATCCATGAAACTGCACGTCACTTAGTCCAGTAAGGGATTTATCACCATGCCTCGAGAAACCATCAATCCTTGCCCGACGTGTCCCTCTTCTCGCTCCGGGCCCATANCA…
S13-3025	scat	Central Valley	NSV	40.3897	-122.226	yes	yes	Goddardetal2015	D-15	TCAACAGCTCATTCATCGACCTACCTGCACCATCTAACATTTCTGCATGATGGAACTTCGGGTCCCTGTTAGGAATCTGCCTTATTCTACAGATTATAACAGGCTTATTCTTGGCCATACACTATACATCGGACACCGCCACAGCCTTTTCATCCGTTACCCATATCTGTCGAGACGTTAACTATGGCTGAATCATCCGCTATATACACGCCAACGGAGCCTCAATATTCTTCATCTGCCTATTCCTGCACGTAGGACGAGGACTATACTATGGATCCTATACATTCATAGAAACATGAAACGTCGGAATTATCTTACTATTTGCGACCATAGCCACAGCATTCATAGGCTATGTACTACCAT	AAAAATGGAGATTAATTACCCTCCCTAAGACTCAAGGAAGAAGCACCAGCTCCACCATCAGCACCCAAAGCTGAAATTCTTCTTAAACTATTCCCTGGTATCACACCTNNNNCCCCCCTCTATTTATATATTGCAATGACTCTACTGTGCCATGCCGGTATGTCCGGGACCTGGCGCCCTATGTACGTCGTGCATTACTGGTATGCCCCATGCATATAAGCATGTACATACTGCTGTACTATTACATAAGACATAACACGTCTAATTCCATTTCATCTCCTTGCAAGGACATCCATGAAACTGCACGTCACTTAGTCCAGTAAGGGATTTATCACCATGCCTCGAGAAACCATCAATCCTTGCCCGACGTGTCCCTCTTCTCGCTCCGGGCCCATANCA…
S10-0272	scat	North Coastal	NCN	41.1022	-123.626	yes	yes	Goddardetal2015	D-15	TCAACAGCTCATTCATCGACCTACCTGCACCATCTAACATTTCTGCATGATGGAACTTCGGGTCCCTGTTAGGAATCTGCCTTATTCTACAGATTATAACAGGCTTATTCTTGGCCATACACTATACATCGGACACCGCCACAGCCTTTTCATCCGTTACCCATATCTGTCGAGACGTTAACTATGGCTGAATCATCCGCTATATACACGCCAACGGAGCCTCAATATTCTTCATCTGCCTATTCCTGCACGTAGGACGAGGACTATACTATGGATCCTATACATTCATAGAAACATGAAACGTCGGAATTATCTTACTATTTGCGACCATAGCCACAGCATTCATAGGCTATGTACTACCAT	AAAAATGGAGATTAATTACCCTCCCTAAGACTCAAGGAAGAAGCACCAGCTCCACCATCAGCACCCAAAGCTGAAATTCTTCTTAAACTATTCCCTGGTATCACACCTNNNNCCCCCCTCTATTTATATATTGCAATGACTCTACTGTGCCATGCCGGTATGTCCGGGACCTGGCGCCCTATGTACGTCGTGCATTACTGGTATGCCCCATGCATATAAGCATGTACATACTGCTGTACTATTACATAAGACATAACACGTCTAATTCCATTTCATCTCCTTGCAAGGACATCCATGAAACTGCACGTCACTTAGTCCAGTAAGGGATTTATCACCATGCCTCGAGAAACCATCAATCCTTGCCCGACGTGTCCCTCTTCTCGCTCCGGGCCCATANCA…
S14-0368	tissue	Central Coast	CC	36.5946	-121.881	yes	yes	Goddardetal2015	K-15	TCAACAGCTCATTCATCGACCTACCTGCACCATCTAACATTTCTGCATGATGGAACTTCGGGTCCCTGTTAGGAATCTGCCTTATTCTACAGATTATAACAGGCTTATTCTTGGCCATACACTATACATCAGACACCGCCACAGCCTTTTCATCCGTTACCCATATCTGTCGAGACGTTAACTATGGCTGAATCATCCGCTATATACACGCCAACGGAGCCTCAATATTCTTCATCTGCCTATTCCTGCACGTAGGACGAGGACTATACTATGGATCCTATACATTCATAGAAACATGAAACGTCGGAATTATCTTACTATTTGCGACCATAGCCACAGCATTCATAGGCTATGTACTACCAT	AAAAATGGAGATTAATTACCCTCCCTAAGACTCAAGGAAGAAGCACCAGCTCCACCATCAGCACCCAAAGCTGAAATTCTTCTTAAACTATTCCCTGGTATCACACCTNNNNCCCCCCTCTATTTATATATTGCAATGACTCTACTGTGCCATGCCGGTATGTCCGGGACCTGGCGCCCTATGTACGTCGTGCATTACTGGTATGCCCCATGCATATAAGCATGTACATACTGCTGTACTATTACATAAGACATAACACGTCTAATTCCATTTCATCTCCTTGCAAGGACATCCATGAAACTGCACGTCACTTAGTCCAGTAAGGGATTTATCACCATGCCTCGAGAAACCATCAATCCTTGCCCGACGTGTCCCTCTTCTCGCTCCGGGCCCATANCA…
S14-0374	tissue	Central Coast	CC	35.3571	-120.828	yes	yes	Goddardetal2015	C-16	TCAACAGCTCATTCATCGACCTACCTGCACCATCTAACATTTCTGCATGATGGAACTTCGGGTCCCTGTTAGGAATCTGCCTTATTCTACAGATTATAACAGGCTTATTCTTGGCCATACACTATACATCGGACACCGCCACAGCCTTTTCATCCGTTACCCATATCTGTCGAGACGTTAACTATGGCTGAATCATCCGCTATATACACGCCAACGGAGCCTCAATATTCTTCATCTGCCTATTCCTGCACGTAGGACGAGGACTATACTATGGATCCTATACATTCATAGAAACATGAAACGTCGGAATTATCTTACTATTTGCGACTATAGCCACAGCATTCATAGGCTATGTACTACCAT	AAAAATGGAGATTAATTACCCTCCCTAAGACTCAAGGAAGAAGCACCAGCTCCACCATCAGCACCCAAAGCTGAAATTCTTCTTAAACTATTCCCTGGTATCACACCTNNNNCCCCCCTCTATTTATATATTGCAATGACTCTACTGTGCCATGCCGGTATGTCCGGGACCTGGCGCCCTATGTACGTCGTGCATTACTGGTATGCCCCATGCATATAAGCATGTACATACTGCTGTACTATTACATAAGACATAACACGTCTAATTCCATTTCATCTCCTTGCAAGGACATCCATGAAACTGCACGTCACTTAGTCCAGTAAGGGATTTATCACCATGCCTCGAGAAACCATCAATCCTTGCCCGACGTGTCCCTCTTCTCGCTCCGGGCCCATANCG…
V02-778	blood on filter paper	Central Coast	CC	35.6301	-120.669	no	yes	Goddardetal2015	D-16	TCAACAGCTCATTCATCGACCTACCTGCACCATCTAACATTTCTGCATGATGGAACTTCGGGTCCCTGTTAGGAATCTGCCTTATTCTACAGATTATAACAGGCTTATTCTTGGCCATACACTATACATCGGACACCGCCACAGCCTTTTCATCCGTTACCCATATCTGTCGAGACGTTAACTATGGCTGAATCATCCGCTATATACACGCCAACGGAGCCTCAATATTCTTCATCTGCCTATTCCTGCACGTAGGACGAGGACTATACTATGGATCCTATACATTCATAGAAACATGAAACGTCGGAATTATCTTACTATTTGCGACCATAGCCACAGCATTCATAGGCTATGTACTACCAT	AAAAATGGAGATTAATTACCCTCCCTAAGACTCAAGGAAGAAGCACCAGCTCCACCATCAGCACCCAAAGCTGAAATTCTTCTTAAACTATTCCCTGGTATCACACCTNNNNCCCCCCTCTATTTATATATTGCAATGACTCTACTGTGCCATGCCGGTATGTCCGGGACCTGGCGCCCTATGTACGTCGTGCATTACTGGTATGCCCCATGCATATAAGCATGTACATACTGCTGTACTATTACATAAGACATAACACGTCTAATTCCATTTCATCTCCTTGCAAGGACATCCATGAAACTGCACGTCACTTAGTCCAGTAAGGGATTTATCACCATGCCTCGAGAAACCATCAATCCTTGCCCGACGTGTCCCTCTTCTCGCTCCGGGCCCATANCG…
V02-779	blood on filter paper	Central Coast	CC	35.631	-120.704	no	yes	Goddardetal2015	D-16	TCAACAGCTCATTCATCGACCTACCTGCACCATCTAACATTTCTGCATGATGGAACTTCGGGTCCCTGTTAGGAATCTGCCTTATTCTACAGATTATAACAGGCTTATTCTTGGCCATACACTATACATCGGACACCGCCACAGCCTTTTCATCCGTTACCCATATCTGTCGAGACGTTAACTATGGCTGAATCATCCGCTATATACACGCCAACGGAGCCTCAATATTCTTCATCTGCCTATTCCTGCACGTAGGACGAGGACTATACTATGGATCCTATACATTCATAGAAACATGAAACGTCGGAATTATCTTACTATTTGCGACCATAGCCACAGCATTCATAGGCTATGTACTACCAT	AAAAATGGAGATTAATTACCCTCCCTAAGACTCAAGGAAGAAGCACCAGCTCCACCATCAGCACCCAAAGCTGAAATTCTTCTTAAACTATTCCCTGGTATCACACCTNNNNCCCCCCTCTATTTATATATTGCAATGACTCTACTGTGCCATGCCGGTATGTCCGGGACCTGGCGCCCTATGTACGTCGTGCATTACTGGTATGCCCCATGCATATAAGCATGTACATACTGCTGTACTATTACATAAGACATAACACGTCTAATTCCATTTCATCTCCTTGCAAGGACATCCATGAAACTGCACGTCACTTAGTCCAGTAAGGGATTTATCACCATGCCTCGAGAAACCATCAATCCTTGCCCGACGTGTCCCTCTTCTCGCTCCGGGCCCATANCG…
MAM-2320	tissue	Central Coast	CC	35.1	-120.51	yes	yes	Goddardetal2015	D-16	TCAACAGCTCATTCATCGACCTACCTGCACCATCTAACATTTCTGCATGATGGAACTTCGGGTCCCTGTTAGGAATCTGCCTTATTCTACAGATTATAACAGGCTTATTCTTGGCCATACACTATACATCGGACACCGCCACAGCCTTTTCATCCGTTACCCATATCTGTCGAGACGTTAACTATGGCTGAATCATCCGCTATATACACGCCAACGGAGCCTCAATATTCTTCATCTGCCTATTCCTGCACGTAGGACGAGGACTATACTATGGATCCTATACATTCATAGAAACATGAAACGTCGGAATTATCTTACTATTTGCGACCATAGCCACAGCATTCATAGGCTATGTACTACCAT	AAAAATGGAGATTAATTACCCTCCCTAAGACTCAAGGAAGAAGCACCAGCTCCACCATCAGCACCCAAAGCTGAAATTCTTCTTAAACTATTCCCTGGTATCACACCTNNNNCCCCCCTCTATTTATATATTGCAATGACTCTACTGTGCCATGCCGGTATGTCCGGGACCTGGCGCCCTATGTACGTCGTGCATTACTGGTATGCCCCATGCATATAAGCATGTACATACTGCTGTACTATTACATAAGACATAACACGTCTAATTCCATTTCATCTCCTTGCAAGGACATCCATGAAACTGCACGTCACTTAGTCCAGTAAGGGATTTATCACCATGCCTCGAGAAACCATCAATCCTTGCCCGACGTGTCCCTCTTCTCGCTCCGGGCCCATANCG…
S14-0371	tissue	Central Coast	CC	36.5691	-121.765	yes	yes	Goddardetal2015	D-16	TCAACAGCTCATTCATCGACCTACCTGCACCATCTAACATTTCTGCATGATGGAACTTCGGGTCCCTGTTAGGAATCTGCCTTATTCTACAGATTATAACAGGCTTATTCTTGGCCATACACTATACATCGGACACCGCCACAGCCTTTTCATCCGTTACCCATATCTGTCGAGACGTTAACTATGGCTGAATCATCCGCTATATACACGCCAACGGAGCCTCAATATTCTTCATCTGCCTATTCCTGCACGTAGGACGAGGACTATACTATGGATCCTATACATTCATAGAAACATGAAACGTCGGAATTATCTTACTATTTGCGACCATAGCCACAGCATTCATAGGCTATGTACTACCAT	AAAAATGGAGATTAATTACCCTCCCTAAGACTCAAGGAAGAAGCACCAGCTCCACCATCAGCACCCAAAGCTGAAATTCTTCTTAAACTATTCCCTGGTATCACACCTNNNNCCCCCCTCTATTTATATATTGCAATGACTCTACTGTGCCATGCCGGTATGTCCGGGACCTGGCGCCCTATGTACGTCGTGCATTACTGGTATGCCCCATGCATATAAGCATGTACATACTGCTGTACTATTACATAAGACATAACACGTCTAATTCCATTTCATCTCCTTGCAAGGACATCCATGAAACTGCACGTCACTTAGTCCAGTAAGGGATTTATCACCATGCCTCGAGAAACCATCAATCCTTGCCCGACGTGTCCCTCTTCTCGCTCCGGGCCCATANCG…
S14-0372	tissue	Central Coast	CC	36.5352	-121.859	yes	yes	Goddardetal2015	D-16	TCAACAGCTCATTCATCGACCTACCTGCACCATCTAACATTTCTGCATGATGGAACTTCGGGTCCCTGTTAGGAATCTGCCTTATTCTACAGATTATAACAGGCTTATTCTTGGCCATACACTATACATCGGACACCGCCACAGCCTTTTCATCCGTTACCCATATCTGTCGAGACGTTAACTATGGCTGAATCATCCGCTATATACACGCCAACGGAGCCTCAATATTCTTCATCTGCCTATTCCTGCACGTAGGACGAGGACTATACTATGGATCCTATACATTCATAGAAACATGAAACGTCGGAATTATCTTACTATTTGCGACCATAGCCACAGCATTCATAGGCTATGTACTACCAT	AAAAATGGAGATTAATTACCCTCCCTAAGACTCAAGGAAGAAGCACCAGCTCCACCATCAGCACCCAAAGCTGAAATTCTTCTTAAACTATTCCCTGGTATCACACCTNNNNCCCCCCTCTATTTATATATTGCAATGACTCTACTGTGCCATGCCGGTATGTCCGGGACCTGGCGCCCTATGTACGTCGTGCATTACTGGTATGCCCCATGCATATAAGCATGTACATACTGCTGTACTATTACATAAGACATAACACGTCTAATTCCATTTCATCTCCTTGCAAGGACATCCATGAAACTGCACGTCACTTAGTCCAGTAAGGGATTTATCACCATGCCTCGAGAAACCATCAATCCTTGCCCGACGTGTCCCTCTTCTCGCTCCGGGCCCATANCG…
S14-0375	tissue	Central Coast	CC	36.5802	-121.886	yes	yes	Goddardetal2015	D-16	TCAACAGCTCATTCATCGACCTACCTGCACCATCTAACATTTCTGCATGATGGAACTTCGGGTCCCTGTTAGGAATCTGCCTTATTCTACAGATTATAACAGGCTTATTCTTGGCCATACACTATACATCGGACACCGCCACAGCCTTTTCATCCGTTACCCATATCTGTCGAGACGTTAACTATGGCTGAATCATCCGCTATATACACGCCAACGGAGCCTCAATATTCTTCATCTGCCTATTCCTGCACGTAGGACGAGGACTATACTATGGATCCTATACATTCATAGAAACATGAAACGTCGGAATTATCTTACTATTTGCGACCATAGCCACAGCATTCATAGGCTATGTACTACCAT	AAAAATGGAGATTAATTACCCTCCCTAAGACTCAAGGAAGAAGCACCAGCTCCACCATCAGCACCCAAAGCTGAAATTCTTCTTAAACTATTCCCTGGTATCACACCTNNNNCCCCCCTCTATTTATATATTGCAATGACTCTACTGTGCCATGCCGGTATGTCCGGGACCTGGCGCCCTATGTACGTCGTGCATTACTGGTATGCCCCATGCATATAAGCATGTACATACTGCTGTACTATTACATAAGACATAACACGTCTAATTCCATTTCATCTCCTTGCAAGGACATCCATGAAACTGCACGTCACTTAGTCCAGTAAGGGATTTATCACCATGCCTCGAGAAACCATCAATCCTTGCCCGACGTGTCCCTCTTCTCGCTCCGGGCCCATANCG…
S14-0889	tissue	North Coastal	NCS	38.4851	-122.15	yes	yes	this study	B-3	TCAACAGCTCATTCATCGACCTACCTGCACCATCCAACATTTCTGCATGATGGAACTTCGGGTCCCTGTTAGGAATCTGCCTTATTCTACAGATTATAACAGGCTTATTCTTGGCCATACACTATACATCGGACACCGCCACAGCCTTTTCATCCGTTACCCATATCTGTCGAGACGTTAACTATGGCTGAATCATCCGCTATATACACGCCAACGGAGCCTCAATATTCTTCATCTGCCTATTCCTGCACGTAGGACGAGGACTATACTATGGATCCTATACATTCACAGAAACATGAAACGTCGGAATTATCTTACTATTTGCGACCATAGCCACAGCATTCATAGGCTATGTACTACCAT	AAAAATGGAGATTAATTACCCTCCCTAAGACTCAAGGAAGAAGCACCAGCTCCACCATCAGCACCCAAAGCTGAAATTCTTCTTAAACTATTCCCTGGTATCACACCTNNNNCCCCCCTCTATTTATATATTGCAATGACTCTACTGTGCCATGCCGGTATGTCCGGGACCTGGCGCCCTATGTACGTCGTGCATTACTGGTATGCCCCATGCATATAAGCATGTACATACTGCTGTACTATTACATAAGACATAACATGTCTAATTCCATTTCATCTCCTTGCGAGGACATCCATAAAACTGCACGTCACTTAGTCCAATAAGGGATTTATCACCATGCCTCGAGAAACCATCAATCCTTGCCCGACGTGTCCCTCTTCTCGCTCCGGGCCCATANCA…
S15-2223	scat	Cascades/Sierras	Wcasc	40.5386	-121.415	yes	yes	this study	T-3	TCAACAGCTCATTCATCGACCTACCTGCACCATCCAACATTTCTGCATGATGAAACTTCGGGTCCCTGTTAGGAATCTGCCTTATTCTACAGATTATAACAGGCTTATTCTTGGCCATACACTATACATCGGACACCGCCACAGCCTTTTCATCCGTTACCCATATCTGTCGAGACGTTAACTATGGCTGAATCATCCGCTATATACACGCCAACGGAGCCTCAATATTCTTCATCTGCCTATTCCTGCACGTAGGACGAGGACTATACTATGGATCCTATACATTCACAGAAACATGAAACGTCGGAATTATCTTACTATTTGCGACCATAGCCACAGCATTCATAGGCTATGTACTACCAT	AAAAATGGAGATTAATTACCCTCCCTAAGACTCAAGGAAGAAGCACCAGCTCCACCATCAGCACCCAAAGCTGAAATTCTTCTTAAACTATTCCCTGGTATCACACCTNNNNCCCCCCTCTATTTATATATTGCAATGACTCTACTGTGCCATGCCGGTATGTCCGGGACCTGGCGCCCTATGTACGTCGTGCATTACTGGTATGCCCCATGCATATAAGCATGTACATACTGCTGTACTATTACATAAGACATAACATGTCTAATTCCATTTCATCTCCTTGCGAGGACATCCATAAAACTGCACGTCACTTAGTCCAATAAGGGATTTATCACCATGCCTCGAGAAACCATCAATCCTTGCCCGACGTGTCCCTCTTCTCGCTCCGGGCCCATANCA…
S15-2224	scat	Cascades/Sierras	Wcasc	40.4382	-121.411	no	yes	this study	T-3	TCAACAGCTCATTCATCGACCTACCTGCACCATCCAACATTTCTGCATGATGAAACTTCGGGTCCCTGTTAGGAATCTGCCTTATTCTACAGATTATAACAGGCTTATTCTTGGCCATACACTATACATCGGACACCGCCACAGCCTTTTCATCCGTTACCCATATCTGTCGAGACGTTAACTATGGCTGAATCATCCGCTATATACACGCCAACGGAGCCTCAATATTCTTCATCTGCCTATTCCTGCACGTAGGACGAGGACTATACTATGGATCCTATACATTCACAGAAACATGAAACGTCGGAATTATCTTACTATTTGCGACCATAGCCACAGCATTCATAGGCTATGTACTACCAT	AAAAATGGAGATTAATTACCCTCCCTAAGACTCAAGGAAGAAGCACCAGCTCCACCATCAGCACCCAAAGCTGAAATTCTTCTTAAACTATTCCCTGGTATCACACCTNNNNCCCCCCTCTATTTATATATTGCAATGACTCTACTGTGCCATGCCGGTATGTCCGGGACCTGGCGCCCTATGTACGTCGTGCATTACTGGTATGCCCCATGCATATAAGCATGTACATACTGCTGTACTATTACATAAGACATAACATGTCTAATTCCATTTCATCTCCTTGCGAGGACATCCATAAAACTGCACGTCACTTAGTCCAATAAGGGATTTATCACCATGCCTCGAGAAACCATCAATCCTTGCCCGACGTGTCCCTCTTCTCGCTCCGGGCCCATANCA…
S15-0642	scat	Cascades/Sierras	Wcasc	40.1568	-121.414	yes	yes	this study	D-15	TCAACAGCTCATTCATCGACCTACCTGCACCATCTAACATTTCTGCATGATGGAACTTCGGGTCCCTGTTAGGAATCTGCCTTATTCTACAGATTATAACAGGCTTATTCTTGGCCATACACTATACATCGGACACCGCCACAGCCTTTTCATCCGTTACCCATATCTGTCGAGACGTTAACTATGGCTGAATCATCCGCTATATACACGCCAACGGAGCCTCAATATTCTTCATCTGCCTATTCCTGCACGTAGGACGAGGACTATACTATGGATCCTATACATTCATAGAAACATGAAACGTCGGAATTATCTTACTATTTGCGACCATAGCCACAGCATTCATAGGCTATGTACTACCAT	AAAAATGGAGATTAATTACCCTCCCTAAGACTCAAGGAAGAAGCACCAGCTCCACCATCAGCACCCAAAGCTGAAATTCTTCTTAAACTATTCCCTGGTATCACACCTNNNNCCCCCCTCTATTTATATATTGCAATGACTCTACTGTGCCATGCCGGTATGTCCGGGACCTGGCGCCCTATGTACGTCGTGCATTACTGGTATGCCCCATGCATATAAGCATGTACATACTGCTGTACTATTACATAAGACATAACACGTCTAATTCCATTTCATCTCCTTGCAAGGACATCCATGAAACTGCACGTCACTTAGTCCAGTAAGGGATTTATCACCATGCCTCGAGAAACCATCAATCCTTGCCCGACGTGTCCCTCTTCTCGCTCCGGGCCCATANCA…
S15-0680	scat	Cascades/Sierras	Wcasc	40.5385	-121.564	no	yes	this study	D-15	TCAACAGCTCATTCATCGACCTACCTGCACCATCTAACATTTCTGCATGATGGAACTTCGGGTCCCTGTTAGGAATCTGCCTTATTCTACAGATTATAACAGGCTTATTCTTGGCCATACACTATACATCGGACACCGCCACAGCCTTTTCATCCGTTACCCATATCTGTCGAGACGTTAACTATGGCTGAATCATCCGCTATATACACGCCAACGGAGCCTCAATATTCTTCATCTGCCTATTCCTGCACGTAGGACGAGGACTATACTATGGATCCTATACATTCATAGAAACATGAAACGTCGGAATTATCTTACTATTTGCGACCATAGCCACAGCATTCATAGGCTATGTACTACCAT	AAAAATGGAGATTAATTACCCTCCCTAAGACTCAAGGAAGAAGCACCAGCTCCACCATCAGCACCCAAAGCTGAAATTCTTCTTAAACTATTCCCTGGTATCACACCTNNNNCCCCCCTCTATTTATATATTGCAATGACTCTACTGTGCCATGCCGGTATGTCCGGGACCTGGCGCCCTATGTACGTCGTGCATTACTGGTATGCCCCATGCATATAAGCATGTACATACTGCTGTACTATTACATAAGACATAACACGTCTAATTCCATTTCATCTCCTTGCAAGGACATCCATGAAACTGCACGTCACTTAGTCCAGTAAGGGATTTATCACCATGCCTCGAGAAACCATCAATCCTTGCCCGACGTGTCCCTCTTCTCGCTCCGGGCCCATANCA…
S15-0924	scat	Cascades/Sierras	Wcasc	40.156	-121.424	no	yes	this study	D-15	TCAACAGCTCATTCATCGACCTACCTGCACCATCTAACATTTCTGCATGATGGAACTTCGGGTCCCTGTTAGGAATCTGCCTTATTCTACAGATTATAACAGGCTTATTCTTGGCCATACACTATACATCGGACACCGCCACAGCCTTTTCATCCGTTACCCATATCTGTCGAGACGTTAACTATGGCTGAATCATCCGCTATATACACGCCAACGGAGCCTCAATATTCTTCATCTGCCTATTCCTGCACGTAGGACGAGGACTATACTATGGATCCTATACATTCATAGAAACATGAAACGTCGGAATTATCTTACTATTTGCGACCATAGCCACAGCATTCATAGGCTATGTACTACCAT	AAAAATGGAGATTAATTACCCTCCCTAAGACTCAAGGAAGAAGCACCAGCTCCACCATCAGCACCCAAAGCTGAAATTCTTCTTAAACTATTCCCTGGTATCACACCTNNNNCCCCCCTCTATTTATATATTGCAATGACTCTACTGTGCCATGCCGGTATGTCCGGGACCTGGCGCCCTATGTACGTCGTGCATTACTGGTATGCCCCATGCATATAAGCATGTACATACTGCTGTACTATTACATAAGACATAACACGTCTAATTCCATTTCATCTCCTTGCAAGGACATCCATGAAACTGCACGTCACTTAGTCCAGTAAGGGATTTATCACCATGCCTCGAGAAACCATCAATCCTTGCCCGACGTGTCCCTCTTCTCGCTCCGGGCCCATANCA…
S14-2931	scat	Cascades/Sierras	WSS	37.6665	-119.804	yes	yes	this study	D-15	TCAACAGCTCATTCATCGACCTACCTGCACCATCTAACATTTCTGCATGATGGAACTTCGGGTCCCTGTTAGGAATCTGCCTTATTCTACAGATTATAACAGGCTTATTCTTGGCCATACACTATACATCGGACACCGCCACAGCCTTTTCATCCGTTACCCATATCTGTCGAGACGTTAACTATGGCTGAATCATCCGCTATATACACGCCAACGGAGCCTCAATATTCTTCATCTGCCTATTCCTGCACGTAGGACGAGGACTATACTATGGATCCTATACATTCATAGAAACATGAAACGTCGGAATTATCTTACTATTTGCGACCATAGCCACAGCATTCATAGGCTATGTACTACCAT	AAAAATGGAGATTAATTACCCTCCCTAAGACTCAAGGAAGAAGCACCAGCTCCACCATCAGCACCCAAAGCTGAAATTCTTCTTAAACTATTCCCTGGTATCACACCTNNNNCCCCCCTCTATTTATATATTGCAATGACTCTACTGTGCCATGCCGGTATGTCCGGGACCTGGCGCCCTATGTACGTCGTGCATTACTGGTATGCCCCATGCATATAAGCATGTACATACTGCTGTACTATTACATAAGACATAACACGTCTAATTCCATTTCATCTCCTTGCAAGGACATCCATGAAACTGCACGTCACTTAGTCCAGTAAGGGATTTATCACCATGCCTCGAGAAACCATCAATCCTTGCCCGACGTGTCCCTCTTCTCGCTCCGGGCCCATANCA…
S14-0005	scat	Central Valley	CSV	39.4528	-121.647	no	yes	this study	D-15	TCAACAGCTCATTCATCGACCTACCTGCACCATCTAACATTTCTGCATGATGGAACTTCGGGTCCCTGTTAGGAATCTGCCTTATTCTACAGATTATAACAGGCTTATTCTTGGCCATACACTATACATCGGACACCGCCACAGCCTTTTCATCCGTTACCCATATCTGTCGAGACGTTAACTATGGCTGAATCATCCGCTATATACACGCCAACGGAGCCTCAATATTCTTCATCTGCCTATTCCTGCACGTAGGACGAGGACTATACTATGGATCCTATACATTCATAGAAACATGAAACGTCGGAATTATCTTACTATTTGCGACCATAGCCACAGCATTCATAGGCTATGTACTACCAT	AAAAATGGAGATTAATTACCCTCCCTAAGACTCAAGGAAGAAGCACCAGCTCCACCATCAGCACCCAAAGCTGAAATTCTTCTTAAACTATTCCCTGGTATCACACCTNNNNCCCCCCTCTATTTATATATTGCAATGACTCTACTGTGCCATGCCGGTATGTCCGGGACCTGGCGCCCTATGTACGTCGTGCATTACTGGTATGCCCCATGCATATAAGCATGTACATACTGCTGTACTATTACATAAGACATAACACGTCTAATTCCATTTCATCTCCTTGCAAGGACATCCATGAAACTGCACGTCACTTAGTCCAGTAAGGGATTTATCACCATGCCTCGAGAAACCATCAATCCTTGCCCGACGTGTCCCTCTTCTCGCTCCGGGCCCATANCA…
S15-1990	scat	Central Valley	CSV	39.6799	-121.777	no	yes	this study	D-15	TCAACAGCTCATTCATCGACCTACCTGCACCATCTAACATTTCTGCATGATGGAACTTCGGGTCCCTGTTAGGAATCTGCCTTATTCTACAGATTATAACAGGCTTATTCTTGGCCATACACTATACATCGGACACCGCCACAGCCTTTTCATCCGTTACCCATATCTGTCGAGACGTTAACTATGGCTGAATCATCCGCTATATACACGCCAACGGAGCCTCAATATTCTTCATCTGCCTATTCCTGCACGTAGGACGAGGACTATACTATGGATCCTATACATTCATAGAAACATGAAACGTCGGAATTATCTTACTATTTGCGACCATAGCCACAGCATTCATAGGCTATGTACTACCAT	AAAAATGGAGATTAATTACCCTCCCTAAGACTCAAGGAAGAAGCACCAGCTCCACCATCAGCACCCAAAGCTGAAATTCTTCTTAAACTATTCCCTGGTATCACACCTNNNNCCCCCCTCTATTTATATATTGCAATGACTCTACTGTGCCATGCCGGTATGTCCGGGACCTGGCGCCCTATGTACGTCGTGCATTACTGGTATGCCCCATGCATATAAGCATGTACATACTGCTGTACTATTACATAAGACATAACACGTCTAATTCCATTTCATCTCCTTGCAAGGACATCCATGAAACTGCACGTCACTTAGTCCAGTAAGGGATTTATCACCATGCCTCGAGAAACCATCAATCCTTGCCCGACGTGTCCCTCTTCTCGCTCCGGGCCCATANCA…
S15-1991	scat	Central Valley	CSV	39.6803	-121.777	yes	yes	this study	D-15	TCAACAGCTCATTCATCGACCTACCTGCACCATCTAACATTTCTGCATGATGGAACTTCGGGTCCCTGTTAGGAATCTGCCTTATTCTACAGATTATAACAGGCTTATTCTTGGCCATACACTATACATCGGACACCGCCACAGCCTTTTCATCCGTTACCCATATCTGTCGAGACGTTAACTATGGCTGAATCATCCGCTATATACACGCCAACGGAGCCTCAATATTCTTCATCTGCCTATTCCTGCACGTAGGACGAGGACTATACTATGGATCCTATACATTCATAGAAACATGAAACGTCGGAATTATCTTACTATTTGCGACCATAGCCACAGCATTCATAGGCTATGTACTACCAT	AAAAATGGAGATTAATTACCCTCCCTAAGACTCAAGGAAGAAGCACCAGCTCCACCATCAGCACCCAAAGCTGAAATTCTTCTTAAACTATTCCCTGGTATCACACCTNNNNCCCCCCTCTATTTATATATTGCAATGACTCTACTGTGCCATGCCGGTATGTCCGGGACCTGGCGCCCTATGTACGTCGTGCATTACTGGTATGCCCCATGCATATAAGCATGTACATACTGCTGTACTATTACATAAGACATAACACGTCTAATTCCATTTCATCTCCTTGCAAGGACATCCATGAAACTGCACGTCACTTAGTCCAGTAAGGGATTTATCACCATGCCTCGAGAAACCATCAATCCTTGCCCGACGTGTCCCTCTTCTCGCTCCGGGCCCATANCA…
S15-1992	scat	Central Valley	CSV	39.6955	-121.778	yes	yes	this study	D-15	TCAACAGCTCATTCATCGACCTACCTGCACCATCTAACATTTCTGCATGATGGAACTTCGGGTCCCTGTTAGGAATCTGCCTTATTCTACAGATTATAACAGGCTTATTCTTGGCCATACACTATACATCGGACACCGCCACAGCCTTTTCATCCGTTACCCATATCTGTCGAGACGTTAACTATGGCTGAATCATCCGCTATATACACGCCAACGGAGCCTCAATATTCTTCATCTGCCTATTCCTGCACGTAGGACGAGGACTATACTATGGATCCTATACATTCATAGAAACATGAAACGTCGGAATTATCTTACTATTTGCGACCATAGCCACAGCATTCATAGGCTATGTACTACCAT	AAAAATGGAGATTAATTACCCTCCCTAAGACTCAAGGAAGAAGCACCAGCTCCACCATCAGCACCCAAAGCTGAAATTCTTCTTAAACTATTCCCTGGTATCACACCTNNNNCCCCCCTCTATTTATATATTGCAATGACTCTACTGTGCCATGCCGGTATGTCCGGGACCTGGCGCCCTATGTACGTCGTGCATTACTGGTATGCCCCATGCATATAAGCATGTACATACTGCTGTACTATTACATAAGACATAACACGTCTAATTCCATTTCATCTCCTTGCAAGGACATCCATGAAACTGCACGTCACTTAGTCCAGTAAGGGATTTATCACCATGCCTCGAGAAACCATCAATCCTTGCCCGACGTGTCCCTCTTCTCGCTCCGGGCCCATANCA…
S15-0779	scat	Deserts	GB	37.941	-119.182	yes	yes	this study	D-15	TCAACAGCTCATTCATCGACCTACCTGCACCATCTAACATTTCTGCATGATGGAACTTCGGGTCCCTGTTAGGAATCTGCCTTATTCTACAGATTATAACAGGCTTATTCTTGGCCATACACTATACATCGGACACCGCCACAGCCTTTTCATCCGTTACCCATATCTGTCGAGACGTTAACTATGGCTGAATCATCCGCTATATACACGCCAACGGAGCCTCAATATTCTTCATCTGCCTATTCCTGCACGTAGGACGAGGACTATACTATGGATCCTATACATTCATAGAAACATGAAACGTCGGAATTATCTTACTATTTGCGACCATAGCCACAGCATTCATAGGCTATGTACTACCAT	AAAAATGGAGATTAATTACCCTCCCTAAGACTCAAGGAAGAAGCACCAGCTCCACCATCAGCACCCAAAGCTGAAATTCTTCTTAAACTATTCCCTGGTATCACACCTNNNNCCCCCCTCTATTTATATATTGCAATGACTCTACTGTGCCATGCCGGTATGTCCGGGACCTGGCGCCCTATGTACGTCGTGCATTACTGGTATGCCCCATGCATATAAGCATGTACATACTGCTGTACTATTACATAAGACATAACACGTCTAATTCCATTTCATCTCCTTGCAAGGACATCCATGAAACTGCACGTCACTTAGTCCAGTAAGGGATTTATCACCATGCCTCGAGAAACCATCAATCCTTGCCCGACGTGTCCCTCTTCTCGCTCCGGGCCCATANCA…
S15-0780	scat	Deserts	GB	37.941	-119.182	no	yes	this study	D-15	TCAACAGCTCATTCATCGACCTACCTGCACCATCTAACATTTCTGCATGATGGAACTTCGGGTCCCTGTTAGGAATCTGCCTTATTCTACAGATTATAACAGGCTTATTCTTGGCCATACACTATACATCGGACACCGCCACAGCCTTTTCATCCGTTACCCATATCTGTCGAGACGTTAACTATGGCTGAATCATCCGCTATATACACGCCAACGGAGCCTCAATATTCTTCATCTGCCTATTCCTGCACGTAGGACGAGGACTATACTATGGATCCTATACATTCATAGAAACATGAAACGTCGGAATTATCTTACTATTTGCGACCATAGCCACAGCATTCATAGGCTATGTACTACCAT	AAAAATGGAGATTAATTACCCTCCCTAAGACTCAAGGAAGAAGCACCAGCTCCACCATCAGCACCCAAAGCTGAAATTCTTCTTAAACTATTCCCTGGTATCACACCTNNNNCCCCCCTCTATTTATATATTGCAATGACTCTACTGTGCCATGCCGGTATGTCCGGGACCTGGCGCCCTATGTACGTCGTGCATTACTGGTATGCCCCATGCATATAAGCATGTACATACTGCTGTACTATTACATAAGACATAACACGTCTAATTCCATTTCATCTCCTTGCAAGGACATCCATGAAACTGCACGTCACTTAGTCCAGTAAGGGATTTATCACCATGCCTCGAGAAACCATCAATCCTTGCCCGACGTGTCCCTCTTCTCGCTCCGGGCCCATANCA…
S16-1448	hair	SouthernCalifornia	SoCal	33.8616	-117.671	yes	yes	this study	D-15	TCAACAGCTCATTCATCGACCTACCTGCACCATCTAACATTTCTGCATGATGGAACTTCGGGTCCCTGTTAGGAATCTGCCTTATTCTACAGATTATAACAGGCTTATTCTTGGCCATACACTATACATCGGACACCGCCACAGCCTTTTCATCCGTTACCCATATCTGTCGAGACGTTAACTATGGCTGAATCATCCGCTATATACACGCCAACGGAGCCTCAATATTCTTCATCTGCCTATTCCTGCACGTAGGACGAGGACTATACTATGGATCCTATACATTCATAGAAACATGAAACGTCGGAATTATCTTACTATTTGCGACCATAGCCACAGCATTCATAGGCTATGTACTACCAT	AAAAATGGAGATTAATTACCCTCCCTAAGACTCAAGGAAGAAGCACCAGCTCCACCATCAGCACCCAAAGCTGAAATTCTTCTTAAACTATTCCCTGGTATCACACCTNNNNCCCCCCTCTATTTATATATTGCAATGACTCTACTGTGCCATGCCGGTATGTCCGGGACCTGGCGCCCTATGTACGTCGTGCATTACTGGTATGCCCCATGCATATAAGCATGTACATACTGCTGTACTATTACATAAGACATAACACGTCTAATTCCATTTCATCTCCTTGCAAGGACATCCATGAAACTGCACGTCACTTAGTCCAGTAAGGGATTTATCACCATGCCTCGAGAAACCATCAATCCTTGCCCGACGTGTCCCTCTTCTCGCTCCGGGCCCATANCA…
S16-1452	hair	SouthernCalifornia	SoCal	33.7504	-117.681	yes	yes	this study	D-15	TCAACAGCTCATTCATCGACCTACCTGCACCATCTAACATTTCTGCATGATGGAACTTCGGGTCCCTGTTAGGAATCTGCCTTATTCTACAGATTATAACAGGCTTATTCTTGGCCATACACTATACATCGGACACCGCCACAGCCTTTTCATCCGTTACCCATATCTGTCGAGACGTTAACTATGGCTGAATCATCCGCTATATACACGCCAACGGAGCCTCAATATTCTTCATCTGCCTATTCCTGCACGTAGGACGAGGACTATACTATGGATCCTATACATTCATAGAAACATGAAACGTCGGAATTATCTTACTATTTGCGACCATAGCCACAGCATTCATAGGCTATGTACTACCAT	AAAAATGGAGATTAATTACCCTCCCTAAGACTCAAGGAAGAAGCACCAGCTCCACCATCAGCACCCAAAGCTGAAATTCTTCTTAAACTATTCCCTGGTATCACACCTNNNNCCCCCCTCTATTTATATATTGCAATGACTCTACTGTGCCATGCCGGTATGTCCGGGACCTGGCGCCCTATGTACGTCGTGCATTACTGGTATGCCCCATGCATATAAGCATGTACATACTGCTGTACTATTACATAAGACATAACACGTCTAATTCCATTTCATCTCCTTGCAAGGACATCCATGAAACTGCACGTCACTTAGTCCAGTAAGGGATTTATCACCATGCCTCGAGAAACCATCAATCCTTGCCCGACGTGTCCCTCTTCTCGCTCCGGGCCCATANCA…
S16-1453	hair	SouthernCalifornia	SoCal	33.7369	-117.718	no	yes	this study	D-15	TCAACAGCTCATTCATCGACCTACCTGCACCATCTAACATTTCTGCATGATGGAACTTCGGGTCCCTGTTAGGAATCTGCCTTATTCTACAGATTATAACAGGCTTATTCTTGGCCATACACTATACATCGGACACCGCCACAGCCTTTTCATCCGTTACCCATATCTGTCGAGACGTTAACTATGGCTGAATCATCCGCTATATACACGCCAACGGAGCCTCAATATTCTTCATCTGCCTATTCCTGCACGTAGGACGAGGACTATACTATGGATCCTATACATTCATAGAAACATGAAACGTCGGAATTATCTTACTATTTGCGACCATAGCCACAGCATTCATAGGCTATGTACTACCAT	AAAAATGGAGATTAATTACCCTCCCTAAGACTCAAGGAAGAAGCACCAGCTCCACCATCAGCACCCAAAGCTGAAATTCTTCTTAAACTATTCCCTGGTATCACACCTNNNNCCCCCCTCTATTTATATATTGCAATGACTCTACTGTGCCATGCCGGTATGTCCGGGACCTGGCGCCCTATGTACGTCGTGCATTACTGGTATGCCCCATGCATATAAGCATGTACATACTGCTGTACTATTACATAAGACATAACACGTCTAATTCCATTTCATCTCCTTGCAAGGACATCCATGAAACTGCACGTCACTTAGTCCAGTAAGGGATTTATCACCATGCCTCGAGAAACCATCAATCCTTGCCCGACGTGTCCCTCTTCTCGCTCCGGGCCCATANCA…
S16-1454	tissue	SouthernCalifornia	SoCal	33.6375	-117.884	yes	yes	this study	D-15	TCAACAGCTCATTCATCGACCTACCTGCACCATCTAACATTTCTGCATGATGGAACTTCGGGTCCCTGTTAGGAATCTGCCTTATTCTACAGATTATAACAGGCTTATTCTTGGCCATACACTATACATCGGACACCGCCACAGCCTTTTCATCCGTTACCCATATCTGTCGAGACGTTAACTATGGCTGAATCATCCGCTATATACACGCCAACGGAGCCTCAATATTCTTCATCTGCCTATTCCTGCACGTAGGACGAGGACTATACTATGGATCCTATACATTCATAGAAACATGAAACGTCGGAATTATCTTACTATTTGCGACCATAGCCACAGCATTCATAGGCTATGTACTACCAT	AAAAATGGAGATTAATTACCCTCCCTAAGACTCAAGGAAGAAGCACCAGCTCCACCATCAGCACCCAAAGCTGAAATTCTTCTTAAACTATTCCCTGGTATCACACCTNNNNCCCCCCTCTATTTATATATTGCAATGACTCTACTGTGCCATGCCGGTATGTCCGGGACCTGGCGCCCTATGTACGTCGTGCATTACTGGTATGCCCCATGCATATAAGCATGTACATACTGCTGTACTATTACATAAGACATAACACGTCTAATTCCATTTCATCTCCTTGCAAGGACATCCATGAAACTGCACGTCACTTAGTCCAGTAAGGGATTTATCACCATGCCTCGAGAAACCATCAATCCTTGCCCGACGTGTCCCTCTTCTCGCTCCGGGCCCATANCA…
S16-1455	tissue	SouthernCalifornia	SoCal	33.7345	-117.708	yes	yes	this study	D-15	TCAACAGCTCATTCATCGACCTACCTGCACCATCTAACATTTCTGCATGATGGAACTTCGGGTCCCTGTTAGGAATCTGCCTTATTCTACAGATTATAACAGGCTTATTCTTGGCCATACACTATACATCGGACACCGCCACAGCCTTTTCATCCGTTACCCATATCTGTCGAGACGTTAACTATGGCTGAATCATCCGCTATATACACGCCAACGGAGCCTCAATATTCTTCATCTGCCTATTCCTGCACGTAGGACGAGGACTATACTATGGATCCTATACATTCATAGAAACATGAAACGTCGGAATTATCTTACTATTTGCGACCATAGCCACAGCATTCATAGGCTATGTACTACCAT	AAAAATGGAGATTAATTACCCTCCCTAAGACTCAAGGAAGAAGCACCAGCTCCACCATCAGCACCCAAAGCTGAAATTCTTCTTAAACTATTCCCTGGTATCACACCTNNNNCCCCCCTCTATTTATATATTGCAATGACTCTACTGTGCCATGCCGGTATGTCCGGGACCTGGCGCCCTATGTACGTCGTGCATTACTGGTATGCCCCATGCATATAAGCATGTACATACTGCTGTACTATTACATAAGACATAACACGTCTAATTCCATTTCATCTCCTTGCAAGGACATCCATGAAACTGCACGTCACTTAGTCCAGTAAGGGATTTATCACCATGCCTCGAGAAACCATCAATCCTTGCCCGACGTGTCCCTCTTCTCGCTCCGGGCCCATANCA…
S14-1447	whole blood	SouthernCalifornia	Samo	34.1939	-118.729	yes	yes	this study	K-15	TCAACAGCTCATTCATCGACCTACCTGCACCATCTAACATTTCTGCATGATGGAACTTCGGGTCCCTGTTAGGAATCTGCCTTATTCTACAGATTATAACAGGCTTATTCTTGGCCATACACTATACATCAGACACCGCCACAGCCTTTTCATCCGTTACCCATATCTGTCGAGACGTTAACTATGGCTGAATCATCCGCTATATACACGCCAACGGAGCCTCAATATTCTTCATCTGCCTATTCCTGCACGTAGGACGAGGACTATACTATGGATCCTATACATTCATAGAAACATGAAACGTCGGAATTATCTTACTATTTGCGACCATAGCCACAGCATTCATAGGCTATGTACTACCAT	AAAAATGGAGATTAATTACCCTCCCTAAGACTCAAGGAAGAAGCACCAGCTCCACCATCAGCACCCAAAGCTGAAATTCTTCTTAAACTATTCCCTGGTATCACACCTNNNNCCCCCCTCTATTTATATATTGCAATGACTCTACTGTGCCATGCCGGTATGTCCGGGACCTGGCGCCCTATGTACGTCGTGCATTACTGGTATGCCCCATGCATATAAGCATGTACATACTGCTGTACTATTACATAAGACATAACACGTCTAATTCCATTTCATCTCCTTGCAAGGACATCCATGAAACTGCACGTCACTTAGTCCAGTAAGGGATTTATCACCATGCCTCGAGAAACCATCAATCCTTGCCCGACGTGTCCCTCTTCTCGCTCCGGGCCCATANCA…
S14-1448	whole blood	SouthernCalifornia	Samo	34.1976	-118.742	no	yes	this study	K-15	TCAACAGCTCATTCATCGACCTACCTGCACCATCTAACATTTCTGCATGATGGAACTTCGGGTCCCTGTTAGGAATCTGCCTTATTCTACAGATTATAACAGGCTTATTCTTGGCCATACACTATACATCAGACACCGCCACAGCCTTTTCATCCGTTACCCATATCTGTCGAGACGTTAACTATGGCTGAATCATCCGCTATATACACGCCAACGGAGCCTCAATATTCTTCATCTGCCTATTCCTGCACGTAGGACGAGGACTATACTATGGATCCTATACATTCATAGAAACATGAAACGTCGGAATTATCTTACTATTTGCGACCATAGCCACAGCATTCATAGGCTATGTACTACCAT	AAAAATGGAGATTAATTACCCTCCCTAAGACTCAAGGAAGAAGCACCAGCTCCACCATCAGCACCCAAAGCTGAAATTCTTCTTAAACTATTCCCTGGTATCACACCTNNNNCCCCCCTCTATTTATATATTGCAATGACTCTACTGTGCCATGCCGGTATGTCCGGGACCTGGCGCCCTATGTACGTCGTGCATTACTGGTATGCCCCATGCATATAAGCATGTACATACTGCTGTACTATTACATAAGACATAACACGTCTAATTCCATTTCATCTCCTTGCAAGGACATCCATGAAACTGCACGTCACTTAGTCCAGTAAGGGATTTATCACCATGCCTCGAGAAACCATCAATCCTTGCCCGACGTGTCCCTCTTCTCGCTCCGGGCCCATANCA…
S14-1450	whole blood	SouthernCalifornia	Samo	34.208	-118.753	yes	yes	this study	K-15	TCAACAGCTCATTCATCGACCTACCTGCACCATCTAACATTTCTGCATGATGGAACTTCGGGTCCCTGTTAGGAATCTGCCTTATTCTACAGATTATAACAGGCTTATTCTTGGCCATACACTATACATCAGACACCGCCACAGCCTTTTCATCCGTTACCCATATCTGTCGAGACGTTAACTATGGCTGAATCATCCGCTATATACACGCCAACGGAGCCTCAATATTCTTCATCTGCCTATTCCTGCACGTAGGACGAGGACTATACTATGGATCCTATACATTCATAGAAACATGAAACGTCGGAATTATCTTACTATTTGCGACCATAGCCACAGCATTCATAGGCTATGTACTACCAT	AAAAATGGAGATTAATTACCCTCCCTAAGACTCAAGGAAGAAGCACCAGCTCCACCATCAGCACCCAAAGCTGAAATTCTTCTTAAACTATTCCCTGGTATCACACCTNNNNCCCCCCTCTATTTATATATTGCAATGACTCTACTGTGCCATGCCGGTATGTCCGGGACCTGGCGCCCTATGTACGTCGTGCATTACTGGTATGCCCCATGCATATAAGCATGTACATACTGCTGTACTATTACATAAGACATAACACGTCTAATTCCATTTCATCTCCTTGCAAGGACATCCATGAAACTGCACGTCACTTAGTCCAGTAAGGGATTTATCACCATGCCTCGAGAAACCATCAATCCTTGCCCGACGTGTCCCTCTTCTCGCTCCGGGCCCATANCA…
S14-1451	whole blood	SouthernCalifornia	Samo	34.2033	-118.755	no	yes	this study	K-15	TCAACAGCTCATTCATCGACCTACCTGCACCATCTAACATTTCTGCATGATGGAACTTCGGGTCCCTGTTAGGAATCTGCCTTATTCTACAGATTATAACAGGCTTATTCTTGGCCATACACTATACATCAGACACCGCCACAGCCTTTTCATCCGTTACCCATATCTGTCGAGACGTTAACTATGGCTGAATCATCCGCTATATACACGCCAACGGAGCCTCAATATTCTTCATCTGCCTATTCCTGCACGTAGGACGAGGACTATACTATGGATCCTATACATTCATAGAAACATGAAACGTCGGAATTATCTTACTATTTGCGACCATAGCCACAGCATTCATAGGCTATGTACTACCAT	AAAAATGGAGATTAATTACCCTCCCTAAGACTCAAGGAAGAAGCACCAGCTCCACCATCAGCACCCAAAGCTGAAATTCTTCTTAAACTATTCCCTGGTATCACACCTNNNNCCCCCCTCTATTTATATATTGCAATGACTCTACTGTGCCATGCCGGTATGTCCGGGACCTGGCGCCCTATGTACGTCGTGCATTACTGGTATGCCCCATGCATATAAGCATGTACATACTGCTGTACTATTACATAAGACATAACACGTCTAATTCCATTTCATCTCCTTGCAAGGACATCCATGAAACTGCACGTCACTTAGTCCAGTAAGGGATTTATCACCATGCCTCGAGAAACCATCAATCCTTGCCCGACGTGTCCCTCTTCTCGCTCCGGGCCCATANCA…
S14-1453	whole blood	SouthernCalifornia	Samo	34.208	-118.753	yes	yes	this study	K-15	TCAACAGCTCATTCATCGACCTACCTGCACCATCTAACATTTCTGCATGATGGAACTTCGGGTCCCTGTTAGGAATCTGCCTTATTCTACAGATTATAACAGGCTTATTCTTGGCCATACACTATACATCAGACACCGCCACAGCCTTTTCATCCGTTACCCATATCTGTCGAGACGTTAACTATGGCTGAATCATCCGCTATATACACGCCAACGGAGCCTCAATATTCTTCATCTGCCTATTCCTGCACGTAGGACGAGGACTATACTATGGATCCTATACATTCATAGAAACATGAAACGTCGGAATTATCTTACTATTTGCGACCATAGCCACAGCATTCATAGGCTATGTACTACCAT	AAAAATGGAGATTAATTACCCTCCCTAAGACTCAAGGAAGAAGCACCAGCTCCACCATCAGCACCCAAAGCTGAAATTCTTCTTAAACTATTCCCTGGTATCACACCTNNNNCCCCCCTCTATTTATATATTGCAATGACTCTACTGTGCCATGCCGGTATGTCCGGGACCTGGCGCCCTATGTACGTCGTGCATTACTGGTATGCCCCATGCATATAAGCATGTACATACTGCTGTACTATTACATAAGACATAACACGTCTAATTCCATTTCATCTCCTTGCAAGGACATCCATGAAACTGCACGTCACTTAGTCCAGTAAGGGATTTATCACCATGCCTCGAGAAACCATCAATCCTTGCCCGACGTGTCCCTCTTCTCGCTCCGGGCCCATANCA…
S14-1454	whole blood	SouthernCalifornia	Samo	34.2054	-118.756	no	yes	this study	K-15	TCAACAGCTCATTCATCGACCTACCTGCACCATCTAACATTTCTGCATGATGGAACTTCGGGTCCCTGTTAGGAATCTGCCTTATTCTACAGATTATAACAGGCTTATTCTTGGCCATACACTATACATCAGACACCGCCACAGCCTTTTCATCCGTTACCCATATCTGTCGAGACGTTAACTATGGCTGAATCATCCGCTATATACACGCCAACGGAGCCTCAATATTCTTCATCTGCCTATTCCTGCACGTAGGACGAGGACTATACTATGGATCCTATACATTCATAGAAACATGAAACGTCGGAATTATCTTACTATTTGCGACCATAGCCACAGCATTCATAGGCTATGTACTACCAT	AAAAATGGAGATTAATTACCCTCCCTAAGACTCAAGGAAGAAGCACCAGCTCCACCATCAGCACCCAAAGCTGAAATTCTTCTTAAACTATTCCCTGGTATCACACCTNNNNCCCCCCTCTATTTATATATTGCAATGACTCTACTGTGCCATGCCGGTATGTCCGGGACCTGGCGCCCTATGTACGTCGTGCATTACTGGTATGCCCCATGCATATAAGCATGTACATACTGCTGTACTATTACATAAGACATAACACGTCTAATTCCATTTCATCTCCTTGCAAGGACATCCATGAAACTGCACGTCACTTAGTCCAGTAAGGGATTTATCACCATGCCTCGAGAAACCATCAATCCTTGCCCGACGTGTCCCTCTTCTCGCTCCGGGCCCATANCA…
S14-1449	whole blood	SouthernCalifornia	Samo	34.2035	-118.748	no	yes	this study	K-15	TCAACAGCTCATTCATCGACCTACCTGCACCATCTAACATTTCTGCATGATGGAACTTCGGGTCCCTGTTAGGAATCTGCCTTATTCTACAGATTATAACAGGCTTATTCTTGGCCATACACTATACATCAGACACCGCCACAGCCTTTTCATCCGTTACCCATATCTGTCGAGACGTTAACTATGGCTGAATCATCCGCTATATACACGCCAACGGAGCCTCAATATTCTTCATCTGCCTATTCCTGCACGTAGGACGAGGACTATACTATGGATCCTATACATTCATAGAAACATGAAACGTCGGAATTATCTTACTATTTGCGACCATAGCCACAGCATTCATAGGCTATGTACTACCAT	AAAAATGGAGATTAATTACCCTCCCTAAGACTCAAGGAAGAAGCACCAGCTCCACCATCAGCACCCAAAGCTGAAATTCTTCTTAAACTATTCCCTGGTATCACACCTNNNNCCCCCCTCTATTTATATATTGCAATGACTCTACTGTGCCATGCCGGTATGTCCGGGACCTGGCGCCCTATGTACGTCGTGCATTACTGGTATGCCCCATGCATATAAGCATGTACATACTGCTGTACTATTACATAAGACATAACACGTCTAATTCCATTTCATCTCCTTGCAAGGACATCCATGAAACTGCACGTCACTTAGTCCAGTAAGGGATTTATCACCATGCCTCGAGAAACCATCAATCCTTGCCCGACGTGTCCCTCTTCTCGCTCCGGGCCCATANCA…
S14-1455	whole blood	SouthernCalifornia	Samo	34.2109	-118.756	yes	yes	this study	K-15	TCAACAGCTCATTCATCGACCTACCTGCACCATCTAACATTTCTGCATGATGGAACTTCGGGTCCCTGTTAGGAATCTGCCTTATTCTACAGATTATAACAGGCTTATTCTTGGCCATACACTATACATCAGACACCGCCACAGCCTTTTCATCCGTTACCCATATCTGTCGAGACGTTAACTATGGCTGAATCATCCGCTATATACACGCCAACGGAGCCTCAATATTCTTCATCTGCCTATTCCTGCACGTAGGACGAGGACTATACTATGGATCCTATACATTCATAGAAACATGAAACGTCGGAATTATCTTACTATTTGCGACCATAGCCACAGCATTCATAGGCTATGTACTACCAT	AAAAATGGAGATTAATTACCCTCCCTAAGACTCAAGGAAGAAGCACCAGCTCCACCATCAGCACCCAAAGCTGAAATTCTTCTTAAACTATTCCCTGGTATCACACCTNNNNCCCCCCTCTATTTATATATTGCAATGACTCTACTGTGCCATGCCGGTATGTCCGGGACCTGGCGCCCTATGTACGTCGTGCATTACTGGTATGCCCCATGCATATAAGCATGTACATACTGCTGTACTATTACATAAGACATAACACGTCTAATTCCATTTCATCTCCTTGCAAGGACATCCATGAAACTGCACGTCACTTAGTCCAGTAAGGGATTTATCACCATGCCTCGAGAAACCATCAATCCTTGCCCGACGTGTCCCTCTTCTCGCTCCGGGCCCATANCA…
S14-1458	whole blood	SouthernCalifornia	Samo	34.2	-118.761	yes	yes	this study	K-15	TCAACAGCTCATTCATCGACCTACCTGCACCATCTAACATTTCTGCATGATGGAACTTCGGGTCCCTGTTAGGAATCTGCCTTATTCTACAGATTATAACAGGCTTATTCTTGGCCATACACTATACATCAGACACCGCCACAGCCTTTTCATCCGTTACCCATATCTGTCGAGACGTTAACTATGGCTGAATCATCCGCTATATACACGCCAACGGAGCCTCAATATTCTTCATCTGCCTATTCCTGCACGTAGGACGAGGACTATACTATGGATCCTATACATTCATAGAAACATGAAACGTCGGAATTATCTTACTATTTGCGACCATAGCCACAGCATTCATAGGCTATGTACTACCAT	AAAAATGGAGATTAATTACCCTCCCTAAGACTCAAGGAAGAAGCACCAGCTCCACCATCAGCACCCAAAGCTGAAATTCTTCTTAAACTATTCCCTGGTATCACACCTNNNNCCCCCCTCTATTTATATATTGCAATGACTCTACTGTGCCATGCCGGTATGTCCGGGACCTGGCGCCCTATGTACGTCGTGCATTACTGGTATGCCCCATGCATATAAGCATGTACATACTGCTGTACTATTACATAAGACATAACACGTCTAATTCCATTTCATCTCCTTGCAAGGACATCCATGAAACTGCACGTCACTTAGTCCAGTAAGGGATTTATCACCATGCCTCGAGAAACCATCAATCCTTGCCCGACGTGTCCCTCTTCTCGCTCCGGGCCCATANCA…
S14-1469	whole blood	SouthernCalifornia	Samo	34.082	-118.56	yes	yes	this study	K-15	TCAACAGCTCATTCATCGACCTACCTGCACCATCTAACATTTCTGCATGATGGAACTTCGGGTCCCTGTTAGGAATCTGCCTTATTCTACAGATTATAACAGGCTTATTCTTGGCCATACACTATACATCAGACACCGCCACAGCCTTTTCATCCGTTACCCATATCTGTCGAGACGTTAACTATGGCTGAATCATCCGCTATATACACGCCAACGGAGCCTCAATATTCTTCATCTGCCTATTCCTGCACGTAGGACGAGGACTATACTATGGATCCTATACATTCATAGAAACATGAAACGTCGGAATTATCTTACTATTTGCGACCATAGCCACAGCATTCATAGGCTATGTACTACCAT	AAAAATGGAGATTAATTACCCTCCCTAAGACTCAAGGAAGAAGCACCAGCTCCACCATCAGCACCCAAAGCTGAAATTCTTCTTAAACTATTCCCTGGTATCACACCTNNNNCCCCCCTCTATTTATATATTGCAATGACTCTACTGTGCCATGCCGGTATGTCCGGGACCTGGCGCCCTATGTACGTCGTGCATTACTGGTATGCCCCATGCATATAAGCATGTACATACTGCTGTACTATTACATAAGACATAACACGTCTAATTCCATTTCATCTCCTTGCAAGGACATCCATGAAACTGCACGTCACTTAGTCCAGTAAGGGATTTATCACCATGCCTCGAGAAACCATCAATCCTTGCCCGACGTGTCCCTCTTCTCGCTCCGGGCCCATANCA…
S14-1473	whole blood	SouthernCalifornia	Samo	34.0736	-118.58	yes	yes	this study	K-15	TCAACAGCTCATTCATCGACCTACCTGCACCATCTAACATTTCTGCATGATGGAACTTCGGGTCCCTGTTAGGAATCTGCCTTATTCTACAGATTATAACAGGCTTATTCTTGGCCATACACTATACATCAGACACCGCCACAGCCTTTTCATCCGTTACCCATATCTGTCGAGACGTTAACTATGGCTGAATCATCCGCTATATACACGCCAACGGAGCCTCAATATTCTTCATCTGCCTATTCCTGCACGTAGGACGAGGACTATACTATGGATCCTATACATTCATAGAAACATGAAACGTCGGAATTATCTTACTATTTGCGACCATAGCCACAGCATTCATAGGCTATGTACTACCAT	AAAAATGGAGATTAATTACCCTCCCTAAGACTCAAGGAAGAAGCACCAGCTCCACCATCAGCACCCAAAGCTGAAATTCTTCTTAAACTATTCCCTGGTATCACACCTNNNNCCCCCCTCTATTTATATATTGCAATGACTCTACTGTGCCATGCCGGTATGTCCGGGACCTGGCGCCCTATGTACGTCGTGCATTACTGGTATGCCCCATGCATATAAGCATGTACATACTGCTGTACTATTACATAAGACATAACACGTCTAATTCCATTTCATCTCCTTGCAAGGACATCCATGAAACTGCACGTCACTTAGTCCAGTAAGGGATTTATCACCATGCCTCGAGAAACCATCAATCCTTGCCCGACGTGTCCCTCTTCTCGCTCCGGGCCCATANCA…
S14-1452	whole blood	SouthernCalifornia	Samo	34.198	-118.749	yes	yes	this study	K-15	TCAACAGCTCATTCATCGACCTACCTGCACCATCTAACATTTCTGCATGATGGAACTTCGGGTCCCTGTTAGGAATCTGCCTTATTCTACAGATTATAACAGGCTTATTCTTGGCCATACACTATACATCAGACACCGCCACAGCCTTTTCATCCGTTACCCATATCTGTCGAGACGTTAACTATGGCTGAATCATCCGCTATATACACGCCAACGGAGCCTCAATATTCTTCATCTGCCTATTCCTGCACGTAGGACGAGGACTATACTATGGATCCTATACATTCATAGAAACATGAAACGTCGGAATTATCTTACTATTTGCGACCATAGCCACAGCATTCATAGGCTATGTACTACCAT	AAAAATGGAGATTAATTACCCTCCCTAAGACTCAAGGAAGAAGCACCAGCTCCACCATCAGCACCCAAAGCTGAAATTCTTCTTAAACTATTCCCTGGTATCACACCTNNNNCCCCCCTCTATTTATATATTGCAATGACTCTACTGTGCCATGCCGGTATGTCCGGGACCTGGCGCCCTATGTACGTCGTGCATTACTGGTATGCCCCATGCATATAAGCATGTACATACTGCTGTACTATTACATAAGACATAACACGTCTAATTCCATTTCATCTCCTTGCAAGGACATCCATGAAACTGCACGTCACTTAGTCCAGTAAGGGATTTATCACCATGCCTCGAGAAACCATCAATCCTTGCCCGACGTGTCCCTCTTCTCGCTCCGGGCCCATANCA…
S14-1457	whole blood	SouthernCalifornia	Samo	34.1953	-118.741	no	yes	this study	K-15	TCAACAGCTCATTCATCGACCTACCTGCACCATCTAACATTTCTGCATGATGGAACTTCGGGTCCCTGTTAGGAATCTGCCTTATTCTACAGATTATAACAGGCTTATTCTTGGCCATACACTATACATCAGACACCGCCACAGCCTTTTCATCCGTTACCCATATCTGTCGAGACGTTAACTATGGCTGAATCATCCGCTATATACACGCCAACGGAGCCTCAATATTCTTCATCTGCCTATTCCTGCACGTAGGACGAGGACTATACTATGGATCCTATACATTCATAGAAACATGAAACGTCGGAATTATCTTACTATTTGCGACCATAGCCACAGCATTCATAGGCTATGTACTACCAT	AAAAATGGAGATTAATTACCCTCCCTAAGACTCAAGGAAGAAGCACCAGCTCCACCATCAGCACCCAAAGCTGAAATTCTTCTTAAACTATTCCCTGGTATCACACCTNNNNCCCCCCTCTATTTATATATTGCAATGACTCTACTGTGCCATGCCGGTATGTCCGGGACCTGGCGCCCTATGTACGTCGTGCATTACTGGTATGCCCCATGCATATAAGCATGTACATACTGCTGTACTATTACATAAGACATAACACGTCTAATTCCATTTCATCTCCTTGCAAGGACATCCATGAAACTGCACGTCACTTAGTCCAGTAAGGGATTTATCACCATGCCTCGAGAAACCATCAATCCTTGCCCGACGTGTCCCTCTTCTCGCTCCGGGCCCATANCA…
S14-1460	whole blood	SouthernCalifornia	Samo	34.1655	-118.826	yes	yes	this study	O-15	TCAACAGCTCATTCATCGACCTACCTGCACCATCTAACATTTCTGCATGATGGAACTTCGGGTCCCTGTTAGGAATCTGCCTTATTCTACAGATTACAACAGGCTTATTCTTGGCCATACACTATACATCAGACACCGCCACAGCCTTTTCATCCGTTACCCATATCTGTCGAGACGTTAACTATGGCTGAATCATCCGCTATATACACGCCAACGGAGCCTCAATATTCTTCATCTGCCTATTCCTGCACGTAGGACGAGGACTATACTATGGATCCTATACATTCATAGAAACATGAAACGTCGGAATTATCTTACTATTTGCGACCATAGCCACAGCATTCATAGGCTATGTACTACCAT	AAAAATGGAGATTAATTACCCTCCCTAAGACTCAAGGAAGAAGCACCAGCTCCACCATCAGCACCCAAAGCTGAAATTCTTCTTAAACTATTCCCTGGTATCACACCTNNNNCCCCCCTCTATTTATATATTGCAATGACTCTACTGTGCCATGCCGGTATGTCCGGGACCTGGCGCCCTATGTACGTCGTGCATTACTGGTATGCCCCATGCATATAAGCATGTACATACTGCTGTACTATTACATAAGACATAACACGTCTAATTCCATTTCATCTCCTTGCAAGGACATCCATGAAACTGCACGTCACTTAGTCCAGTAAGGGATTTATCACCATGCCTCGAGAAACCATCAATCCTTGCCCGACGTGTCCCTCTTCTCGCTCCGGGCCCATANCA…
S14-1465	whole blood	SouthernCalifornia	Samo	34.0808	-118.517	yes	yes	this study	O-15	TCAACAGCTCATTCATCGACCTACCTGCACCATCTAACATTTCTGCATGATGGAACTTCGGGTCCCTGTTAGGAATCTGCCTTATTCTACAGATTACAACAGGCTTATTCTTGGCCATACACTATACATCAGACACCGCCACAGCCTTTTCATCCGTTACCCATATCTGTCGAGACGTTAACTATGGCTGAATCATCCGCTATATACACGCCAACGGAGCCTCAATATTCTTCATCTGCCTATTCCTGCACGTAGGACGAGGACTATACTATGGATCCTATACATTCATAGAAACATGAAACGTCGGAATTATCTTACTATTTGCGACCATAGCCACAGCATTCATAGGCTATGTACTACCAT	AAAAATGGAGATTAATTACCCTCCCTAAGACTCAAGGAAGAAGCACCAGCTCCACCATCAGCACCCAAAGCTGAAATTCTTCTTAAACTATTCCCTGGTATCACACCTNNNNCCCCCCTCTATTTATATATTGCAATGACTCTACTGTGCCATGCCGGTATGTCCGGGACCTGGCGCCCTATGTACGTCGTGCATTACTGGTATGCCCCATGCATATAAGCATGTACATACTGCTGTACTATTACATAAGACATAACACGTCTAATTCCATTTCATCTCCTTGCAAGGACATCCATGAAACTGCACGTCACTTAGTCCAGTAAGGGATTTATCACCATGCCTCGAGAAACCATCAATCCTTGCCCGACGTGTCCCTCTTCTCGCTCCGGGCCCATANCA…
S14-1477	whole blood	SouthernCalifornia	Samo	34.1291	-118.601	yes	yes	this study	O-15	TCAACAGCTCATTCATCGACCTACCTGCACCATCTAACATTTCTGCATGATGGAACTTCGGGTCCCTGTTAGGAATCTGCCTTATTCTACAGATTACAACAGGCTTATTCTTGGCCATACACTATACATCAGACACCGCCACAGCCTTTTCATCCGTTACCCATATCTGTCGAGACGTTAACTATGGCTGAATCATCCGCTATATACACGCCAACGGAGCCTCAATATTCTTCATCTGCCTATTCCTGCACGTAGGACGAGGACTATACTATGGATCCTATACATTCATAGAAACATGAAACGTCGGAATTATCTTACTATTTGCGACCATAGCCACAGCATTCATAGGCTATGTACTACCAT	AAAAATGGAGATTAATTACCCTCCCTAAGACTCAAGGAAGAAGCACCAGCTCCACCATCAGCACCCAAAGCTGAAATTCTTCTTAAACTATTCCCTGGTATCACACCTNNNNCCCCCCTCTATTTATATATTGCAATGACTCTACTGTGCCATGCCGGTATGTCCGGGACCTGGCGCCCTATGTACGTCGTGCATTACTGGTATGCCCCATGCATATAAGCATGTACATACTGCTGTACTATTACATAAGACATAACACGTCTAATTCCATTTCATCTCCTTGCAAGGACATCCATGAAACTGCACGTCACTTAGTCCAGTAAGGGATTTATCACCATGCCTCGAGAAACCATCAATCCTTGCCCGACGTGTCCCTCTTCTCGCTCCGGGCCCATANCA…
S14-0836	tissue	Central Coast	CC	36.8868	-121.72	yes	yes	this study	D-16	TCAACAGCTCATTCATCGACCTACCTGCACCATCTAACATTTCTGCATGATGGAACTTCGGGTCCCTGTTAGGAATCTGCCTTATTCTACAGATTATAACAGGCTTATTCTTGGCCATACACTATACATCGGACACCGCCACAGCCTTTTCATCCGTTACCCATATCTGTCGAGACGTTAACTATGGCTGAATCATCCGCTATATACACGCCAACGGAGCCTCAATATTCTTCATCTGCCTATTCCTGCACGTAGGACGAGGACTATACTATGGATCCTATACATTCATAGAAACATGAAACGTCGGAATTATCTTACTATTTGCGACCATAGCCACAGCATTCATAGGCTATGTACTACCAT	AAAAATGGAGATTAATTACCCTCCCTAAGACTCAAGGAAGAAGCACCAGCTCCACCATCAGCACCCAAAGCTGAAATTCTTCTTAAACTATTCCCTGGTATCACACCTNNNNCCCCCCTCTATTTATATATTGCAATGACTCTACTGTGCCATGCCGGTATGTCCGGGACCTGGCGCCCTATGTACGTCGTGCATTACTGGTATGCCCCATGCATATAAGCATGTACATACTGCTGTACTATTACATAAGACATAACACGTCTAATTCCATTTCATCTCCTTGCAAGGACATCCATGAAACTGCACGTCACTTAGTCCAGTAAGGGATTTATCACCATGCCTCGAGAAACCATCAATCCTTGCCCGACGTGTCCCTCTTCTCGCTCCGGGCCCATANCG…
S14-0837	tissue	Central Coast	CC	36.4865	-121.724	no	yes	this study	D-16	TCAACAGCTCATTCATCGACCTACCTGCACCATCTAACATTTCTGCATGATGGAACTTCGGGTCCCTGTTAGGAATCTGCCTTATTCTACAGATTATAACAGGCTTATTCTTGGCCATACACTATACATCGGACACCGCCACAGCCTTTTCATCCGTTACCCATATCTGTCGAGACGTTAACTATGGCTGAATCATCCGCTATATACACGCCAACGGAGCCTCAATATTCTTCATCTGCCTATTCCTGCACGTAGGACGAGGACTATACTATGGATCCTATACATTCATAGAAACATGAAACGTCGGAATTATCTTACTATTTGCGACCATAGCCACAGCATTCATAGGCTATGTACTACCAT	AAAAATGGAGATTAATTACCCTCCCTAAGACTCAAGGAAGAAGCACCAGCTCCACCATCAGCACCCAAAGCTGAAATTCTTCTTAAACTATTCCCTGGTATCACACCTNNNNCCCCCCTCTATTTATATATTGCAATGACTCTACTGTGCCATGCCGGTATGTCCGGGACCTGGCGCCCTATGTACGTCGTGCATTACTGGTATGCCCCATGCATATAAGCATGTACATACTGCTGTACTATTACATAAGACATAACACGTCTAATTCCATTTCATCTCCTTGCAAGGACATCCATGAAACTGCACGTCACTTAGTCCAGTAAGGGATTTATCACCATGCCTCGAGAAACCATCAATCCTTGCCCGACGTGTCCCTCTTCTCGCTCCGGGCCCATANCG…
S14-1464	whole blood	SouthernCalifornia	Samo	34.0808	-118.517	yes	yes	this study	D-25	TCAACAGCTCATTCATCGACCTACCTGCACCATCTAACATTTCTGCATGATGGAACTTCGGGTCCCTGTTAGGAATCTGCCTTATTCTACAGATTATAACAGGCTTATTCTTGGCCATACACTATACATCGGACACCGCCACAGCCTTTTCATCCGTTACCCATATCTGTCGAGACGTTAACTATGGCTGAATCATCCGCTATATACACGCCAACGGAGCCTCAATATTCTTCATCTGCCTATTCCTGCACGTAGGACGAGGACTATACTATGGATCCTATACATTCATAGAAACATGAAACGTCGGAATTATCTTACTATTTGCGACCATAGCCACAGCATTCATAGGCTATGTACTACCAT	AAAAATGGAGATTAATTACCCTCCCTAAGACTCAAGGAAGAAGCACCAGCTCCACCATCAGCACCCAAAGCTGAAATTCTTCTTAAACTATTCCCTGGTATCACACCTNNNNCCCCCCTCTATTTATATATTGCAATGACTCTACTGTGCCATGCCGGTATGTCCGGGACCTGGCGCCCTATGTACGTCGTGCATTACTGGTATGCCCCATGCATATAAGCATGTACATACTGCTGTACTATTACATAAGACATAACACGTCTAATTCCATTTCATCTCCTTGCAAGGACATCCATGAAACTGCACGTCACTTAGTCCAATAAGGGATTTATCACCATGCCTCGAGAAACCATCAATCCTTGCCCGACGTGTCCCTCTTCTCGCTCCGGGCCCATANCA…
S14-1472	whole blood	SouthernCalifornia	Samo	34.091	-118.721	yes	yes	this study	D-25	TCAACAGCTCATTCATCGACCTACCTGCACCATCTAACATTTCTGCATGATGGAACTTCGGGTCCCTGTTAGGAATCTGCCTTATTCTACAGATTATAACAGGCTTATTCTTGGCCATACACTATACATCGGACACCGCCACAGCCTTTTCATCCGTTACCCATATCTGTCGAGACGTTAACTATGGCTGAATCATCCGCTATATACACGCCAACGGAGCCTCAATATTCTTCATCTGCCTATTCCTGCACGTAGGACGAGGACTATACTATGGATCCTATACATTCATAGAAACATGAAACGTCGGAATTATCTTACTATTTGCGACCATAGCCACAGCATTCATAGGCTATGTACTACCAT	AAAAATGGAGATTAATTACCCTCCCTAAGACTCAAGGAAGAAGCACCAGCTCCACCATCAGCACCCAAAGCTGAAATTCTTCTTAAACTATTCCCTGGTATCACACCTNNNNCCCCCCTCTATTTATATATTGCAATGACTCTACTGTGCCATGCCGGTATGTCCGGGACCTGGCGCCCTATGTACGTCGTGCATTACTGGTATGCCCCATGCATATAAGCATGTACATACTGCTGTACTATTACATAAGACATAACACGTCTAATTCCATTTCATCTCCTTGCAAGGACATCCATGAAACTGCACGTCACTTAGTCCAATAAGGGATTTATCACCATGCCTCGAGAAACCATCAATCCTTGCCCGACGTGTCCCTCTTCTCGCTCCGGGCCCATANCA…
S14-1461	whole blood	SouthernCalifornia	Samo	34.0673	-118.574	no	yes	this study	D-25	TCAACAGCTCATTCATCGACCTACCTGCACCATCTAACATTTCTGCATGATGGAACTTCGGGTCCCTGTTAGGAATCTGCCTTATTCTACAGATTATAACAGGCTTATTCTTGGCCATACACTATACATCGGACACCGCCACAGCCTTTTCATCCGTTACCCATATCTGTCGAGACGTTAACTATGGCTGAATCATCCGCTATATACACGCCAACGGAGCCTCAATATTCTTCATCTGCCTATTCCTGCACGTAGGACGAGGACTATACTATGGATCCTATACATTCATAGAAACATGAAACGTCGGAATTATCTTACTATTTGCGACCATAGCCACAGCATTCATAGGCTATGTACTACCAT	AAAAATGGAGATTAATTACCCTCCCTAAGACTCAAGGAAGAAGCACCAGCTCCACCATCAGCACCCAAAGCTGAAATTCTTCTTAAACTATTCCCTGGTATCACACCTNNNNCCCCCCTCTATTTATATATTGCAATGACTCTACTGTGCCATGCCGGTATGTCCGGGACCTGGCGCCCTATGTACGTCGTGCATTACTGGTATGCCCCATGCATATAAGCATGTACATACTGCTGTACTATTACATAAGACATAACACGTCTAATTCCATTTCATCTCCTTGCAAGGACATCCATGAAACTGCACGTCACTTAGTCCAATAAGGGATTTATCACCATGCCTCGAGAAACCATCAATCCTTGCCCGACGTGTCCCTCTTCTCGCTCCGGGCCCATANCA…
S14-1462	whole blood	SouthernCalifornia	Samo	34.1659	-118.801	yes	yes	this study	D-25	TCAACAGCTCATTCATCGACCTACCTGCACCATCTAACATTTCTGCATGATGGAACTTCGGGTCCCTGTTAGGAATCTGCCTTATTCTACAGATTATAACAGGCTTATTCTTGGCCATACACTATACATCGGACACCGCCACAGCCTTTTCATCCGTTACCCATATCTGTCGAGACGTTAACTATGGCTGAATCATCCGCTATATACACGCCAACGGAGCCTCAATATTCTTCATCTGCCTATTCCTGCACGTAGGACGAGGACTATACTATGGATCCTATACATTCATAGAAACATGAAACGTCGGAATTATCTTACTATTTGCGACCATAGCCACAGCATTCATAGGCTATGTACTACCAT	AAAAATGGAGATTAATTACCCTCCCTAAGACTCAAGGAAGAAGCACCAGCTCCACCATCAGCACCCAAAGCTGAAATTCTTCTTAAACTATTCCCTGGTATCACACCTNNNNCCCCCCTCTATTTATATATTGCAATGACTCTACTGTGCCATGCCGGTATGTCCGGGACCTGGCGCCCTATGTACGTCGTGCATTACTGGTATGCCCCATGCATATAAGCATGTACATACTGCTGTACTATTACATAAGACATAACACGTCTAATTCCATTTCATCTCCTTGCAAGGACATCCATGAAACTGCACGTCACTTAGTCCAATAAGGGATTTATCACCATGCCTCGAGAAACCATCAATCCTTGCCCGACGTGTCCCTCTTCTCGCTCCGGGCCCATANCA…
S14-1470	whole blood	SouthernCalifornia	Samo	34.1032	-118.737	yes	yes	this study	D-25	TCAACAGCTCATTCATCGACCTACCTGCACCATCTAACATTTCTGCATGATGGAACTTCGGGTCCCTGTTAGGAATCTGCCTTATTCTACAGATTATAACAGGCTTATTCTTGGCCATACACTATACATCGGACACCGCCACAGCCTTTTCATCCGTTACCCATATCTGTCGAGACGTTAACTATGGCTGAATCATCCGCTATATACACGCCAACGGAGCCTCAATATTCTTCATCTGCCTATTCCTGCACGTAGGACGAGGACTATACTATGGATCCTATACATTCATAGAAACATGAAACGTCGGAATTATCTTACTATTTGCGACCATAGCCACAGCATTCATAGGCTATGTACTACCAT	AAAAATGGAGATTAATTACCCTCCCTAAGACTCAAGGAAGAAGCACCAGCTCCACCATCAGCACCCAAAGCTGAAATTCTTCTTAAACTATTCCCTGGTATCACACCTNNNNCCCCCCTCTATTTATATATTGCAATGACTCTACTGTGCCATGCCGGTATGTCCGGGACCTGGCGCCCTATGTACGTCGTGCATTACTGGTATGCCCCATGCATATAAGCATGTACATACTGCTGTACTATTACATAAGACATAACACGTCTAATTCCATTTCATCTCCTTGCAAGGACATCCATGAAACTGCACGTCACTTAGTCCAATAAGGGATTTATCACCATGCCTCGAGAAACCATCAATCCTTGCCCGACGTGTCCCTCTTCTCGCTCCGGGCCCATANCA…
S14-1471	whole blood	SouthernCalifornia	Samo	34.0959	-118.727	no	yes	this study	D-25	TCAACAGCTCATTCATCGACCTACCTGCACCATCTAACATTTCTGCATGATGGAACTTCGGGTCCCTGTTAGGAATCTGCCTTATTCTACAGATTATAACAGGCTTATTCTTGGCCATACACTATACATCGGACACCGCCACAGCCTTTTCATCCGTTACCCATATCTGTCGAGACGTTAACTATGGCTGAATCATCCGCTATATACACGCCAACGGAGCCTCAATATTCTTCATCTGCCTATTCCTGCACGTAGGACGAGGACTATACTATGGATCCTATACATTCATAGAAACATGAAACGTCGGAATTATCTTACTATTTGCGACCATAGCCACAGCATTCATAGGCTATGTACTACCAT	AAAAATGGAGATTAATTACCCTCCCTAAGACTCAAGGAAGAAGCACCAGCTCCACCATCAGCACCCAAAGCTGAAATTCTTCTTAAACTATTCCCTGGTATCACACCTNNNNCCCCCCTCTATTTATATATTGCAATGACTCTACTGTGCCATGCCGGTATGTCCGGGACCTGGCGCCCTATGTACGTCGTGCATTACTGGTATGCCCCATGCATATAAGCATGTACATACTGCTGTACTATTACATAAGACATAACACGTCTAATTCCATTTCATCTCCTTGCAAGGACATCCATGAAACTGCACGTCACTTAGTCCAATAAGGGATTTATCACCATGCCTCGAGAAACCATCAATCCTTGCCCGACGTGTCCCTCTTCTCGCTCCGGGCCCATANCA…
S14-1474	whole blood	SouthernCalifornia	Samo	34.07	-118.718	yes	yes	this study	D-25	TCAACAGCTCATTCATCGACCTACCTGCACCATCTAACATTTCTGCATGATGGAACTTCGGGTCCCTGTTAGGAATCTGCCTTATTCTACAGATTATAACAGGCTTATTCTTGGCCATACACTATACATCGGACACCGCCACAGCCTTTTCATCCGTTACCCATATCTGTCGAGACGTTAACTATGGCTGAATCATCCGCTATATACACGCCAACGGAGCCTCAATATTCTTCATCTGCCTATTCCTGCACGTAGGACGAGGACTATACTATGGATCCTATACATTCATAGAAACATGAAACGTCGGAATTATCTTACTATTTGCGACCATAGCCACAGCATTCATAGGCTATGTACTACCAT	AAAAATGGAGATTAATTACCCTCCCTAAGACTCAAGGAAGAAGCACCAGCTCCACCATCAGCACCCAAAGCTGAAATTCTTCTTAAACTATTCCCTGGTATCACACCTNNNNCCCCCCTCTATTTATATATTGCAATGACTCTACTGTGCCATGCCGGTATGTCCGGGACCTGGCGCCCTATGTACGTCGTGCATTACTGGTATGCCCCATGCATATAAGCATGTACATACTGCTGTACTATTACATAAGACATAACACGTCTAATTCCATTTCATCTCCTTGCAAGGACATCCATGAAACTGCACGTCACTTAGTCCAATAAGGGATTTATCACCATGCCTCGAGAAACCATCAATCCTTGCCCGACGTGTCCCTCTTCTCGCTCCGGGCCCATANCA…
S14-1463	whole blood	SouthernCalifornia	Samo	34.1149	-118.526	yes	yes	this study	D-25	TCAACAGCTCATTCATCGACCTACCTGCACCATCTAACATTTCTGCATGATGGAACTTCGGGTCCCTGTTAGGAATCTGCCTTATTCTACAGATTATAACAGGCTTATTCTTGGCCATACACTATACATCGGACACCGCCACAGCCTTTTCATCCGTTACCCATATCTGTCGAGACGTTAACTATGGCTGAATCATCCGCTATATACACGCCAACGGAGCCTCAATATTCTTCATCTGCCTATTCCTGCACGTAGGACGAGGACTATACTATGGATCCTATACATTCATAGAAACATGAAACGTCGGAATTATCTTACTATTTGCGACCATAGCCACAGCATTCATAGGCTATGTACTACCAT	AAAAATGGAGATTAATTACCCTCCCTAAGACTCAAGGAAGAAGCACCAGCTCCACCATCAGCACCCAAAGCTGAAATTCTTCTTAAACTATTCCCTGGTATCACACCTNNNNCCCCCCTCTATTTATATATTGCAATGACTCTACTGTGCCATGCCGGTATGTCCGGGACCTGGCGCCCTATGTACGTCGTGCATTACTGGTATGCCCCATGCATATAAGCATGTACATACTGCTGTACTATTACATAAGACATAACACGTCTAATTCCATTTCATCTCCTTGCAAGGACATCCATGAAACTGCACGTCACTTAGTCCAATAAGGGATTTATCACCATGCCTCGAGAAACCATCAATCCTTGCCCGACGTGTCCCTCTTCTCGCTCCGGGCCCATANCA…
S14-1478	tissue	SouthernCalifornia	Samo	34.0969	-118.81	no	yes	this study	D-25	TCAACAGCTCATTCATCGACCTACCTGCACCATCTAACATTTCTGCATGATGGAACTTCGGGTCCCTGTTAGGAATCTGCCTTATTCTACAGATTATAACAGGCTTATTCTTGGCCATACACTATACATCGGACACCGCCACAGCCTTTTCATCCGTTACCCATATCTGTCGAGACGTTAACTATGGCTGAATCATCCGCTATATACACGCCAACGGAGCCTCAATATTCTTCATCTGCCTATTCCTGCACGTAGGACGAGGACTATACTATGGATCCTATACATTCATAGAAACATGAAACGTCGGAATTATCTTACTATTTGCGACCATAGCCACAGCATTCATAGGCTATGTACTACCAT	AAAAATGGAGATTAATTACCCTCCCTAAGACTCAAGGAAGAAGCACCAGCTCCACCATCAGCACCCAAAGCTGAAATTCTTCTTAAACTATTCCCTGGTATCACACCTNNNNCCCCCCTCTATTTATATATTGCAATGACTCTACTGTGCCATGCCGGTATGTCCGGGACCTGGCGCCCTATGTACGTCGTGCATTACTGGTATGCCCCATGCATATAAGCATGTACATACTGCTGTACTATTACATAAGACATAACACGTCTAATTCCATTTCATCTCCTTGCAAGGACATCCATGAAACTGCACGTCACTTAGTCCAATAAGGGATTTATCACCATGCCTCGAGAAACCATCAATCCTTGCCCGACGTGTCCCTCTTCTCGCTCCGGGCCCATANCA…
S14-1479	tissue	SouthernCalifornia	Samo	34.0969	-118.81	yes	yes	this study	D-25	TCAACAGCTCATTCATCGACCTACCTGCACCATCTAACATTTCTGCATGATGGAACTTCGGGTCCCTGTTAGGAATCTGCCTTATTCTACAGATTATAACAGGCTTATTCTTGGCCATACACTATACATCGGACACCGCCACAGCCTTTTCATCCGTTACCCATATCTGTCGAGACGTTAACTATGGCTGAATCATCCGCTATATACACGCCAACGGAGCCTCAATATTCTTCATCTGCCTATTCCTGCACGTAGGACGAGGACTATACTATGGATCCTATACATTCATAGAAACATGAAACGTCGGAATTATCTTACTATTTGCGACCATAGCCACAGCATTCATAGGCTATGTACTACCAT	AAAAATGGAGATTAATTACCCTCCCTAAGACTCAAGGAAGAAGCACCAGCTCCACCATCAGCACCCAAAGCTGAAATTCTTCTTAAACTATTCCCTGGTATCACACCTNNNNCCCCCCTCTATTTATATATTGCAATGACTCTACTGTGCCATGCCGGTATGTCCGGGACCTGGCGCCCTATGTACGTCGTGCATTACTGGTATGCCCCATGCATATAAGCATGTACATACTGCTGTACTATTACATAAGACATAACACGTCTAATTCCATTTCATCTCCTTGCAAGGACATCCATGAAACTGCACGTCACTTAGTCCAATAAGGGATTTATCACCATGCCTCGAGAAACCATCAATCCTTGCCCGACGTGTCCCTCTTCTCGCTCCGGGCCCATANCA…
s11-0106	scat	EasternClade	GA	33.2419	-83.5078	no	yes	Goddardetal2015	F-21	TCAATAGCTCATTCATCGACCTACCTGCACCATCTAACATTTCTGCATGATGGAACTTCGGGTCCCTGTTAGGAATCTGCCTTATTCTACAGATTATAACAGGCTTATTCTTGGCCATACACTATACATCGGATACCGCCACAGCCTTTTCATCCGTTACCCATATCTGTCGAGACGTTAACTATGGCTGAATCATCCGCTATATACACGCTAACGGAGCCTCAATATTCTTCATCTGCCTATTCCTGCACGTAGGACGAGGACTATACTATGGATCCTATACATTCATAGAGACATGAAACATCGGAATTATCCTACTATTTGCGACCATAGCCACAGCATTCATAGGCTATGTACTACCAT	AAAAATGGAGATTAATTACCCTCCCTAAGACTCAAGGAAGAAGCACCAGCTCCACCATCAGCACCCAAAGCTGAAATTCTTCTTAAACTATTCCCTGGTATCACACCTNNNNCCCCCNTCTATTTATATATTGCAATAACTCTACTGTGCCATGCCGGTATGTCCGGAACCTGGCGCCCTATGTACGTCGTGCATTACTGGTATGCCCCATGCATATAAGCATGTACATACTACTGTACCATTACATAGGACATGACATGTTTAATTCCATTTCATCCTCTTGCAAGGACATTCATCAAACTGCACGTCACTTAGTCCAATAAGGGATTTATCACCATGCCTCGAGAAACCATCAATCCTTGCCTGACGTGTCCCTCTTCTCGCTCCGGGCCCATTNCA…
s11-0107	scat	EasternClade	GA	33.2315	-83.5055	no	yes	Goddardetal2015	F-21	TCAATAGCTCATTCATCGACCTACCTGCACCATCTAACATTTCTGCATGATGGAACTTCGGGTCCCTGTTAGGAATCTGCCTTATTCTACAGATTATAACAGGCTTATTCTTGGCCATACACTATACATCGGATACCGCCACAGCCTTTTCATCCGTTACCCATATCTGTCGAGACGTTAACTATGGCTGAATCATCCGCTATATACACGCTAACGGAGCCTCAATATTCTTCATCTGCCTATTCCTGCACGTAGGACGAGGACTATACTATGGATCCTATACATTCATAGAGACATGAAACATCGGAATTATCCTACTATTTGCGACCATAGCCACAGCATTCATAGGCTATGTACTACCAT	AAAAATGGAGATTAATTACCCTCCCTAAGACTCAAGGAAGAAGCACCAGCTCCACCATCAGCACCCAAAGCTGAAATTCTTCTTAAACTATTCCCTGGTATCACACCTNNNNCCCCCNTCTATTTATATATTGCAATAACTCTACTGTGCCATGCCGGTATGTCCGGAACCTGGCGCCCTATGTACGTCGTGCATTACTGGTATGCCCCATGCATATAAGCATGTACATACTACTGTACCATTACATAGGACATGACATGTTTAATTCCATTTCATCCTCTTGCAAGGACATTCATCAAACTGCACGTCACTTAGTCCAATAAGGGATTTATCACCATGCCTCGAGAAACCATCAATCCTTGCCTGACGTGTCCCTCTTCTCGCTCCGGGCCCATTNCA…
s11-0109	scat	EasternClade	GA	33.2418	-83.512	no	yes	Goddardetal2015	F-21	TCAATAGCTCATTCATCGACCTACCTGCACCATCTAACATTTCTGCATGATGGAACTTCGGGTCCCTGTTAGGAATCTGCCTTATTCTACAGATTATAACAGGCTTATTCTTGGCCATACACTATACATCGGATACCGCCACAGCCTTTTCATCCGTTACCCATATCTGTCGAGACGTTAACTATGGCTGAATCATCCGCTATATACACGCTAACGGAGCCTCAATATTCTTCATCTGCCTATTCCTGCACGTAGGACGAGGACTATACTATGGATCCTATACATTCATAGAGACATGAAACATCGGAATTATCCTACTATTTGCGACCATAGCCACAGCATTCATAGGCTATGTACTACCAT	AAAAATGGAGATTAATTACCCTCCCTAAGACTCAAGGAAGAAGCACCAGCTCCACCATCAGCACCCAAAGCTGAAATTCTTCTTAAACTATTCCCTGGTATCACACCTNNNNCCCCCNTCTATTTATATATTGCAATAACTCTACTGTGCCATGCCGGTATGTCCGGAACCTGGCGCCCTATGTACGTCGTGCATTACTGGTATGCCCCATGCATATAAGCATGTACATACTACTGTACCATTACATAGGACATGACATGTTTAATTCCATTTCATCCTCTTGCAAGGACATTCATCAAACTGCACGTCACTTAGTCCAATAAGGGATTTATCACCATGCCTCGAGAAACCATCAATCCTTGCCTGACGTGTCCCTCTTCTCGCTCCGGGCCCATTNCA…
S11-0460	scat	EasternClade	GA	33.2427	-83.508	no	yes	Goddardetal2015	F-21	TCAATAGCTCATTCATCGACCTACCTGCACCATCTAACATTTCTGCATGATGGAACTTCGGGTCCCTGTTAGGAATCTGCCTTATTCTACAGATTATAACAGGCTTATTCTTGGCCATACACTATACATCGGATACCGCCACAGCCTTTTCATCCGTTACCCATATCTGTCGAGACGTTAACTATGGCTGAATCATCCGCTATATACACGCTAACGGAGCCTCAATATTCTTCATCTGCCTATTCCTGCACGTAGGACGAGGACTATACTATGGATCCTATACATTCATAGAGACATGAAACATCGGAATTATCCTACTATTTGCGACCATAGCCACAGCATTCATAGGCTATGTACTACCAT	AAAAATGGAGATTAATTACCCTCCCTAAGACTCAAGGAAGAAGCACCAGCTCCACCATCAGCACCCAAAGCTGAAATTCTTCTTAAACTATTCCCTGGTATCACACCTNNNNCCCCCNTCTATTTATATATTGCAATAACTCTACTGTGCCATGCCGGTATGTCCGGAACCTGGCGCCCTATGTACGTCGTGCATTACTGGTATGCCCCATGCATATAAGCATGTACATACTACTGTACCATTACATAGGACATGACATGTTTAATTCCATTTCATCCTCTTGCAAGGACATTCATCAAACTGCACGTCACTTAGTCCAATAAGGGATTTATCACCATGCCTCGAGAAACCATCAATCCTTGCCTGACGTGTCCCTCTTCTCGCTCCGGGCCCATTNCA…
S12-0035	scat	EasternClade	GA	33.2312	-83.5055	no	yes	Goddardetal2015	F-21	TCAATAGCTCATTCATCGACCTACCTGCACCATCTAACATTTCTGCATGATGGAACTTCGGGTCCCTGTTAGGAATCTGCCTTATTCTACAGATTATAACAGGCTTATTCTTGGCCATACACTATACATCGGATACCGCCACAGCCTTTTCATCCGTTACCCATATCTGTCGAGACGTTAACTATGGCTGAATCATCCGCTATATACACGCTAACGGAGCCTCAATATTCTTCATCTGCCTATTCCTGCACGTAGGACGAGGACTATACTATGGATCCTATACATTCATAGAGACATGAAACATCGGAATTATCCTACTATTTGCGACCATAGCCACAGCATTCATAGGCTATGTACTACCAT	AAAAATGGAGATTAATTACCCTCCCTAAGACTCAAGGAAGAAGCACCAGCTCCACCATCAGCACCCAAAGCTGAAATTCTTCTTAAACTATTCCCTGGTATCACACCTNNNNCCCCCNTCTATTTATATATTGCAATAACTCTACTGTGCCATGCCGGTATGTCCGGAACCTGGCGCCCTATGTACGTCGTGCATTACTGGTATGCCCCATGCATATAAGCATGTACATACTACTGTACCATTACATAGGACATGACATGTTTAATTCCATTTCATCCTCTTGCAAGGACATTCATCAAACTGCACGTCACTTAGTCCAATAAGGGATTTATCACCATGCCTCGAGAAACCATCAATCCTTGCCTGACGTGTCCCTCTTCTCGCTCCGGGCCCATTNCA…
S12-0036	scat	EasternClade	GA	33.2331	-83.5053	yes	yes	Goddardetal2015	F-21	TCAATAGCTCATTCATCGACCTACCTGCACCATCTAACATTTCTGCATGATGGAACTTCGGGTCCCTGTTAGGAATCTGCCTTATTCTACAGATTATAACAGGCTTATTCTTGGCCATACACTATACATCGGATACCGCCACAGCCTTTTCATCCGTTACCCATATCTGTCGAGACGTTAACTATGGCTGAATCATCCGCTATATACACGCTAACGGAGCCTCAATATTCTTCATCTGCCTATTCCTGCACGTAGGACGAGGACTATACTATGGATCCTATACATTCATAGAGACATGAAACATCGGAATTATCCTACTATTTGCGACCATAGCCACAGCATTCATAGGCTATGTACTACCAT	AAAAATGGAGATTAATTACCCTCCCTAAGACTCAAGGAAGAAGCACCAGCTCCACCATCAGCACCCAAAGCTGAAATTCTTCTTAAACTATTCCCTGGTATCACACCTNNNNCCCCCNTCTATTTATATATTGCAATAACTCTACTGTGCCATGCCGGTATGTCCGGAACCTGGCGCCCTATGTACGTCGTGCATTACTGGTATGCCCCATGCATATAAGCATGTACATACTACTGTACCATTACATAGGACATGACATGTTTAATTCCATTTCATCCTCTTGCAAGGACATTCATCAAACTGCACGTCACTTAGTCCAATAAGGGATTTATCACCATGCCTCGAGAAACCATCAATCCTTGCCTGACGTGTCCCTCTTCTCGCTCCGGGCCCATTNCA…
S12-0062	scat	EasternClade	GA	33.2413	-83.5076	no	yes	Goddardetal2015	F-21	TCAATAGCTCATTCATCGACCTACCTGCACCATCTAACATTTCTGCATGATGGAACTTCGGGTCCCTGTTAGGAATCTGCCTTATTCTACAGATTATAACAGGCTTATTCTTGGCCATACACTATACATCGGATACCGCCACAGCCTTTTCATCCGTTACCCATATCTGTCGAGACGTTAACTATGGCTGAATCATCCGCTATATACACGCTAACGGAGCCTCAATATTCTTCATCTGCCTATTCCTGCACGTAGGACGAGGACTATACTATGGATCCTATACATTCATAGAGACATGAAACATCGGAATTATCCTACTATTTGCGACCATAGCCACAGCATTCATAGGCTATGTACTACCAT	AAAAATGGAGATTAATTACCCTCCCTAAGACTCAAGGAAGAAGCACCAGCTCCACCATCAGCACCCAAAGCTGAAATTCTTCTTAAACTATTCCCTGGTATCACACCTNNNNCCCCCNTCTATTTATATATTGCAATAACTCTACTGTGCCATGCCGGTATGTCCGGAACCTGGCGCCCTATGTACGTCGTGCATTACTGGTATGCCCCATGCATATAAGCATGTACATACTACTGTACCATTACATAGGACATGACATGTTTAATTCCATTTCATCCTCTTGCAAGGACATTCATCAAACTGCACGTCACTTAGTCCAATAAGGGATTTATCACCATGCCTCGAGAAACCATCAATCCTTGCCTGACGTGTCCCTCTTCTCGCTCCGGGCCCATTNCA…
S10-0653	scat	EasternClade	GA	33.4162	-83.4328	no	yes	Goddardetal2015	H-20	TCAACAGCTCATTCATCGACCTACCTGCACCATCTAACATTTCTGCATGATGGAACTTCGGGTCCCTGTTAGGAATCTGCCTTATTCTACAGATTATAACAGGCTTATTCTTGGCCATACACTATACATCGGATACCGCCACAGCCTTTTCATCCGTTACCCATATCTGTCGAGACGTTAACTATGGCTGAATCATCCGCTATATACACGCTAACGGAGCCTCAATATTCTTCATCTGCCTATTCCTGCACGTAGGACGAGGACTATACTATGGATCCTATACATTCATAGAGACATGAAACATCGGAATTATCCTACTATTTGCGACCATAGCCACAGCATTCATAGGCTATGTACTACCAT	AAAAATGGAGATTAATTACCCTCCCTAAGACTCAAGGAAGAAGCACCAGCTCCACCATCAGCACCCAAAGCTGAAATTCTTCTTAAACTATTCCCTGGTATCACACCTNNNNCCCCCNTCTATTTATATATTGCAATAACTCTACTGTGCCATGCCGGTATGTCCGGAACCTGGCGCCCTATGTACGTCGTGCATTACTGGTATGCCCCATGCATATAAGCATGTACATATTACTGTACCATTACATAAGACATGACATGTTTAATTCCATTTCACCCTCTTGCAAGGACATTCATCAAACTGCACGTCACTTAGTCCAATAAGGGATTTATCACCATGCCTCGAGAAACCATCAATCCTTGCTCGACGTGTCCCTCTTCTCGCTCCGGGCCCATTNCA…
s10-0981	scat	EasternClade	GA	33.2274	-83.5112	no	yes	Goddardetal2015	H-20	TCAACAGCTCATTCATCGACCTACCTGCACCATCTAACATTTCTGCATGATGGAACTTCGGGTCCCTGTTAGGAATCTGCCTTATTCTACAGATTATAACAGGCTTATTCTTGGCCATACACTATACATCGGATACCGCCACAGCCTTTTCATCCGTTACCCATATCTGTCGAGACGTTAACTATGGCTGAATCATCCGCTATATACACGCTAACGGAGCCTCAATATTCTTCATCTGCCTATTCCTGCACGTAGGACGAGGACTATACTATGGATCCTATACATTCATAGAGACATGAAACATCGGAATTATCCTACTATTTGCGACCATAGCCACAGCATTCATAGGCTATGTACTACCAT	AAAAATGGAGATTAATTACCCTCCCTAAGACTCAAGGAAGAAGCACCAGCTCCACCATCAGCACCCAAAGCTGAAATTCTTCTTAAACTATTCCCTGGTATCACACCTNNNNCCCCCNTCTATTTATATATTGCAATAACTCTACTGTGCCATGCCGGTATGTCCGGAACCTGGCGCCCTATGTACGTCGTGCATTACTGGTATGCCCCATGCATATAAGCATGTACATATTACTGTACCATTACATAAGACATGACATGTTTAATTCCATTTCACCCTCTTGCAAGGACATTCATCAAACTGCACGTCACTTAGTCCAATAAGGGATTTATCACCATGCCTCGAGAAACCATCAATCCTTGCTCGACGTGTCCCTCTTCTCGCTCCGGGCCCATTNCA…
s11-0027	scat	EasternClade	GA	33.2341	-83.5292	yes	yes	Goddardetal2015	H-20	TCAACAGCTCATTCATCGACCTACCTGCACCATCTAACATTTCTGCATGATGGAACTTCGGGTCCCTGTTAGGAATCTGCCTTATTCTACAGATTATAACAGGCTTATTCTTGGCCATACACTATACATCGGATACCGCCACAGCCTTTTCATCCGTTACCCATATCTGTCGAGACGTTAACTATGGCTGAATCATCCGCTATATACACGCTAACGGAGCCTCAATATTCTTCATCTGCCTATTCCTGCACGTAGGACGAGGACTATACTATGGATCCTATACATTCATAGAGACATGAAACATCGGAATTATCCTACTATTTGCGACCATAGCCACAGCATTCATAGGCTATGTACTACCAT	AAAAATGGAGATTAATTACCCTCCCTAAGACTCAAGGAAGAAGCACCAGCTCCACCATCAGCACCCAAAGCTGAAATTCTTCTTAAACTATTCCCTGGTATCACACCTNNNNCCCCCNTCTATTTATATATTGCAATAACTCTACTGTGCCATGCCGGTATGTCCGGAACCTGGCGCCCTATGTACGTCGTGCATTACTGGTATGCCCCATGCATATAAGCATGTACATATTACTGTACCATTACATAAGACATGACATGTTTAATTCCATTTCACCCTCTTGCAAGGACATTCATCAAACTGCACGTCACTTAGTCCAATAAGGGATTTATCACCATGCCTCGAGAAACCATCAATCCTTGCTCGACGTGTCCCTCTTCTCGCTCCGGGCCCATTNCA…
s11-0041	scat	EasternClade	GA	33.2275	-83.5102	no	yes	Goddardetal2015	H-20	TCAACAGCTCATTCATCGACCTACCTGCACCATCTAACATTTCTGCATGATGGAACTTCGGGTCCCTGTTAGGAATCTGCCTTATTCTACAGATTATAACAGGCTTATTCTTGGCCATACACTATACATCGGATACCGCCACAGCCTTTTCATCCGTTACCCATATCTGTCGAGACGTTAACTATGGCTGAATCATCCGCTATATACACGCTAACGGAGCCTCAATATTCTTCATCTGCCTATTCCTGCACGTAGGACGAGGACTATACTATGGATCCTATACATTCATAGAGACATGAAACATCGGAATTATCCTACTATTTGCGACCATAGCCACAGCATTCATAGGCTATGTACTACCAT	AAAAATGGAGATTAATTACCCTCCCTAAGACTCAAGGAAGAAGCACCAGCTCCACCATCAGCACCCAAAGCTGAAATTCTTCTTAAACTATTCCCTGGTATCACACCTNNNNCCCCCNTCTATTTATATATTGCAATAACTCTACTGTGCCATGCCGGTATGTCCGGAACCTGGCGCCCTATGTACGTCGTGCATTACTGGTATGCCCCATGCATATAAGCATGTACATATTACTGTACCATTACATAAGACATGACATGTTTAATTCCATTTCACCCTCTTGCAAGGACATTCATCAAACTGCACGTCACTTAGTCCAATAAGGGATTTATCACCATGCCTCGAGAAACCATCAATCCTTGCTCGACGTGTCCCTCTTCTCGCTCCGGGCCCATTNCA…
s11-0060	scat	EasternClade	GA	33.2886	-83.4976	no	yes	Goddardetal2015	H-20	TCAACAGCTCATTCATCGACCTACCTGCACCATCTAACATTTCTGCATGATGGAACTTCGGGTCCCTGTTAGGAATCTGCCTTATTCTACAGATTATAACAGGCTTATTCTTGGCCATACACTATACATCGGATACCGCCACAGCCTTTTCATCCGTTACCCATATCTGTCGAGACGTTAACTATGGCTGAATCATCCGCTATATACACGCTAACGGAGCCTCAATATTCTTCATCTGCCTATTCCTGCACGTAGGACGAGGACTATACTATGGATCCTATACATTCATAGAGACATGAAACATCGGAATTATCCTACTATTTGCGACCATAGCCACAGCATTCATAGGCTATGTACTACCAT	AAAAATGGAGATTAATTACCCTCCCTAAGACTCAAGGAAGAAGCACCAGCTCCACCATCAGCACCCAAAGCTGAAATTCTTCTTAAACTATTCCCTGGTATCACACCTNNNNCCCCCNTCTATTTATATATTGCAATAACTCTACTGTGCCATGCCGGTATGTCCGGAACCTGGCGCCCTATGTACGTCGTGCATTACTGGTATGCCCCATGCATATAAGCATGTACATATTACTGTACCATTACATAAGACATGACATGTTTAATTCCATTTCACCCTCTTGCAAGGACATTCATCAAACTGCACGTCACTTAGTCCAATAAGGGATTTATCACCATGCCTCGAGAAACCATCAATCCTTGCTCGACGTGTCCCTCTTCTCGCTCCGGGCCCATTNCA…
S12-0061	scat	EasternClade	GA	33.2886	-83.4976	no	yes	Goddardetal2015	H-20	TCAACAGCTCATTCATCGACCTACCTGCACCATCTAACATTTCTGCATGATGGAACTTCGGGTCCCTGTTAGGAATCTGCCTTATTCTACAGATTATAACAGGCTTATTCTTGGCCATACACTATACATCGGATACCGCCACAGCCTTTTCATCCGTTACCCATATCTGTCGAGACGTTAACTATGGCTGAATCATCCGCTATATACACGCTAACGGAGCCTCAATATTCTTCATCTGCCTATTCCTGCACGTAGGACGAGGACTATACTATGGATCCTATACATTCATAGAGACATGAAACATCGGAATTATCCTACTATTTGCGACCATAGCCACAGCATTCATAGGCTATGTACTACCAT	AAAAATGGAGATTAATTACCCTCCCTAAGACTCAAGGAAGAAGCACCAGCTCCACCATCAGCACCCAAAGCTGAAATTCTTCTTAAACTATTCCCTGGTATCACACCTNNNNCCCCCNTCTATTTATATATTGCAATAACTCTACTGTGCCATGCCGGTATGTCCGGAACCTGGCGCCCTATGTACGTCGTGCATTACTGGTATGCCCCATGCATATAAGCATGTACATATTACTGTACCATTACATAAGACATGACATGTTTAATTCCATTTCACCCTCTTGCAAGGACATTCATCAAACTGCACGTCACTTAGTCCAATAAGGGATTTATCACCATGCCTCGAGAAACCATCAATCCTTGCTCGACGTGTCCCTCTTCTCGCTCCGGGCCCATTNCA…
S10-0603	scat	EasternClade	GA	33.4162	-83.4328	yes	yes	Goddardetal2015	I-22	TCAACAGCTCATTCATCGACCTACCTGCACCATCTAACATTTCTGCATGATGGAACTTCGGGTCCCTGTTAGGAATCTGCCTTATTCTACAGATTATAACAGGCTTATTCTTGGCCATACACTATACATCGGATACCGCCACAGCCTTTTCATCCGTTACCCATATCTGTCGAGACGTTAACTATGGCTGAATCATCCGCTATATACACGCTAACGGAGCCTCAATATTCTTCATCTGCCTATTCCTGCACGTGGGACGAGGACTATACTATGGATCCTATACATTCATAGAGACATGAAACATCGGAATTATCCTACTATTTGCGACCATAGCCACAGCATTCATAGGCTACGTACTACCAT	AAAAATGGAGATTAATTACCCTCCCTAAGACTCAAGGAAGAAGCACCAGCTCCACCATCAGCACCCAAAGCTGAAATTCTTCTTAAACTATTCCCTGGTATCACACCTNNNNCCCCCNTCTATTTATATATTGCAATGACTCTACTGTGCCATGCCGGTATGTCCGGAACCTGGCGCCCTATGTACGTCGTGCATTACTGGTATGCCCCATGCATATAAGCATGTACATACTACTGTACTATTACATAAGACATGTCATGTTTAATTCCATTTCACCCTCTCGCAAGGACATTCATCAAACTGCACGTCACTTAGTCCAATAAGGGATTTATCACCATGCCTCGAGAAACCATCAACCCTTGCCTGACGTGTCCCTCTTCTCGCTCCGGGCCCATTNCA…
S10-0609	scat	EasternClade	GA	33.4162	-83.4328	no	yes	Goddardetal2015	I-22	TCAACAGCTCATTCATCGACCTACCTGCACCATCTAACATTTCTGCATGATGGAACTTCGGGTCCCTGTTAGGAATCTGCCTTATTCTACAGATTATAACAGGCTTATTCTTGGCCATACACTATACATCGGATACCGCCACAGCCTTTTCATCCGTTACCCATATCTGTCGAGACGTTAACTATGGCTGAATCATCCGCTATATACACGCTAACGGAGCCTCAATATTCTTCATCTGCCTATTCCTGCACGTGGGACGAGGACTATACTATGGATCCTATACATTCATAGAGACATGAAACATCGGAATTATCCTACTATTTGCGACCATAGCCACAGCATTCATAGGCTACGTACTACCAT	AAAAATGGAGATTAATTACCCTCCCTAAGACTCAAGGAAGAAGCACCAGCTCCACCATCAGCACCCAAAGCTGAAATTCTTCTTAAACTATTCCCTGGTATCACACCTNNNNCCCCCNTCTATTTATATATTGCAATGACTCTACTGTGCCATGCCGGTATGTCCGGAACCTGGCGCCCTATGTACGTCGTGCATTACTGGTATGCCCCATGCATATAAGCATGTACATACTACTGTACTATTACATAAGACATGTCATGTTTAATTCCATTTCACCCTCTCGCAAGGACATTCATCAAACTGCACGTCACTTAGTCCAATAAGGGATTTATCACCATGCCTCGAGAAACCATCAACCCTTGCCTGACGTGTCCCTCTTCTCGCTCCGGGCCCATTNCA…
S10-0611	scat	EasternClade	GA	33.4162	-83.4328	no	yes	Goddardetal2015	I-22	TCAACAGCTCATTCATCGACCTACCTGCACCATCTAACATTTCTGCATGATGGAACTTCGGGTCCCTGTTAGGAATCTGCCTTATTCTACAGATTATAACAGGCTTATTCTTGGCCATACACTATACATCGGATACCGCCACAGCCTTTTCATCCGTTACCCATATCTGTCGAGACGTTAACTATGGCTGAATCATCCGCTATATACACGCTAACGGAGCCTCAATATTCTTCATCTGCCTATTCCTGCACGTGGGACGAGGACTATACTATGGATCCTATACATTCATAGAGACATGAAACATCGGAATTATCCTACTATTTGCGACCATAGCCACAGCATTCATAGGCTACGTACTACCAT	AAAAATGGAGATTAATTACCCTCCCTAAGACTCAAGGAAGAAGCACCAGCTCCACCATCAGCACCCAAAGCTGAAATTCTTCTTAAACTATTCCCTGGTATCACACCTNNNNCCCCCNTCTATTTATATATTGCAATGACTCTACTGTGCCATGCCGGTATGTCCGGAACCTGGCGCCCTATGTACGTCGTGCATTACTGGTATGCCCCATGCATATAAGCATGTACATACTACTGTACTATTACATAAGACATGTCATGTTTAATTCCATTTCACCCTCTCGCAAGGACATTCATCAAACTGCACGTCACTTAGTCCAATAAGGGATTTATCACCATGCCTCGAGAAACCATCAACCCTTGCCTGACGTGTCCCTCTTCTCGCTCCGGGCCCATTNCA…
S11-0470	scat	EasternClade	GA	33.4193	-83.4439	no	yes	Goddardetal2015	I-22	TCAACAGCTCATTCATCGACCTACCTGCACCATCTAACATTTCTGCATGATGGAACTTCGGGTCCCTGTTAGGAATCTGCCTTATTCTACAGATTATAACAGGCTTATTCTTGGCCATACACTATACATCGGATACCGCCACAGCCTTTTCATCCGTTACCCATATCTGTCGAGACGTTAACTATGGCTGAATCATCCGCTATATACACGCTAACGGAGCCTCAATATTCTTCATCTGCCTATTCCTGCACGTGGGACGAGGACTATACTATGGATCCTATACATTCATAGAGACATGAAACATCGGAATTATCCTACTATTTGCGACCATAGCCACAGCATTCATAGGCTACGTACTACCAT	AAAAATGGAGATTAATTACCCTCCCTAAGACTCAAGGAAGAAGCACCAGCTCCACCATCAGCACCCAAAGCTGAAATTCTTCTTAAACTATTCCCTGGTATCACACCTNNNNCCCCCNTCTATTTATATATTGCAATGACTCTACTGTGCCATGCCGGTATGTCCGGAACCTGGCGCCCTATGTACGTCGTGCATTACTGGTATGCCCCATGCATATAAGCATGTACATACTACTGTACTATTACATAAGACATGTCATGTTTAATTCCATTTCACCCTCTCGCAAGGACATTCATCAAACTGCACGTCACTTAGTCCAATAAGGGATTTATCACCATGCCTCGAGAAACCATCAACCCTTGCCTGACGTGTCCCTCTTCTCGCTCCGGGCCCATTNCA…
S12-0027	scat	EasternClade	GA	33.4209	-83.4391	no	yes	Goddardetal2015	I-22	TCAACAGCTCATTCATCGACCTACCTGCACCATCTAACATTTCTGCATGATGGAACTTCGGGTCCCTGTTAGGAATCTGCCTTATTCTACAGATTATAACAGGCTTATTCTTGGCCATACACTATACATCGGATACCGCCACAGCCTTTTCATCCGTTACCCATATCTGTCGAGACGTTAACTATGGCTGAATCATCCGCTATATACACGCTAACGGAGCCTCAATATTCTTCATCTGCCTATTCCTGCACGTGGGACGAGGACTATACTATGGATCCTATACATTCATAGAGACATGAAACATCGGAATTATCCTACTATTTGCGACCATAGCCACAGCATTCATAGGCTACGTACTACCAT	AAAAATGGAGATTAATTACCCTCCCTAAGACTCAAGGAAGAAGCACCAGCTCCACCATCAGCACCCAAAGCTGAAATTCTTCTTAAACTATTCCCTGGTATCACACCTNNNNCCCCCNTCTATTTATATATTGCAATGACTCTACTGTGCCATGCCGGTATGTCCGGAACCTGGCGCCCTATGTACGTCGTGCATTACTGGTATGCCCCATGCATATAAGCATGTACATACTACTGTACTATTACATAAGACATGTCATGTTTAATTCCATTTCACCCTCTCGCAAGGACATTCATCAAACTGCACGTCACTTAGTCCAATAAGGGATTTATCACCATGCCTCGAGAAACCATCAACCCTTGCCTGACGTGTCCCTCTTCTCGCTCCGGGCCCATTNCA…
S12-0054	scat	EasternClade	GA	33.4162	-83.4328	no	yes	Goddardetal2015	I-22	TCAACAGCTCATTCATCGACCTACCTGCACCATCTAACATTTCTGCATGATGGAACTTCGGGTCCCTGTTAGGAATCTGCCTTATTCTACAGATTATAACAGGCTTATTCTTGGCCATACACTATACATCGGATACCGCCACAGCCTTTTCATCCGTTACCCATATCTGTCGAGACGTTAACTATGGCTGAATCATCCGCTATATACACGCTAACGGAGCCTCAATATTCTTCATCTGCCTATTCCTGCACGTGGGACGAGGACTATACTATGGATCCTATACATTCATAGAGACATGAAACATCGGAATTATCCTACTATTTGCGACCATAGCCACAGCATTCATAGGCTACGTACTACCAT	AAAAATGGAGATTAATTACCCTCCCTAAGACTCAAGGAAGAAGCACCAGCTCCACCATCAGCACCCAAAGCTGAAATTCTTCTTAAACTATTCCCTGGTATCACACCTNNNNCCCCCNTCTATTTATATATTGCAATGACTCTACTGTGCCATGCCGGTATGTCCGGAACCTGGCGCCCTATGTACGTCGTGCATTACTGGTATGCCCCATGCATATAAGCATGTACATACTACTGTACTATTACATAAGACATGTCATGTTTAATTCCATTTCACCCTCTCGCAAGGACATTCATCAAACTGCACGTCACTTAGTCCAATAAGGGATTTATCACCATGCCTCGAGAAACCATCAACCCTTGCCTGACGTGTCCCTCTTCTCGCTCCGGGCCCATTNCA…
S12-0090	scat	EasternClade	GA	33.4072	-83.4501	no	yes	Goddardetal2015	I-22	TCAACAGCTCATTCATCGACCTACCTGCACCATCTAACATTTCTGCATGATGGAACTTCGGGTCCCTGTTAGGAATCTGCCTTATTCTACAGATTATAACAGGCTTATTCTTGGCCATACACTATACATCGGATACCGCCACAGCCTTTTCATCCGTTACCCATATCTGTCGAGACGTTAACTATGGCTGAATCATCCGCTATATACACGCTAACGGAGCCTCAATATTCTTCATCTGCCTATTCCTGCACGTGGGACGAGGACTATACTATGGATCCTATACATTCATAGAGACATGAAACATCGGAATTATCCTACTATTTGCGACCATAGCCACAGCATTCATAGGCTACGTACTACCAT	AAAAATGGAGATTAATTACCCTCCCTAAGACTCAAGGAAGAAGCACCAGCTCCACCATCAGCACCCAAAGCTGAAATTCTTCTTAAACTATTCCCTGGTATCACACCTNNNNCCCCCNTCTATTTATATATTGCAATGACTCTACTGTGCCATGCCGGTATGTCCGGAACCTGGCGCCCTATGTACGTCGTGCATTACTGGTATGCCCCATGCATATAAGCATGTACATACTACTGTACTATTACATAAGACATGTCATGTTTAATTCCATTTCACCCTCTCGCAAGGACATTCATCAAACTGCACGTCACTTAGTCCAATAAGGGATTTATCACCATGCCTCGAGAAACCATCAACCCTTGCCTGACGTGTCCCTCTTCTCGCTCCGGGCCCATTNCA…
s11-0055	scat	EasternClade	GA	33.4208	-83.4428	no	yes	Goddardetal2015	H-Uci23	TCAACAGCTCATTCATCGACCTACCTGCACCATCTAACATTTCTGCATGATGGAACTTCGGGTCCCTGTTAGGAATCTGCCTTATTCTACAGATTATAACAGGCTTATTCTTGGCCATACACTATACATCGGATACCGCCACAGCCTTTTCATCCGTTACCCATATCTGTCGAGACGTTAACTATGGCTGAATCATCCGCTATATACACGCTAACGGAGCCTCAATATTCTTCATCTGCCTATTCCTGCACGTAGGACGAGGACTATACTATGGATCCTATACATTCATAGAGACATGAAACATCGGAATTATCCTACTATTTGCGACCATAGCCACAGCATTCATAGGCTATGTACTACCAT	AAAAATGGAGATTAATTACCCTCCCTAAGACTCAAGGAAGAAGCACCAGCTCCACCATCAGCACCCAAAGCTGAAATTCTTCTTAAACTATTCCCTGGTATCACACCTNNNNNCCCCCTCTATTTATATATTGCAATAACTCTACTGTGCCATGCCGGTATGTCCGGAACCTGGCGCCCTATGTACGTCGTGCATTACTGGTATGCCCCATGCATATAAGCATGTACATACTACTGTACCATTACATAAGACATGACATGTTTAATTCCATTTCACCTCCTTGCAAGGGCATTCATCAAACTGCACGTCACTTAGTCCAATAAGGGATTTATCACCATGCCTCGAGAAACCATCAATCCTTGCCCGACGTGTCCCTCTTCTCGCTCCGGGCCCATGTCA…
S11-0467	scat	EasternClade	GA	33.4163	-83.4327	no	yes	Goddardetal2015	H-Uci23	TCAACAGCTCATTCATCGACCTACCTGCACCATCTAACATTTCTGCATGATGGAACTTCGGGTCCCTGTTAGGAATCTGCCTTATTCTACAGATTATAACAGGCTTATTCTTGGCCATACACTATACATCGGATACCGCCACAGCCTTTTCATCCGTTACCCATATCTGTCGAGACGTTAACTATGGCTGAATCATCCGCTATATACACGCTAACGGAGCCTCAATATTCTTCATCTGCCTATTCCTGCACGTAGGACGAGGACTATACTATGGATCCTATACATTCATAGAGACATGAAACATCGGAATTATCCTACTATTTGCGACCATAGCCACAGCATTCATAGGCTATGTACTACCAT	AAAAATGGAGATTAATTACCCTCCCTAAGACTCAAGGAAGAAGCACCAGCTCCACCATCAGCACCCAAAGCTGAAATTCTTCTTAAACTATTCCCTGGTATCACACCTNNNNNCCCCCTCTATTTATATATTGCAATAACTCTACTGTGCCATGCCGGTATGTCCGGAACCTGGCGCCCTATGTACGTCGTGCATTACTGGTATGCCCCATGCATATAAGCATGTACATACTACTGTACCATTACATAAGACATGACATGTTTAATTCCATTTCACCTCCTTGCAAGGGCATTCATCAAACTGCACGTCACTTAGTCCAATAAGGGATTTATCACCATGCCTCGAGAAACCATCAATCCTTGCCCGACGTGTCCCTCTTCTCGCTCCGGGCCCATGTCA…
S12-0095	scat	EasternClade	GA	33.4163	-83.4327	no	yes	Goddardetal2015	H-Uci23	TCAACAGCTCATTCATCGACCTACCTGCACCATCTAACATTTCTGCATGATGGAACTTCGGGTCCCTGTTAGGAATCTGCCTTATTCTACAGATTATAACAGGCTTATTCTTGGCCATACACTATACATCGGATACCGCCACAGCCTTTTCATCCGTTACCCATATCTGTCGAGACGTTAACTATGGCTGAATCATCCGCTATATACACGCTAACGGAGCCTCAATATTCTTCATCTGCCTATTCCTGCACGTAGGACGAGGACTATACTATGGATCCTATACATTCATAGAGACATGAAACATCGGAATTATCCTACTATTTGCGACCATAGCCACAGCATTCATAGGCTATGTACTACCAT	AAAAATGGAGATTAATTACCCTCCCTAAGACTCAAGGAAGAAGCACCAGCTCCACCATCAGCACCCAAAGCTGAAATTCTTCTTAAACTATTCCCTGGTATCACACCTNNNNNCCCCCTCTATTTATATATTGCAATAACTCTACTGTGCCATGCCGGTATGTCCGGAACCTGGCGCCCTATGTACGTCGTGCATTACTGGTATGCCCCATGCATATAAGCATGTACATACTACTGTACCATTACATAAGACATGACATGTTTAATTCCATTTCACCTCCTTGCAAGGGCATTCATCAAACTGCACGTCACTTAGTCCAATAAGGGATTTATCACCATGCCTCGAGAAACCATCAATCCTTGCCCGACGTGTCCCTCTTCTCGCTCCGGGCCCATGTCA…
S12-0299	scat	EasternClade	GA	33.2292	-83.5079	no	yes	Goddardetal2015	H-Uci23	TCAACAGCTCATTCATCGACCTACCTGCACCATCTAACATTTCTGCATGATGGAACTTCGGGTCCCTGTTAGGAATCTGCCTTATTCTACAGATTATAACAGGCTTATTCTTGGCCATACACTATACATCGGATACCGCCACAGCCTTTTCATCCGTTACCCATATCTGTCGAGACGTTAACTATGGCTGAATCATCCGCTATATACACGCTAACGGAGCCTCAATATTCTTCATCTGCCTATTCCTGCACGTAGGACGAGGACTATACTATGGATCCTATACATTCATAGAGACATGAAACATCGGAATTATCCTACTATTTGCGACCATAGCCACAGCATTCATAGGCTATGTACTACCAT	AAAAATGGAGATTAATTACCCTCCCTAAGACTCAAGGAAGAAGCACCAGCTCCACCATCAGCACCCAAAGCTGAAATTCTTCTTAAACTATTCCCTGGTATCACACCTNNNNNCCCCCTCTATTTATATATTGCAATAACTCTACTGTGCCATGCCGGTATGTCCGGAACCTGGCGCCCTATGTACGTCGTGCATTACTGGTATGCCCCATGCATATAAGCATGTACATACTACTGTACCATTACATAAGACATGACATGTTTAATTCCATTTCACCTCCTTGCAAGGGCATTCATCAAACTGCACGTCACTTAGTCCAATAAGGGATTTATCACCATGCCTCGAGAAACCATCAATCCTTGCCCGACGTGTCCCTCTTCTCGCTCCGGGCCCATGTCA…
S12-0301	scat	EasternClade	GA	33.2277	-83.5122	no	yes	Goddardetal2015	H-Uci23	TCAACAGCTCATTCATCGACCTACCTGCACCATCTAACATTTCTGCATGATGGAACTTCGGGTCCCTGTTAGGAATCTGCCTTATTCTACAGATTATAACAGGCTTATTCTTGGCCATACACTATACATCGGATACCGCCACAGCCTTTTCATCCGTTACCCATATCTGTCGAGACGTTAACTATGGCTGAATCATCCGCTATATACACGCTAACGGAGCCTCAATATTCTTCATCTGCCTATTCCTGCACGTAGGACGAGGACTATACTATGGATCCTATACATTCATAGAGACATGAAACATCGGAATTATCCTACTATTTGCGACCATAGCCACAGCATTCATAGGCTATGTACTACCAT	AAAAATGGAGATTAATTACCCTCCCTAAGACTCAAGGAAGAAGCACCAGCTCCACCATCAGCACCCAAAGCTGAAATTCTTCTTAAACTATTCCCTGGTATCACACCTNNNNNCCCCCTCTATTTATATATTGCAATAACTCTACTGTGCCATGCCGGTATGTCCGGAACCTGGCGCCCTATGTACGTCGTGCATTACTGGTATGCCCCATGCATATAAGCATGTACATACTACTGTACCATTACATAAGACATGACATGTTTAATTCCATTTCACCTCCTTGCAAGGGCATTCATCAAACTGCACGTCACTTAGTCCAATAAGGGATTTATCACCATGCCTCGAGAAACCATCAATCCTTGCCCGACGTGTCCCTCTTCTCGCTCCGGGCCCATGTCA…
S14-1253	scat	Deserts	GB	38.6897	-116.64	no	yes	this study	S-28	TCAACAGCTCATTCATCGACCTACCTGCACCATCTAACATTTCTGCATGATGGAACTTCGGGTCCCTGTTAGGAATCTGCCTTATTCTACAGATTATAACAGGCTTATTCTTGGCCATACACTATACATCGGACACCGCCACAGCCTTTTCATCCGTTACCCATATCTGTCGAGACGTTAACTATGGCTGAATCATCCGCTATATACACGCCAACGGGGCCTCAATATTCTTCATCTGCCTATTCCTGCACGTAGGACGAGGACTATACTATGGATCCTATACATTCATAGAAACATGAAACGTCGGAATTATCTTACTATTTGCGACCATAGCCACAGCATTCATAGGCTATGTACTACCAT	AAAAATGGAGATTAATTACCCTCCCTAAGACTCAAGGAAGAAGCACCAGCTCCACCATCAGCACCCAAAGCTGAAATTCTTCTTAAACTATTCCCTGGTATCACACCTNNNTCCCCCCTCTATTTATATATTGCAATGACTCTACTGTGCCATGCCGGTATGTCCGGGACCTGGCGCCCTATGTACGTCGTGCATTACTGGTATGCCCCATGCATATAAGCATGTACATATCACTGTACTATTACATAAGACATAACACGTCTAATTCCATTTCATCTCCTTGCAAGGACATTCATGAGACTGCACGTCACTTAGTCCAGTAAGGGATTTATCACCATGCCTCGAGAAACCATCAATCCTTGCCCGACGTGTCCCTCTTCTCGCTCCGGGCCCATANCA…
s11-0101	scat	EasternClade	GA	33.2355	-83.5161	yes	yes	Goddardetal2015	G-Uci22	TCAACAGCTCATTCATCGACCTACCTGCACCATCTAACATTTCTGCATGATGGAACTTCGGGTCCCTGTTAGGAATCTGCCTTATTCTACAGATTATAACAGGCTTATTCTTGGCCATACACTATACATCGGATACCGCCACAGCCTTTTCATCCGTTACCCATATCTGTCGAGACGTTAACTATGGCTGAATCATCCGCTATATACACGCTAACGGAGCCTCAATATTCTTCATCTGCCTATTCCTGCACGTAGGACGAGGACTATACTATGGATCCTATACATTCATAGAGACATGAAACATCGGAATTATCCTACTATTTGCGACCATAGCCACAGCATTCATGGGCTATGTACTACCAT	AAAAATGGAGATTAATTACCCTCCCTAAGACTCAAGGAAGAAGCACCAGCTCCACCATCAGCACCCAAAGCTGAAATTCTTCTTAAACTATTCCCTGGTATCACATCTNNNNNCCCCCTCTATTTATATATTGCAATAACTCTACTGTGCCATGCCGGTATGTCCGGAACCTGGCGCCCTATGTACGTCGTGCATTACTGGTATGCCCCATGCATATAAGCATGTACATATTACTGTACCATTACATAAGACATGACATGTTTAATTCCATTTCATCCTCTTGCAAGGACATTCATCGAACTGCACGTCACTTAGTCCAATAAGGGATTTATCACCATGCCTCGAGAAACCATCAATCCTTGCTCGACGTGTCCCTCTTCTCGCTCCGGGCCCATGTCA…
S12-0034	scat	EasternClade	GA	33.2279	-83.509	no	yes	Goddardetal2015	G-Uci22	TCAACAGCTCATTCATCGACCTACCTGCACCATCTAACATTTCTGCATGATGGAACTTCGGGTCCCTGTTAGGAATCTGCCTTATTCTACAGATTATAACAGGCTTATTCTTGGCCATACACTATACATCGGATACCGCCACAGCCTTTTCATCCGTTACCCATATCTGTCGAGACGTTAACTATGGCTGAATCATCCGCTATATACACGCTAACGGAGCCTCAATATTCTTCATCTGCCTATTCCTGCACGTAGGACGAGGACTATACTATGGATCCTATACATTCATAGAGACATGAAACATCGGAATTATCCTACTATTTGCGACCATAGCCACAGCATTCATGGGCTATGTACTACCAT	AAAAATGGAGATTAATTACCCTCCCTAAGACTCAAGGAAGAAGCACCAGCTCCACCATCAGCACCCAAAGCTGAAATTCTTCTTAAACTATTCCCTGGTATCACATCTNNNNNCCCCCTCTATTTATATATTGCAATAACTCTACTGTGCCATGCCGGTATGTCCGGAACCTGGCGCCCTATGTACGTCGTGCATTACTGGTATGCCCCATGCATATAAGCATGTACATATTACTGTACCATTACATAAGACATGACATGTTTAATTCCATTTCATCCTCTTGCAAGGACATTCATCGAACTGCACGTCACTTAGTCCAATAAGGGATTTATCACCATGCCTCGAGAAACCATCAATCCTTGCTCGACGTGTCCCTCTTCTCGCTCCGGGCCCATGTCA…
V00-0696	blood on filter paper	Cascades/Sierras	WSN	38.7041	-120.767	yes	yes	Goddardetal2015	E-1	TCAACAGCTCATTCATCGACCTACCTGCACCATCTAACATTTCTGCATGATGGAACTTCGGGTCCCTGTTAGGAATCTGCCTTATTCTACAGATTATAACAGGCTTATTCTTGGCCATACACTATACATCGGACACCGCCACAGCCTTTTCATCCGTTACCCATATCTGTCGAGACGTTAACTATGGCTGAATCATCCGCTATATACACGCCAACGGAGCCTCAATATTCTTCATCTGCCTATTCCTGCACGTAGGACGAGGACTATACTATGGATCCTATACATTCATAGAAACATGAAACGTCGGAATTATCTTACTATTTGCGACCATAGCCACAGCATTCATAGGCTATGTGCTACCAT	AAAAATGGAGATTAATTACCCTCCCTAAGACTCAAGGAAGAAGCACCGGCTCCACCATCAGCACCCAAAGCTGAAATTCTTCTTAAACTATTCCCTGGTATCACACCTNNNCCCCCCCTCTATTTATATATTGCAATGACTCTACTGTGCCATGCCGGTATGTCCGGGACCTGGCGCCCTATGTACGTCGTGCATTACTGGTATGCCCCATGCATATAAGCATGTACATACTGCTGTACTATTACATAAGACATAACATGTCTAATTCCATTTCATCTCCTTGCAAGGACATCCATGAAACTGCACGTCACTTAGTCCAATAAGGGATTTATCACCATGCCTCGAGAAACCATCAATCCTTGCCCGACGTGTCCCTCTTCTCGCTCCGGGCCCATANCA…
V00-1464	blood on filter paper	Cascades/Sierras	WSN	39.4703	-121.078	no	yes	Goddardetal2015	E-1	TCAACAGCTCATTCATCGACCTACCTGCACCATCTAACATTTCTGCATGATGGAACTTCGGGTCCCTGTTAGGAATCTGCCTTATTCTACAGATTATAACAGGCTTATTCTTGGCCATACACTATACATCGGACACCGCCACAGCCTTTTCATCCGTTACCCATATCTGTCGAGACGTTAACTATGGCTGAATCATCCGCTATATACACGCCAACGGAGCCTCAATATTCTTCATCTGCCTATTCCTGCACGTAGGACGAGGACTATACTATGGATCCTATACATTCATAGAAACATGAAACGTCGGAATTATCTTACTATTTGCGACCATAGCCACAGCATTCATAGGCTATGTGCTACCAT	AAAAATGGAGATTAATTACCCTCCCTAAGACTCAAGGAAGAAGCACCGGCTCCACCATCAGCACCCAAAGCTGAAATTCTTCTTAAACTATTCCCTGGTATCACACCTNNNCCCCCCCTCTATTTATATATTGCAATGACTCTACTGTGCCATGCCGGTATGTCCGGGACCTGGCGCCCTATGTACGTCGTGCATTACTGGTATGCCCCATGCATATAAGCATGTACATACTGCTGTACTATTACATAAGACATAACATGTCTAATTCCATTTCATCTCCTTGCAAGGACATCCATGAAACTGCACGTCACTTAGTCCAATAAGGGATTTATCACCATGCCTCGAGAAACCATCAATCCTTGCCCGACGTGTCCCTCTTCTCGCTCCGGGCCCATANCA…
V01-0714	blood on filter paper	Cascades/Sierras	WSN	38.7418	-120.546	no	yes	Goddardetal2015	E-1	TCAACAGCTCATTCATCGACCTACCTGCACCATCTAACATTTCTGCATGATGGAACTTCGGGTCCCTGTTAGGAATCTGCCTTATTCTACAGATTATAACAGGCTTATTCTTGGCCATACACTATACATCGGACACCGCCACAGCCTTTTCATCCGTTACCCATATCTGTCGAGACGTTAACTATGGCTGAATCATCCGCTATATACACGCCAACGGAGCCTCAATATTCTTCATCTGCCTATTCCTGCACGTAGGACGAGGACTATACTATGGATCCTATACATTCATAGAAACATGAAACGTCGGAATTATCTTACTATTTGCGACCATAGCCACAGCATTCATAGGCTATGTGCTACCAT	AAAAATGGAGATTAATTACCCTCCCTAAGACTCAAGGAAGAAGCACCGGCTCCACCATCAGCACCCAAAGCTGAAATTCTTCTTAAACTATTCCCTGGTATCACACCTNNNCCCCCCCTCTATTTATATATTGCAATGACTCTACTGTGCCATGCCGGTATGTCCGGGACCTGGCGCCCTATGTACGTCGTGCATTACTGGTATGCCCCATGCATATAAGCATGTACATACTGCTGTACTATTACATAAGACATAACATGTCTAATTCCATTTCATCTCCTTGCAAGGACATCCATGAAACTGCACGTCACTTAGTCCAATAAGGGATTTATCACCATGCCTCGAGAAACCATCAATCCTTGCCCGACGTGTCCCTCTTCTCGCTCCGGGCCCATANCA…
S12-0825	scat	Cascades/Sierras	WSN	38.7135	-120.935	yes	yes	Goddardetal2015	E-1	TCAACAGCTCATTCATCGACCTACCTGCACCATCTAACATTTCTGCATGATGGAACTTCGGGTCCCTGTTAGGAATCTGCCTTATTCTACAGATTATAACAGGCTTATTCTTGGCCATACACTATACATCGGACACCGCCACAGCCTTTTCATCCGTTACCCATATCTGTCGAGACGTTAACTATGGCTGAATCATCCGCTATATACACGCCAACGGAGCCTCAATATTCTTCATCTGCCTATTCCTGCACGTAGGACGAGGACTATACTATGGATCCTATACATTCATAGAAACATGAAACGTCGGAATTATCTTACTATTTGCGACCATAGCCACAGCATTCATAGGCTATGTGCTACCAT	AAAAATGGAGATTAATTACCCTCCCTAAGACTCAAGGAAGAAGCACCGGCTCCACCATCAGCACCCAAAGCTGAAATTCTTCTTAAACTATTCCCTGGTATCACACCTNNNCCCCCCCTCTATTTATATATTGCAATGACTCTACTGTGCCATGCCGGTATGTCCGGGACCTGGCGCCCTATGTACGTCGTGCATTACTGGTATGCCCCATGCATATAAGCATGTACATACTGCTGTACTATTACATAAGACATAACATGTCTAATTCCATTTCATCTCCTTGCAAGGACATCCATGAAACTGCACGTCACTTAGTCCAATAAGGGATTTATCACCATGCCTCGAGAAACCATCAATCCTTGCCCGACGTGTCCCTCTTCTCGCTCCGGGCCCATANCA…
S14-0369	tissue	Cascades/Sierras	WSN	39.0264	-121.002	yes	yes	Goddardetal2015	E-1	TCAACAGCTCATTCATCGACCTACCTGCACCATCTAACATTTCTGCATGATGGAACTTCGGGTCCCTGTTAGGAATCTGCCTTATTCTACAGATTATAACAGGCTTATTCTTGGCCATACACTATACATCGGACACCGCCACAGCCTTTTCATCCGTTACCCATATCTGTCGAGACGTTAACTATGGCTGAATCATCCGCTATATACACGCCAACGGAGCCTCAATATTCTTCATCTGCCTATTCCTGCACGTAGGACGAGGACTATACTATGGATCCTATACATTCATAGAAACATGAAACGTCGGAATTATCTTACTATTTGCGACCATAGCCACAGCATTCATAGGCTATGTGCTACCAT	AAAAATGGAGATTAATTACCCTCCCTAAGACTCAAGGAAGAAGCACCGGCTCCACCATCAGCACCCAAAGCTGAAATTCTTCTTAAACTATTCCCTGGTATCACACCTNNNCCCCCCCTCTATTTATATATTGCAATGACTCTACTGTGCCATGCCGGTATGTCCGGGACCTGGCGCCCTATGTACGTCGTGCATTACTGGTATGCCCCATGCATATAAGCATGTACATACTGCTGTACTATTACATAAGACATAACATGTCTAATTCCATTTCATCTCCTTGCAAGGACATCCATGAAACTGCACGTCACTTAGTCCAATAAGGGATTTATCACCATGCCTCGAGAAACCATCAATCCTTGCCCGACGTGTCCCTCTTCTCGCTCCGGGCCCATANCA…
S13-3020	scat	Central Valley	NSV	40.3914	-122.181	yes	yes	Goddardetal2015	E-1	TCAACAGCTCATTCATCGACCTACCTGCACCATCTAACATTTCTGCATGATGGAACTTCGGGTCCCTGTTAGGAATCTGCCTTATTCTACAGATTATAACAGGCTTATTCTTGGCCATACACTATACATCGGACACCGCCACAGCCTTTTCATCCGTTACCCATATCTGTCGAGACGTTAACTATGGCTGAATCATCCGCTATATACACGCCAACGGAGCCTCAATATTCTTCATCTGCCTATTCCTGCACGTAGGACGAGGACTATACTATGGATCCTATACATTCATAGAAACATGAAACGTCGGAATTATCTTACTATTTGCGACCATAGCCACAGCATTCATAGGCTATGTGCTACCAT	AAAAATGGAGATTAATTACCCTCCCTAAGACTCAAGGAAGAAGCACCGGCTCCACCATCAGCACCCAAAGCTGAAATTCTTCTTAAACTATTCCCTGGTATCACACCTNNNCCCCCCCTCTATTTATATATTGCAATGACTCTACTGTGCCATGCCGGTATGTCCGGGACCTGGCGCCCTATGTACGTCGTGCATTACTGGTATGCCCCATGCATATAAGCATGTACATACTGCTGTACTATTACATAAGACATAACATGTCTAATTCCATTTCATCTCCTTGCAAGGACATCCATGAAACTGCACGTCACTTAGTCCAATAAGGGATTTATCACCATGCCTCGAGAAACCATCAATCCTTGCCCGACGTGTCCCTCTTCTCGCTCCGGGCCCATANCA…
S13-3023	scat	Central Valley	NSV	40.3906	-122.183	no	yes	Goddardetal2015	E-1	TCAACAGCTCATTCATCGACCTACCTGCACCATCTAACATTTCTGCATGATGGAACTTCGGGTCCCTGTTAGGAATCTGCCTTATTCTACAGATTATAACAGGCTTATTCTTGGCCATACACTATACATCGGACACCGCCACAGCCTTTTCATCCGTTACCCATATCTGTCGAGACGTTAACTATGGCTGAATCATCCGCTATATACACGCCAACGGAGCCTCAATATTCTTCATCTGCCTATTCCTGCACGTAGGACGAGGACTATACTATGGATCCTATACATTCATAGAAACATGAAACGTCGGAATTATCTTACTATTTGCGACCATAGCCACAGCATTCATAGGCTATGTGCTACCAT	AAAAATGGAGATTAATTACCCTCCCTAAGACTCAAGGAAGAAGCACCGGCTCCACCATCAGCACCCAAAGCTGAAATTCTTCTTAAACTATTCCCTGGTATCACACCTNNNCCCCCCCTCTATTTATATATTGCAATGACTCTACTGTGCCATGCCGGTATGTCCGGGACCTGGCGCCCTATGTACGTCGTGCATTACTGGTATGCCCCATGCATATAAGCATGTACATACTGCTGTACTATTACATAAGACATAACATGTCTAATTCCATTTCATCTCCTTGCAAGGACATCCATGAAACTGCACGTCACTTAGTCCAATAAGGGATTTATCACCATGCCTCGAGAAACCATCAATCCTTGCCCGACGTGTCCCTCTTCTCGCTCCGGGCCCATANCA…
S13-3554	scat	Central Valley	CSV	39.4935	-121.581	yes	yes	this study	E-1	TCAACAGCTCATTCATCGACCTACCTGCACCATCTAACATTTCTGCATGATGGAACTTCGGGTCCCTGTTAGGAATCTGCCTTATTCTACAGATTATAACAGGCTTATTCTTGGCCATACACTATACATCGGACACCGCCACAGCCTTTTCATCCGTTACCCATATCTGTCGAGACGTTAACTATGGCTGAATCATCCGCTATATACACGCCAACGGAGCCTCAATATTCTTCATCTGCCTATTCCTGCACGTAGGACGAGGACTATACTATGGATCCTATACATTCATAGAAACATGAAACGTCGGAATTATCTTACTATTTGCGACCATAGCCACAGCATTCATAGGCTATGTGCTACCAT	AAAAATGGAGATTAATTACCCTCCCTAAGACTCAAGGAAGAAGCACCGGCTCCACCATCAGCACCCAAAGCTGAAATTCTTCTTAAACTATTCCCTGGTATCACACCTNNNCCCCCCCTCTATTTATATATTGCAATGACTCTACTGTGCCATGCCGGTATGTCCGGGACCTGGCGCCCTATGTACGTCGTGCATTACTGGTATGCCCCATGCATATAAGCATGTACATACTGCTGTACTATTACATAAGACATAACATGTCTAATTCCATTTCATCTCCTTGCAAGGACATCCATGAAACTGCACGTCACTTAGTCCAATAAGGGATTTATCACCATGCCTCGAGAAACCATCAATCCTTGCCCGACGTGTCCCTCTTCTCGCTCCGGGCCCATANCA…
S13-3399	scat	Central Valley	NSV	40.3887	-122.184	yes	yes	this study	E-1	TCAACAGCTCATTCATCGACCTACCTGCACCATCTAACATTTCTGCATGATGGAACTTCGGGTCCCTGTTAGGAATCTGCCTTATTCTACAGATTATAACAGGCTTATTCTTGGCCATACACTATACATCGGACACCGCCACAGCCTTTTCATCCGTTACCCATATCTGTCGAGACGTTAACTATGGCTGAATCATCCGCTATATACACGCCAACGGAGCCTCAATATTCTTCATCTGCCTATTCCTGCACGTAGGACGAGGACTATACTATGGATCCTATACATTCATAGAAACATGAAACGTCGGAATTATCTTACTATTTGCGACCATAGCCACAGCATTCATAGGCTATGTGCTACCAT	AAAAATGGAGATTAATTACCCTCCCTAAGACTCAAGGAAGAAGCACCGGCTCCACCATCAGCACCCAAAGCTGAAATTCTTCTTAAACTATTCCCTGGTATCACACCTNNNCCCCCCCTCTATTTATATATTGCAATGACTCTACTGTGCCATGCCGGTATGTCCGGGACCTGGCGCCCTATGTACGTCGTGCATTACTGGTATGCCCCATGCATATAAGCATGTACATACTGCTGTACTATTACATAAGACATAACATGTCTAATTCCATTTCATCTCCTTGCAAGGACATCCATGAAACTGCACGTCACTTAGTCCAATAAGGGATTTATCACCATGCCTCGAGAAACCATCAATCCTTGCCCGACGTGTCCCTCTTCTCGCTCCGGGCCCATANCA…
S14-0115	scat	Central Valley	NSV	40.3907	-122.183	no	yes	this study	E-1	TCAACAGCTCATTCATCGACCTACCTGCACCATCTAACATTTCTGCATGATGGAACTTCGGGTCCCTGTTAGGAATCTGCCTTATTCTACAGATTATAACAGGCTTATTCTTGGCCATACACTATACATCGGACACCGCCACAGCCTTTTCATCCGTTACCCATATCTGTCGAGACGTTAACTATGGCTGAATCATCCGCTATATACACGCCAACGGAGCCTCAATATTCTTCATCTGCCTATTCCTGCACGTAGGACGAGGACTATACTATGGATCCTATACATTCATAGAAACATGAAACGTCGGAATTATCTTACTATTTGCGACCATAGCCACAGCATTCATAGGCTATGTGCTACCAT	AAAAATGGAGATTAATTACCCTCCCTAAGACTCAAGGAAGAAGCACCGGCTCCACCATCAGCACCCAAAGCTGAAATTCTTCTTAAACTATTCCCTGGTATCACACCTNNNCCCCCCCTCTATTTATATATTGCAATGACTCTACTGTGCCATGCCGGTATGTCCGGGACCTGGCGCCCTATGTACGTCGTGCATTACTGGTATGCCCCATGCATATAAGCATGTACATACTGCTGTACTATTACATAAGACATAACATGTCTAATTCCATTTCATCTCCTTGCAAGGACATCCATGAAACTGCACGTCACTTAGTCCAATAAGGGATTTATCACCATGCCTCGAGAAACCATCAATCCTTGCCCGACGTGTCCCTCTTCTCGCTCCGGGCCCATANCA…
S14-1467	whole blood	SouthernCalifornia	Samo	34.1279	-118.554	yes	yes	this study	D-24	TCAACAGCTCATTCATCGACCTACCTGCACCATCTAACATTTCTGCATGATGGAACTTCGGGTCCCTGTTAGGAATCTGCCTTATTCTACAGATTATAACAGGCTTATTCTTGGCCATACACTATACATCGGACACCGCCACAGCCTTTTCATCCGTTACCCATATCTGTCGAGACGTTAACTATGGCTGAATCATCCGCTATATACACGCCAACGGAGCCTCAATATTCTTCATCTGCCTATTCCTGCACGTAGGACGAGGACTATACTATGGATCCTATACATTCATAGAAACATGAAACGTCGGAATTATCTTACTATTTGCGACCATAGCCACAGCATTCATAGGCTATGTACTACCAT	AAAAATGGAGATTAATTACCCTCCCTAAGACTCAAGGAAGAAGCACCGGCTCCACCATCAGCACCCAAAGCTGAAATTCTTCTTAAACTATTCCCTGGTATCACACCTNNNNCCCCCCTCTATTTATATATTGCAATGACTCTACTGTGCCATGCCGGTATGTCCGGGACCTGGCGCCCTATGTACGTCGTGCATTACTGGTATGCCCCATGCATATAAGCATGTACATACTGCTGTACTATTACATAAGACATAACACGTCTAATTCCATTTCATCTCCTTGCAAGGACATCCATGAAACTGCACGTCACTTAGTCCAGTAAGGGATTTATCACCATGCCTCGAGAAACCATCAATCCTTGCCCGACGTGTCCCTCTTCTCGCTCCGGGCCCATANCA…
S14-1475	whole blood	SouthernCalifornia	Samo	34.1659	-118.801	yes	yes	this study	D-24	TCAACAGCTCATTCATCGACCTACCTGCACCATCTAACATTTCTGCATGATGGAACTTCGGGTCCCTGTTAGGAATCTGCCTTATTCTACAGATTATAACAGGCTTATTCTTGGCCATACACTATACATCGGACACCGCCACAGCCTTTTCATCCGTTACCCATATCTGTCGAGACGTTAACTATGGCTGAATCATCCGCTATATACACGCCAACGGAGCCTCAATATTCTTCATCTGCCTATTCCTGCACGTAGGACGAGGACTATACTATGGATCCTATACATTCATAGAAACATGAAACGTCGGAATTATCTTACTATTTGCGACCATAGCCACAGCATTCATAGGCTATGTACTACCAT	AAAAATGGAGATTAATTACCCTCCCTAAGACTCAAGGAAGAAGCACCGGCTCCACCATCAGCACCCAAAGCTGAAATTCTTCTTAAACTATTCCCTGGTATCACACCTNNNNCCCCCCTCTATTTATATATTGCAATGACTCTACTGTGCCATGCCGGTATGTCCGGGACCTGGCGCCCTATGTACGTCGTGCATTACTGGTATGCCCCATGCATATAAGCATGTACATACTGCTGTACTATTACATAAGACATAACACGTCTAATTCCATTTCATCTCCTTGCAAGGACATCCATGAAACTGCACGTCACTTAGTCCAGTAAGGGATTTATCACCATGCCTCGAGAAACCATCAATCCTTGCCCGACGTGTCCCTCTTCTCGCTCCGGGCCCATANCA…
S14-1405	whole blood	North Coastal	Marin	37.8295	-122.49	yes	yes	this study	D-26	TCAACAGCTCATTCATCGACCTACCTGCACCATCTAACATTTCTGCATGATGGAACTTCGGGTCCCTGTTAGGAATCTGCCTTATTCTACAGATTATAACAGGCTTATTCTTGGCCATACACTATACATCGGACACCGCCACAGCCTTTTCATCCGTTACCCATATCTGTCGAGACGTTAACTATGGCTGAATCATCCGCTATATACACGCCAACGGAGCCTCAATATTCTTCATCTGCCTATTCCTGCACGTAGGACGAGGACTATACTATGGATCCTATACATTCATAGAAACATGAAACGTCGGAATTATCTTACTATTTGCGACCATAGCCACAGCATTCATAGGCTATGTACTACCAT	AAAAATGGAGATTAATTACCCTCCCTAAGACTCAAGGAAGAAGCACTAGCTCCACCATCAGCACCCAAAGCTGAAATTCTTCTTAAACTATTCCCTGGTATCACACCTNNNNCCCCCCTCTATTTATATATTACAATGACTCTACTGTGCCATGCCGGTATGTCCGGGACCTGGCGCCCTATGTACGTCGTGCATTACTGGTATGCCCCATGCATATAAGCATGTACATACTACTGTACTATTACATAAGACATAACACGTCTAATTCCATTTCATCTCCTTGCAAGGACATCCATAAGACTGCACGTCACTTAGTCCAATAAGGGATTTATCACCATGCCTCGAGAAACCATCAATCCTTGCCCGACGTGTCCCTCTTCTCGCTCCGGGCCCATANCA…
S14-1410	whole blood	North Coastal	Marin	37.846	-122.52	yes	yes	this study	D-26	TCAACAGCTCATTCATCGACCTACCTGCACCATCTAACATTTCTGCATGATGGAACTTCGGGTCCCTGTTAGGAATCTGCCTTATTCTACAGATTATAACAGGCTTATTCTTGGCCATACACTATACATCGGACACCGCCACAGCCTTTTCATCCGTTACCCATATCTGTCGAGACGTTAACTATGGCTGAATCATCCGCTATATACACGCCAACGGAGCCTCAATATTCTTCATCTGCCTATTCCTGCACGTAGGACGAGGACTATACTATGGATCCTATACATTCATAGAAACATGAAACGTCGGAATTATCTTACTATTTGCGACCATAGCCACAGCATTCATAGGCTATGTACTACCAT	AAAAATGGAGATTAATTACCCTCCCTAAGACTCAAGGAAGAAGCACTAGCTCCACCATCAGCACCCAAAGCTGAAATTCTTCTTAAACTATTCCCTGGTATCACACCTNNNNCCCCCCTCTATTTATATATTACAATGACTCTACTGTGCCATGCCGGTATGTCCGGGACCTGGCGCCCTATGTACGTCGTGCATTACTGGTATGCCCCATGCATATAAGCATGTACATACTACTGTACTATTACATAAGACATAACACGTCTAATTCCATTTCATCTCCTTGCAAGGACATCCATAAGACTGCACGTCACTTAGTCCAATAAGGGATTTATCACCATGCCTCGAGAAACCATCAATCCTTGCCCGACGTGTCCCTCTTCTCGCTCCGGGCCCATANCA…
S14-1415	whole blood	North Coastal	Marin	37.8587	-122.531	yes	yes	this study	D-26	TCAACAGCTCATTCATCGACCTACCTGCACCATCTAACATTTCTGCATGATGGAACTTCGGGTCCCTGTTAGGAATCTGCCTTATTCTACAGATTATAACAGGCTTATTCTTGGCCATACACTATACATCGGACACCGCCACAGCCTTTTCATCCGTTACCCATATCTGTCGAGACGTTAACTATGGCTGAATCATCCGCTATATACACGCCAACGGAGCCTCAATATTCTTCATCTGCCTATTCCTGCACGTAGGACGAGGACTATACTATGGATCCTATACATTCATAGAAACATGAAACGTCGGAATTATCTTACTATTTGCGACCATAGCCACAGCATTCATAGGCTATGTACTACCAT	AAAAATGGAGATTAATTACCCTCCCTAAGACTCAAGGAAGAAGCACTAGCTCCACCATCAGCACCCAAAGCTGAAATTCTTCTTAAACTATTCCCTGGTATCACACCTNNNNCCCCCCTCTATTTATATATTACAATGACTCTACTGTGCCATGCCGGTATGTCCGGGACCTGGCGCCCTATGTACGTCGTGCATTACTGGTATGCCCCATGCATATAAGCATGTACATACTACTGTACTATTACATAAGACATAACACGTCTAATTCCATTTCATCTCCTTGCAAGGACATCCATAAGACTGCACGTCACTTAGTCCAATAAGGGATTTATCACCATGCCTCGAGAAACCATCAATCCTTGCCCGACGTGTCCCTCTTCTCGCTCCGGGCCCATANCA…
S14-1416	whole blood	North Coastal	Marin	37.8536	-122.554	yes	yes	this study	D-26	TCAACAGCTCATTCATCGACCTACCTGCACCATCTAACATTTCTGCATGATGGAACTTCGGGTCCCTGTTAGGAATCTGCCTTATTCTACAGATTATAACAGGCTTATTCTTGGCCATACACTATACATCGGACACCGCCACAGCCTTTTCATCCGTTACCCATATCTGTCGAGACGTTAACTATGGCTGAATCATCCGCTATATACACGCCAACGGAGCCTCAATATTCTTCATCTGCCTATTCCTGCACGTAGGACGAGGACTATACTATGGATCCTATACATTCATAGAAACATGAAACGTCGGAATTATCTTACTATTTGCGACCATAGCCACAGCATTCATAGGCTATGTACTACCAT	AAAAATGGAGATTAATTACCCTCCCTAAGACTCAAGGAAGAAGCACTAGCTCCACCATCAGCACCCAAAGCTGAAATTCTTCTTAAACTATTCCCTGGTATCACACCTNNNNCCCCCCTCTATTTATATATTACAATGACTCTACTGTGCCATGCCGGTATGTCCGGGACCTGGCGCCCTATGTACGTCGTGCATTACTGGTATGCCCCATGCATATAAGCATGTACATACTACTGTACTATTACATAAGACATAACACGTCTAATTCCATTTCATCTCCTTGCAAGGACATCCATAAGACTGCACGTCACTTAGTCCAATAAGGGATTTATCACCATGCCTCGAGAAACCATCAATCCTTGCCCGACGTGTCCCTCTTCTCGCTCCGGGCCCATANCA…
S14-1417	whole blood	North Coastal	Marin	37.8765	-122.53	yes	yes	this study	D-26	TCAACAGCTCATTCATCGACCTACCTGCACCATCTAACATTTCTGCATGATGGAACTTCGGGTCCCTGTTAGGAATCTGCCTTATTCTACAGATTATAACAGGCTTATTCTTGGCCATACACTATACATCGGACACCGCCACAGCCTTTTCATCCGTTACCCATATCTGTCGAGACGTTAACTATGGCTGAATCATCCGCTATATACACGCCAACGGAGCCTCAATATTCTTCATCTGCCTATTCCTGCACGTAGGACGAGGACTATACTATGGATCCTATACATTCATAGAAACATGAAACGTCGGAATTATCTTACTATTTGCGACCATAGCCACAGCATTCATAGGCTATGTACTACCAT	AAAAATGGAGATTAATTACCCTCCCTAAGACTCAAGGAAGAAGCACTAGCTCCACCATCAGCACCCAAAGCTGAAATTCTTCTTAAACTATTCCCTGGTATCACACCTNNNNCCCCCCTCTATTTATATATTACAATGACTCTACTGTGCCATGCCGGTATGTCCGGGACCTGGCGCCCTATGTACGTCGTGCATTACTGGTATGCCCCATGCATATAAGCATGTACATACTACTGTACTATTACATAAGACATAACACGTCTAATTCCATTTCATCTCCTTGCAAGGACATCCATAAGACTGCACGTCACTTAGTCCAATAAGGGATTTATCACCATGCCTCGAGAAACCATCAATCCTTGCCCGACGTGTCCCTCTTCTCGCTCCGGGCCCATANCA…
S14-1424	whole blood	North Coastal	Marin	37.8483	-122.536	no	yes	this study	D-26	TCAACAGCTCATTCATCGACCTACCTGCACCATCTAACATTTCTGCATGATGGAACTTCGGGTCCCTGTTAGGAATCTGCCTTATTCTACAGATTATAACAGGCTTATTCTTGGCCATACACTATACATCGGACACCGCCACAGCCTTTTCATCCGTTACCCATATCTGTCGAGACGTTAACTATGGCTGAATCATCCGCTATATACACGCCAACGGAGCCTCAATATTCTTCATCTGCCTATTCCTGCACGTAGGACGAGGACTATACTATGGATCCTATACATTCATAGAAACATGAAACGTCGGAATTATCTTACTATTTGCGACCATAGCCACAGCATTCATAGGCTATGTACTACCAT	AAAAATGGAGATTAATTACCCTCCCTAAGACTCAAGGAAGAAGCACTAGCTCCACCATCAGCACCCAAAGCTGAAATTCTTCTTAAACTATTCCCTGGTATCACACCTNNNNCCCCCCTCTATTTATATATTACAATGACTCTACTGTGCCATGCCGGTATGTCCGGGACCTGGCGCCCTATGTACGTCGTGCATTACTGGTATGCCCCATGCATATAAGCATGTACATACTACTGTACTATTACATAAGACATAACACGTCTAATTCCATTTCATCTCCTTGCAAGGACATCCATAAGACTGCACGTCACTTAGTCCAATAAGGGATTTATCACCATGCCTCGAGAAACCATCAATCCTTGCCCGACGTGTCCCTCTTCTCGCTCCGGGCCCATANCA…
S14-1425	whole blood	North Coastal	Marin	37.8747	-122.574	yes	yes	this study	D-26	TCAACAGCTCATTCATCGACCTACCTGCACCATCTAACATTTCTGCATGATGGAACTTCGGGTCCCTGTTAGGAATCTGCCTTATTCTACAGATTATAACAGGCTTATTCTTGGCCATACACTATACATCGGACACCGCCACAGCCTTTTCATCCGTTACCCATATCTGTCGAGACGTTAACTATGGCTGAATCATCCGCTATATACACGCCAACGGAGCCTCAATATTCTTCATCTGCCTATTCCTGCACGTAGGACGAGGACTATACTATGGATCCTATACATTCATAGAAACATGAAACGTCGGAATTATCTTACTATTTGCGACCATAGCCACAGCATTCATAGGCTATGTACTACCAT	AAAAATGGAGATTAATTACCCTCCCTAAGACTCAAGGAAGAAGCACTAGCTCCACCATCAGCACCCAAAGCTGAAATTCTTCTTAAACTATTCCCTGGTATCACACCTNNNNCCCCCCTCTATTTATATATTACAATGACTCTACTGTGCCATGCCGGTATGTCCGGGACCTGGCGCCCTATGTACGTCGTGCATTACTGGTATGCCCCATGCATATAAGCATGTACATACTACTGTACTATTACATAAGACATAACACGTCTAATTCCATTTCATCTCCTTGCAAGGACATCCATAAGACTGCACGTCACTTAGTCCAATAAGGGATTTATCACCATGCCTCGAGAAACCATCAATCCTTGCCCGACGTGTCCCTCTTCTCGCTCCGGGCCCATANCA…
S14-1428	whole blood	North Coastal	Marin	37.9151	-122.653	yes	yes	this study	D-26	TCAACAGCTCATTCATCGACCTACCTGCACCATCTAACATTTCTGCATGATGGAACTTCGGGTCCCTGTTAGGAATCTGCCTTATTCTACAGATTATAACAGGCTTATTCTTGGCCATACACTATACATCGGACACCGCCACAGCCTTTTCATCCGTTACCCATATCTGTCGAGACGTTAACTATGGCTGAATCATCCGCTATATACACGCCAACGGAGCCTCAATATTCTTCATCTGCCTATTCCTGCACGTAGGACGAGGACTATACTATGGATCCTATACATTCATAGAAACATGAAACGTCGGAATTATCTTACTATTTGCGACCATAGCCACAGCATTCATAGGCTATGTACTACCAT	AAAAATGGAGATTAATTACCCTCCCTAAGACTCAAGGAAGAAGCACTAGCTCCACCATCAGCACCCAAAGCTGAAATTCTTCTTAAACTATTCCCTGGTATCACACCTNNNNCCCCCCTCTATTTATATATTACAATGACTCTACTGTGCCATGCCGGTATGTCCGGGACCTGGCGCCCTATGTACGTCGTGCATTACTGGTATGCCCCATGCATATAAGCATGTACATACTACTGTACTATTACATAAGACATAACACGTCTAATTCCATTTCATCTCCTTGCAAGGACATCCATAAGACTGCACGTCACTTAGTCCAATAAGGGATTTATCACCATGCCTCGAGAAACCATCAATCCTTGCCCGACGTGTCCCTCTTCTCGCTCCGGGCCCATANCA…
S14-1430	whole blood	North Coastal	Marin	37.9079	-122.652	no	yes	this study	D-26	TCAACAGCTCATTCATCGACCTACCTGCACCATCTAACATTTCTGCATGATGGAACTTCGGGTCCCTGTTAGGAATCTGCCTTATTCTACAGATTATAACAGGCTTATTCTTGGCCATACACTATACATCGGACACCGCCACAGCCTTTTCATCCGTTACCCATATCTGTCGAGACGTTAACTATGGCTGAATCATCCGCTATATACACGCCAACGGAGCCTCAATATTCTTCATCTGCCTATTCCTGCACGTAGGACGAGGACTATACTATGGATCCTATACATTCATAGAAACATGAAACGTCGGAATTATCTTACTATTTGCGACCATAGCCACAGCATTCATAGGCTATGTACTACCAT	AAAAATGGAGATTAATTACCCTCCCTAAGACTCAAGGAAGAAGCACTAGCTCCACCATCAGCACCCAAAGCTGAAATTCTTCTTAAACTATTCCCTGGTATCACACCTNNNNCCCCCCTCTATTTATATATTACAATGACTCTACTGTGCCATGCCGGTATGTCCGGGACCTGGCGCCCTATGTACGTCGTGCATTACTGGTATGCCCCATGCATATAAGCATGTACATACTACTGTACTATTACATAAGACATAACACGTCTAATTCCATTTCATCTCCTTGCAAGGACATCCATAAGACTGCACGTCACTTAGTCCAATAAGGGATTTATCACCATGCCTCGAGAAACCATCAATCCTTGCCCGACGTGTCCCTCTTCTCGCTCCGGGCCCATANCA…
S14-1431	whole blood	North Coastal	Marin	37.9159	-122.642	yes	yes	this study	D-26	TCAACAGCTCATTCATCGACCTACCTGCACCATCTAACATTTCTGCATGATGGAACTTCGGGTCCCTGTTAGGAATCTGCCTTATTCTACAGATTATAACAGGCTTATTCTTGGCCATACACTATACATCGGACACCGCCACAGCCTTTTCATCCGTTACCCATATCTGTCGAGACGTTAACTATGGCTGAATCATCCGCTATATACACGCCAACGGAGCCTCAATATTCTTCATCTGCCTATTCCTGCACGTAGGACGAGGACTATACTATGGATCCTATACATTCATAGAAACATGAAACGTCGGAATTATCTTACTATTTGCGACCATAGCCACAGCATTCATAGGCTATGTACTACCAT	AAAAATGGAGATTAATTACCCTCCCTAAGACTCAAGGAAGAAGCACTAGCTCCACCATCAGCACCCAAAGCTGAAATTCTTCTTAAACTATTCCCTGGTATCACACCTNNNNCCCCCCTCTATTTATATATTACAATGACTCTACTGTGCCATGCCGGTATGTCCGGGACCTGGCGCCCTATGTACGTCGTGCATTACTGGTATGCCCCATGCATATAAGCATGTACATACTACTGTACTATTACATAAGACATAACACGTCTAATTCCATTTCATCTCCTTGCAAGGACATCCATAAGACTGCACGTCACTTAGTCCAATAAGGGATTTATCACCATGCCTCGAGAAACCATCAATCCTTGCCCGACGTGTCCCTCTTCTCGCTCCGGGCCCATANCA…
S14-1432	whole blood	North Coastal	Marin	37.9258	-122.675	no	yes	this study	D-26	TCAACAGCTCATTCATCGACCTACCTGCACCATCTAACATTTCTGCATGATGGAACTTCGGGTCCCTGTTAGGAATCTGCCTTATTCTACAGATTATAACAGGCTTATTCTTGGCCATACACTATACATCGGACACCGCCACAGCCTTTTCATCCGTTACCCATATCTGTCGAGACGTTAACTATGGCTGAATCATCCGCTATATACACGCCAACGGAGCCTCAATATTCTTCATCTGCCTATTCCTGCACGTAGGACGAGGACTATACTATGGATCCTATACATTCATAGAAACATGAAACGTCGGAATTATCTTACTATTTGCGACCATAGCCACAGCATTCATAGGCTATGTACTACCAT	AAAAATGGAGATTAATTACCCTCCCTAAGACTCAAGGAAGAAGCACTAGCTCCACCATCAGCACCCAAAGCTGAAATTCTTCTTAAACTATTCCCTGGTATCACACCTNNNNCCCCCCTCTATTTATATATTACAATGACTCTACTGTGCCATGCCGGTATGTCCGGGACCTGGCGCCCTATGTACGTCGTGCATTACTGGTATGCCCCATGCATATAAGCATGTACATACTACTGTACTATTACATAAGACATAACACGTCTAATTCCATTTCATCTCCTTGCAAGGACATCCATAAGACTGCACGTCACTTAGTCCAATAAGGGATTTATCACCATGCCTCGAGAAACCATCAATCCTTGCCCGACGTGTCCCTCTTCTCGCTCCGGGCCCATANCA…
S14-1433	whole blood	North Coastal	Marin	37.9113	-122.629	yes	yes	this study	D-26	TCAACAGCTCATTCATCGACCTACCTGCACCATCTAACATTTCTGCATGATGGAACTTCGGGTCCCTGTTAGGAATCTGCCTTATTCTACAGATTATAACAGGCTTATTCTTGGCCATACACTATACATCGGACACCGCCACAGCCTTTTCATCCGTTACCCATATCTGTCGAGACGTTAACTATGGCTGAATCATCCGCTATATACACGCCAACGGAGCCTCAATATTCTTCATCTGCCTATTCCTGCACGTAGGACGAGGACTATACTATGGATCCTATACATTCATAGAAACATGAAACGTCGGAATTATCTTACTATTTGCGACCATAGCCACAGCATTCATAGGCTATGTACTACCAT	AAAAATGGAGATTAATTACCCTCCCTAAGACTCAAGGAAGAAGCACTAGCTCCACCATCAGCACCCAAAGCTGAAATTCTTCTTAAACTATTCCCTGGTATCACACCTNNNNCCCCCCTCTATTTATATATTACAATGACTCTACTGTGCCATGCCGGTATGTCCGGGACCTGGCGCCCTATGTACGTCGTGCATTACTGGTATGCCCCATGCATATAAGCATGTACATACTACTGTACTATTACATAAGACATAACACGTCTAATTCCATTTCATCTCCTTGCAAGGACATCCATAAGACTGCACGTCACTTAGTCCAATAAGGGATTTATCACCATGCCTCGAGAAACCATCAATCCTTGCCCGACGTGTCCCTCTTCTCGCTCCGGGCCCATANCA…
S14-1435	whole blood	North Coastal	Marin	37.895	-122.634	yes	yes	this study	D-26	TCAACAGCTCATTCATCGACCTACCTGCACCATCTAACATTTCTGCATGATGGAACTTCGGGTCCCTGTTAGGAATCTGCCTTATTCTACAGATTATAACAGGCTTATTCTTGGCCATACACTATACATCGGACACCGCCACAGCCTTTTCATCCGTTACCCATATCTGTCGAGACGTTAACTATGGCTGAATCATCCGCTATATACACGCCAACGGAGCCTCAATATTCTTCATCTGCCTATTCCTGCACGTAGGACGAGGACTATACTATGGATCCTATACATTCATAGAAACATGAAACGTCGGAATTATCTTACTATTTGCGACCATAGCCACAGCATTCATAGGCTATGTACTACCAT	AAAAATGGAGATTAATTACCCTCCCTAAGACTCAAGGAAGAAGCACTAGCTCCACCATCAGCACCCAAAGCTGAAATTCTTCTTAAACTATTCCCTGGTATCACACCTNNNNCCCCCCTCTATTTATATATTACAATGACTCTACTGTGCCATGCCGGTATGTCCGGGACCTGGCGCCCTATGTACGTCGTGCATTACTGGTATGCCCCATGCATATAAGCATGTACATACTACTGTACTATTACATAAGACATAACACGTCTAATTCCATTTCATCTCCTTGCAAGGACATCCATAAGACTGCACGTCACTTAGTCCAATAAGGGATTTATCACCATGCCTCGAGAAACCATCAATCCTTGCCCGACGTGTCCCTCTTCTCGCTCCGGGCCCATANCA…
S14-1436	whole blood	North Coastal	Marin	37.9298	-122.674	no	yes	this study	D-26	TCAACAGCTCATTCATCGACCTACCTGCACCATCTAACATTTCTGCATGATGGAACTTCGGGTCCCTGTTAGGAATCTGCCTTATTCTACAGATTATAACAGGCTTATTCTTGGCCATACACTATACATCGGACACCGCCACAGCCTTTTCATCCGTTACCCATATCTGTCGAGACGTTAACTATGGCTGAATCATCCGCTATATACACGCCAACGGAGCCTCAATATTCTTCATCTGCCTATTCCTGCACGTAGGACGAGGACTATACTATGGATCCTATACATTCATAGAAACATGAAACGTCGGAATTATCTTACTATTTGCGACCATAGCCACAGCATTCATAGGCTATGTACTACCAT	AAAAATGGAGATTAATTACCCTCCCTAAGACTCAAGGAAGAAGCACTAGCTCCACCATCAGCACCCAAAGCTGAAATTCTTCTTAAACTATTCCCTGGTATCACACCTNNNNCCCCCCTCTATTTATATATTACAATGACTCTACTGTGCCATGCCGGTATGTCCGGGACCTGGCGCCCTATGTACGTCGTGCATTACTGGTATGCCCCATGCATATAAGCATGTACATACTACTGTACTATTACATAAGACATAACACGTCTAATTCCATTTCATCTCCTTGCAAGGACATCCATAAGACTGCACGTCACTTAGTCCAATAAGGGATTTATCACCATGCCTCGAGAAACCATCAATCCTTGCCCGACGTGTCCCTCTTCTCGCTCCGGGCCCATANCA…
S14-1437	whole blood	North Coastal	Marin	37.8903	-122.629	yes	yes	this study	D-26	TCAACAGCTCATTCATCGACCTACCTGCACCATCTAACATTTCTGCATGATGGAACTTCGGGTCCCTGTTAGGAATCTGCCTTATTCTACAGATTATAACAGGCTTATTCTTGGCCATACACTATACATCGGACACCGCCACAGCCTTTTCATCCGTTACCCATATCTGTCGAGACGTTAACTATGGCTGAATCATCCGCTATATACACGCCAACGGAGCCTCAATATTCTTCATCTGCCTATTCCTGCACGTAGGACGAGGACTATACTATGGATCCTATACATTCATAGAAACATGAAACGTCGGAATTATCTTACTATTTGCGACCATAGCCACAGCATTCATAGGCTATGTACTACCAT	AAAAATGGAGATTAATTACCCTCCCTAAGACTCAAGGAAGAAGCACTAGCTCCACCATCAGCACCCAAAGCTGAAATTCTTCTTAAACTATTCCCTGGTATCACACCTNNNNCCCCCCTCTATTTATATATTACAATGACTCTACTGTGCCATGCCGGTATGTCCGGGACCTGGCGCCCTATGTACGTCGTGCATTACTGGTATGCCCCATGCATATAAGCATGTACATACTACTGTACTATTACATAAGACATAACACGTCTAATTCCATTTCATCTCCTTGCAAGGACATCCATAAGACTGCACGTCACTTAGTCCAATAAGGGATTTATCACCATGCCTCGAGAAACCATCAATCCTTGCCCGACGTGTCCCTCTTCTCGCTCCGGGCCCATANCA…
S14-1438	whole blood	North Coastal	Marin	37.9001	-122.617	yes	yes	this study	D-26	TCAACAGCTCATTCATCGACCTACCTGCACCATCTAACATTTCTGCATGATGGAACTTCGGGTCCCTGTTAGGAATCTGCCTTATTCTACAGATTATAACAGGCTTATTCTTGGCCATACACTATACATCGGACACCGCCACAGCCTTTTCATCCGTTACCCATATCTGTCGAGACGTTAACTATGGCTGAATCATCCGCTATATACACGCCAACGGAGCCTCAATATTCTTCATCTGCCTATTCCTGCACGTAGGACGAGGACTATACTATGGATCCTATACATTCATAGAAACATGAAACGTCGGAATTATCTTACTATTTGCGACCATAGCCACAGCATTCATAGGCTATGTACTACCAT	AAAAATGGAGATTAATTACCCTCCCTAAGACTCAAGGAAGAAGCACTAGCTCCACCATCAGCACCCAAAGCTGAAATTCTTCTTAAACTATTCCCTGGTATCACACCTNNNNCCCCCCTCTATTTATATATTACAATGACTCTACTGTGCCATGCCGGTATGTCCGGGACCTGGCGCCCTATGTACGTCGTGCATTACTGGTATGCCCCATGCATATAAGCATGTACATACTACTGTACTATTACATAAGACATAACACGTCTAATTCCATTTCATCTCCTTGCAAGGACATCCATAAGACTGCACGTCACTTAGTCCAATAAGGGATTTATCACCATGCCTCGAGAAACCATCAATCCTTGCCCGACGTGTCCCTCTTCTCGCTCCGGGCCCATANCA…
S14-0914	scat	North Coastal	NCS	38.6122	-122.675	yes	yes	Goddardetal2015	D-11	TCAACAGCTCATTCATCGACCTACCTGCACCATCTAACATTTCTGCATGATGGAACTTCGGGTCCCTGTTAGGAATCTGCCTTATTCTACAGATTATAACAGGCTTATTCTTGGCCATACACTATACATCGGACACCGCCACAGCCTTTTCATCCGTTACCCATATCTGTCGAGACGTTAACTATGGCTGAATCATCCGCTATATACACGCCAACGGAGCCTCAATATTCTTCATCTGCCTATTCCTGCACGTAGGACGAGGACTATACTATGGATCCTATACATTCATAGAAACATGAAACGTCGGAATTATCTTACTATTTGCGACCATAGCCACAGCATTCATAGGCTATGTACTACCAT	AAAAATGGAGATTAATTACCCTCCCTAAGACTCAAGGAAGAAGCACTAGCTCCACCATCAGCACCCAAAGCTGAAATTCTTCTTAAACTATTCCCTGGTATCACACCTNNNNCCCCCCTCTATTTATATATTGCAATGACTCTACTGTGCCATACCGGTATGTCCGGGACCTGGCGCCCTATGTACGTCGTGCATTACTGGTATGCCCCATGCATATAAGCATGTACATACTACTGTACTATTACATAAGACATAACACGTCTAATTCCATTTCATCTCCTTGCAAGGACATCCATAAGACTGCACGTCACTTAGTCCAATAAGGGATTTATCACCATGCCTCGAGAAACCATCAATCCTTGCCCGACGTGTCCCTCTTCTCGCTCCGGGCCCATANCA…
S14-0915	scat	North Coastal	NCS	38.6122	-122.675	no	yes	Goddardetal2015	D-11	TCAACAGCTCATTCATCGACCTACCTGCACCATCTAACATTTCTGCATGATGGAACTTCGGGTCCCTGTTAGGAATCTGCCTTATTCTACAGATTATAACAGGCTTATTCTTGGCCATACACTATACATCGGACACCGCCACAGCCTTTTCATCCGTTACCCATATCTGTCGAGACGTTAACTATGGCTGAATCATCCGCTATATACACGCCAACGGAGCCTCAATATTCTTCATCTGCCTATTCCTGCACGTAGGACGAGGACTATACTATGGATCCTATACATTCATAGAAACATGAAACGTCGGAATTATCTTACTATTTGCGACCATAGCCACAGCATTCATAGGCTATGTACTACCAT	AAAAATGGAGATTAATTACCCTCCCTAAGACTCAAGGAAGAAGCACTAGCTCCACCATCAGCACCCAAAGCTGAAATTCTTCTTAAACTATTCCCTGGTATCACACCTNNNNCCCCCCTCTATTTATATATTGCAATGACTCTACTGTGCCATACCGGTATGTCCGGGACCTGGCGCCCTATGTACGTCGTGCATTACTGGTATGCCCCATGCATATAAGCATGTACATACTACTGTACTATTACATAAGACATAACACGTCTAATTCCATTTCATCTCCTTGCAAGGACATCCATAAGACTGCACGTCACTTAGTCCAATAAGGGATTTATCACCATGCCTCGAGAAACCATCAATCCTTGCCCGACGTGTCCCTCTTCTCGCTCCGGGCCCATANCA…
S14-0916	scat	North Coastal	NCS	38.6094	-122.677	no	yes	Goddardetal2015	D-11	TCAACAGCTCATTCATCGACCTACCTGCACCATCTAACATTTCTGCATGATGGAACTTCGGGTCCCTGTTAGGAATCTGCCTTATTCTACAGATTATAACAGGCTTATTCTTGGCCATACACTATACATCGGACACCGCCACAGCCTTTTCATCCGTTACCCATATCTGTCGAGACGTTAACTATGGCTGAATCATCCGCTATATACACGCCAACGGAGCCTCAATATTCTTCATCTGCCTATTCCTGCACGTAGGACGAGGACTATACTATGGATCCTATACATTCATAGAAACATGAAACGTCGGAATTATCTTACTATTTGCGACCATAGCCACAGCATTCATAGGCTATGTACTACCAT	AAAAATGGAGATTAATTACCCTCCCTAAGACTCAAGGAAGAAGCACTAGCTCCACCATCAGCACCCAAAGCTGAAATTCTTCTTAAACTATTCCCTGGTATCACACCTNNNNCCCCCCTCTATTTATATATTGCAATGACTCTACTGTGCCATACCGGTATGTCCGGGACCTGGCGCCCTATGTACGTCGTGCATTACTGGTATGCCCCATGCATATAAGCATGTACATACTACTGTACTATTACATAAGACATAACACGTCTAATTCCATTTCATCTCCTTGCAAGGACATCCATAAGACTGCACGTCACTTAGTCCAATAAGGGATTTATCACCATGCCTCGAGAAACCATCAATCCTTGCCCGACGTGTCCCTCTTCTCGCTCCGGGCCCATANCA…
S14-0917	scat	North Coastal	NCS	38.6123	-122.675	no	yes	Goddardetal2015	D-11	TCAACAGCTCATTCATCGACCTACCTGCACCATCTAACATTTCTGCATGATGGAACTTCGGGTCCCTGTTAGGAATCTGCCTTATTCTACAGATTATAACAGGCTTATTCTTGGCCATACACTATACATCGGACACCGCCACAGCCTTTTCATCCGTTACCCATATCTGTCGAGACGTTAACTATGGCTGAATCATCCGCTATATACACGCCAACGGAGCCTCAATATTCTTCATCTGCCTATTCCTGCACGTAGGACGAGGACTATACTATGGATCCTATACATTCATAGAAACATGAAACGTCGGAATTATCTTACTATTTGCGACCATAGCCACAGCATTCATAGGCTATGTACTACCAT	AAAAATGGAGATTAATTACCCTCCCTAAGACTCAAGGAAGAAGCACTAGCTCCACCATCAGCACCCAAAGCTGAAATTCTTCTTAAACTATTCCCTGGTATCACACCTNNNNCCCCCCTCTATTTATATATTGCAATGACTCTACTGTGCCATACCGGTATGTCCGGGACCTGGCGCCCTATGTACGTCGTGCATTACTGGTATGCCCCATGCATATAAGCATGTACATACTACTGTACTATTACATAAGACATAACACGTCTAATTCCATTTCATCTCCTTGCAAGGACATCCATAAGACTGCACGTCACTTAGTCCAATAAGGGATTTATCACCATGCCTCGAGAAACCATCAATCCTTGCCCGACGTGTCCCTCTTCTCGCTCCGGGCCCATANCA…
S14-0918	scat	North Coastal	NCS	38.6124	-122.675	no	yes	Goddardetal2015	D-11	TCAACAGCTCATTCATCGACCTACCTGCACCATCTAACATTTCTGCATGATGGAACTTCGGGTCCCTGTTAGGAATCTGCCTTATTCTACAGATTATAACAGGCTTATTCTTGGCCATACACTATACATCGGACACCGCCACAGCCTTTTCATCCGTTACCCATATCTGTCGAGACGTTAACTATGGCTGAATCATCCGCTATATACACGCCAACGGAGCCTCAATATTCTTCATCTGCCTATTCCTGCACGTAGGACGAGGACTATACTATGGATCCTATACATTCATAGAAACATGAAACGTCGGAATTATCTTACTATTTGCGACCATAGCCACAGCATTCATAGGCTATGTACTACCAT	AAAAATGGAGATTAATTACCCTCCCTAAGACTCAAGGAAGAAGCACTAGCTCCACCATCAGCACCCAAAGCTGAAATTCTTCTTAAACTATTCCCTGGTATCACACCTNNNNCCCCCCTCTATTTATATATTGCAATGACTCTACTGTGCCATACCGGTATGTCCGGGACCTGGCGCCCTATGTACGTCGTGCATTACTGGTATGCCCCATGCATATAAGCATGTACATACTACTGTACTATTACATAAGACATAACACGTCTAATTCCATTTCATCTCCTTGCAAGGACATCCATAAGACTGCACGTCACTTAGTCCAATAAGGGATTTATCACCATGCCTCGAGAAACCATCAATCCTTGCCCGACGTGTCCCTCTTCTCGCTCCGGGCCCATANCA…
S14-0922	scat	North Coastal	NCS	38.5675	-122.684	yes	yes	Goddardetal2015	D-11	TCAACAGCTCATTCATCGACCTACCTGCACCATCTAACATTTCTGCATGATGGAACTTCGGGTCCCTGTTAGGAATCTGCCTTATTCTACAGATTATAACAGGCTTATTCTTGGCCATACACTATACATCGGACACCGCCACAGCCTTTTCATCCGTTACCCATATCTGTCGAGACGTTAACTATGGCTGAATCATCCGCTATATACACGCCAACGGAGCCTCAATATTCTTCATCTGCCTATTCCTGCACGTAGGACGAGGACTATACTATGGATCCTATACATTCATAGAAACATGAAACGTCGGAATTATCTTACTATTTGCGACCATAGCCACAGCATTCATAGGCTATGTACTACCAT	AAAAATGGAGATTAATTACCCTCCCTAAGACTCAAGGAAGAAGCACTAGCTCCACCATCAGCACCCAAAGCTGAAATTCTTCTTAAACTATTCCCTGGTATCACACCTNNNNCCCCCCTCTATTTATATATTGCAATGACTCTACTGTGCCATACCGGTATGTCCGGGACCTGGCGCCCTATGTACGTCGTGCATTACTGGTATGCCCCATGCATATAAGCATGTACATACTACTGTACTATTACATAAGACATAACACGTCTAATTCCATTTCATCTCCTTGCAAGGACATCCATAAGACTGCACGTCACTTAGTCCAATAAGGGATTTATCACCATGCCTCGAGAAACCATCAATCCTTGCCCGACGTGTCCCTCTTCTCGCTCCGGGCCCATANCA…
S08-0577	scat	Cascades/Sierras	Wcasc	40.5557	-121.475	yes	yes	Goddardetal2015	D-9	TCAACAGCTCATTCATCGACCTACCTGCACCATCTAACATTTCTGCATGATGGAACTTCGGGTCCCTGTTAGGAATCTGCCTTATTCTACAGATTATAACAGGCTTATTCTTGGCCATACACTATACATCGGACACCGCCACAGCCTTTTCATCCGTTACCCATATCTGTCGAGACGTTAACTATGGCTGAATCATCCGCTATATACACGCCAACGGAGCCTCAATATTCTTCATCTGCCTATTCCTGCACGTAGGACGAGGACTATACTATGGATCCTATACATTCATAGAAACATGAAACGTCGGAATTATCTTACTATTTGCGACCATAGCCACAGCATTCATAGGCTATGTACTACCAT	AAAAATGGAGATTAATTACCCTCCCTAAGACTCAAGGAAGAAGCACTAGCTCCACCATCAGCACCCAAAGCTGAAATTCTTCTTAAACTATTCCCTGGTATCACACCTNNNNCCCCCCTCTATTTATATATTGCAATGACTCTACTGTGCCATGCCGGTATGTCCGGGACCTGGCGCCCTATGTACGTCGTGCATTACTGGTATGCCCCATGCATATAAGCATGTACATACTACTGTACTATTACATAAGACATAACACGTCTAATTCCATTTCATCTCCTTGCAAGGACATCCATAAGACTGCACGTCACTTAGTCCAATAAGGGATTTATCACCATGCCTCGAGAAACCATCAATCCTTGCCCGACGTGTCCCTCTTCTCGCTCCGGGCCCATANCA…
S14-0370	tissue	Cascades/Sierras	WSN	38.9985	-121.012	yes	yes	Goddardetal2015	D-9	TCAACAGCTCATTCATCGACCTACCTGCACCATCTAACATTTCTGCATGATGGAACTTCGGGTCCCTGTTAGGAATCTGCCTTATTCTACAGATTATAACAGGCTTATTCTTGGCCATACACTATACATCGGACACCGCCACAGCCTTTTCATCCGTTACCCATATCTGTCGAGACGTTAACTATGGCTGAATCATCCGCTATATACACGCCAACGGAGCCTCAATATTCTTCATCTGCCTATTCCTGCACGTAGGACGAGGACTATACTATGGATCCTATACATTCATAGAAACATGAAACGTCGGAATTATCTTACTATTTGCGACCATAGCCACAGCATTCATAGGCTATGTACTACCAT	AAAAATGGAGATTAATTACCCTCCCTAAGACTCAAGGAAGAAGCACTAGCTCCACCATCAGCACCCAAAGCTGAAATTCTTCTTAAACTATTCCCTGGTATCACACCTNNNNCCCCCCTCTATTTATATATTGCAATGACTCTACTGTGCCATGCCGGTATGTCCGGGACCTGGCGCCCTATGTACGTCGTGCATTACTGGTATGCCCCATGCATATAAGCATGTACATACTACTGTACTATTACATAAGACATAACACGTCTAATTCCATTTCATCTCCTTGCAAGGACATCCATAAGACTGCACGTCACTTAGTCCAATAAGGGATTTATCACCATGCCTCGAGAAACCATCAATCCTTGCCCGACGTGTCCCTCTTCTCGCTCCGGGCCCATANCA…
V01-0716	blood on filter paper	Central Coast	CC	37.0943	-121.638	yes	yes	Goddardetal2015	D-9	TCAACAGCTCATTCATCGACCTACCTGCACCATCTAACATTTCTGCATGATGGAACTTCGGGTCCCTGTTAGGAATCTGCCTTATTCTACAGATTATAACAGGCTTATTCTTGGCCATACACTATACATCGGACACCGCCACAGCCTTTTCATCCGTTACCCATATCTGTCGAGACGTTAACTATGGCTGAATCATCCGCTATATACACGCCAACGGAGCCTCAATATTCTTCATCTGCCTATTCCTGCACGTAGGACGAGGACTATACTATGGATCCTATACATTCATAGAAACATGAAACGTCGGAATTATCTTACTATTTGCGACCATAGCCACAGCATTCATAGGCTATGTACTACCAT	AAAAATGGAGATTAATTACCCTCCCTAAGACTCAAGGAAGAAGCACTAGCTCCACCATCAGCACCCAAAGCTGAAATTCTTCTTAAACTATTCCCTGGTATCACACCTNNNNCCCCCCTCTATTTATATATTGCAATGACTCTACTGTGCCATGCCGGTATGTCCGGGACCTGGCGCCCTATGTACGTCGTGCATTACTGGTATGCCCCATGCATATAAGCATGTACATACTACTGTACTATTACATAAGACATAACACGTCTAATTCCATTTCATCTCCTTGCAAGGACATCCATAAGACTGCACGTCACTTAGTCCAATAAGGGATTTATCACCATGCCTCGAGAAACCATCAATCCTTGCCCGACGTGTCCCTCTTCTCGCTCCGGGCCCATANCA…
S13-3024	scat	Central Valley	NSV	40.3903	-122.223	yes	yes	Goddardetal2015	D-9	TCAACAGCTCATTCATCGACCTACCTGCACCATCTAACATTTCTGCATGATGGAACTTCGGGTCCCTGTTAGGAATCTGCCTTATTCTACAGATTATAACAGGCTTATTCTTGGCCATACACTATACATCGGACACCGCCACAGCCTTTTCATCCGTTACCCATATCTGTCGAGACGTTAACTATGGCTGAATCATCCGCTATATACACGCCAACGGAGCCTCAATATTCTTCATCTGCCTATTCCTGCACGTAGGACGAGGACTATACTATGGATCCTATACATTCATAGAAACATGAAACGTCGGAATTATCTTACTATTTGCGACCATAGCCACAGCATTCATAGGCTATGTACTACCAT	AAAAATGGAGATTAATTACCCTCCCTAAGACTCAAGGAAGAAGCACTAGCTCCACCATCAGCACCCAAAGCTGAAATTCTTCTTAAACTATTCCCTGGTATCACACCTNNNNCCCCCCTCTATTTATATATTGCAATGACTCTACTGTGCCATGCCGGTATGTCCGGGACCTGGCGCCCTATGTACGTCGTGCATTACTGGTATGCCCCATGCATATAAGCATGTACATACTACTGTACTATTACATAAGACATAACACGTCTAATTCCATTTCATCTCCTTGCAAGGACATCCATAAGACTGCACGTCACTTAGTCCAATAAGGGATTTATCACCATGCCTCGAGAAACCATCAATCCTTGCCCGACGTGTCCCTCTTCTCGCTCCGGGCCCATANCA…
S10-0569	tissue	Central Valley	Yolo	38.5384	-121.852	yes	yes	Goddardetal2015	D-9	TCAACAGCTCATTCATCGACCTACCTGCACCATCTAACATTTCTGCATGATGGAACTTCGGGTCCCTGTTAGGAATCTGCCTTATTCTACAGATTATAACAGGCTTATTCTTGGCCATACACTATACATCGGACACCGCCACAGCCTTTTCATCCGTTACCCATATCTGTCGAGACGTTAACTATGGCTGAATCATCCGCTATATACACGCCAACGGAGCCTCAATATTCTTCATCTGCCTATTCCTGCACGTAGGACGAGGACTATACTATGGATCCTATACATTCATAGAAACATGAAACGTCGGAATTATCTTACTATTTGCGACCATAGCCACAGCATTCATAGGCTATGTACTACCAT	AAAAATGGAGATTAATTACCCTCCCTAAGACTCAAGGAAGAAGCACTAGCTCCACCATCAGCACCCAAAGCTGAAATTCTTCTTAAACTATTCCCTGGTATCACACCTNNNNCCCCCCTCTATTTATATATTGCAATGACTCTACTGTGCCATGCCGGTATGTCCGGGACCTGGCGCCCTATGTACGTCGTGCATTACTGGTATGCCCCATGCATATAAGCATGTACATACTACTGTACTATTACATAAGACATAACACGTCTAATTCCATTTCATCTCCTTGCAAGGACATCCATAAGACTGCACGTCACTTAGTCCAATAAGGGATTTATCACCATGCCTCGAGAAACCATCAATCCTTGCCCGACGTGTCCCTCTTCTCGCTCCGGGCCCATANCA…
C1a	tissue	Central Valley	CSV	39.5934	-121.444	yes	yes	Goddardetal2015	D-9	TCAACAGCTCATTCATCGACCTACCTGCACCATCTAACATTTCTGCATGATGGAACTTCGGGTCCCTGTTAGGAATCTGCCTTATTCTACAGATTATAACAGGCTTATTCTTGGCCATACACTATACATCGGACACCGCCACAGCCTTTTCATCCGTTACCCATATCTGTCGAGACGTTAACTATGGCTGAATCATCCGCTATATACACGCCAACGGAGCCTCAATATTCTTCATCTGCCTATTCCTGCACGTAGGACGAGGACTATACTATGGATCCTATACATTCATAGAAACATGAAACGTCGGAATTATCTTACTATTTGCGACCATAGCCACAGCATTCATAGGCTATGTACTACCAT	AAAAATGGAGATTAATTACCCTCCCTAAGACTCAAGGAAGAAGCACTAGCTCCACCATCAGCACCCAAAGCTGAAATTCTTCTTAAACTATTCCCTGGTATCACACCTNNNNCCCCCCTCTATTTATATATTGCAATGACTCTACTGTGCCATGCCGGTATGTCCGGGACCTGGCGCCCTATGTACGTCGTGCATTACTGGTATGCCCCATGCATATAAGCATGTACATACTACTGTACTATTACATAAGACATAACACGTCTAATTCCATTTCATCTCCTTGCAAGGACATCCATAAGACTGCACGTCACTTAGTCCAATAAGGGATTTATCACCATGCCTCGAGAAACCATCAATCCTTGCCCGACGTGTCCCTCTTCTCGCTCCGGGCCCATANCA…
C1b	tissue	Central Valley	CSV	39.5934	-121.444	no	yes	Goddardetal2015	D-9	TCAACAGCTCATTCATCGACCTACCTGCACCATCTAACATTTCTGCATGATGGAACTTCGGGTCCCTGTTAGGAATCTGCCTTATTCTACAGATTATAACAGGCTTATTCTTGGCCATACACTATACATCGGACACCGCCACAGCCTTTTCATCCGTTACCCATATCTGTCGAGACGTTAACTATGGCTGAATCATCCGCTATATACACGCCAACGGAGCCTCAATATTCTTCATCTGCCTATTCCTGCACGTAGGACGAGGACTATACTATGGATCCTATACATTCATAGAAACATGAAACGTCGGAATTATCTTACTATTTGCGACCATAGCCACAGCATTCATAGGCTATGTACTACCAT	AAAAATGGAGATTAATTACCCTCCCTAAGACTCAAGGAAGAAGCACTAGCTCCACCATCAGCACCCAAAGCTGAAATTCTTCTTAAACTATTCCCTGGTATCACACCTNNNNCCCCCCTCTATTTATATATTGCAATGACTCTACTGTGCCATGCCGGTATGTCCGGGACCTGGCGCCCTATGTACGTCGTGCATTACTGGTATGCCCCATGCATATAAGCATGTACATACTACTGTACTATTACATAAGACATAACACGTCTAATTCCATTTCATCTCCTTGCAAGGACATCCATAAGACTGCACGTCACTTAGTCCAATAAGGGATTTATCACCATGCCTCGAGAAACCATCAATCCTTGCCCGACGTGTCCCTCTTCTCGCTCCGGGCCCATANCA…
BM1	blood on filter paper	North Coastal	NCN	40.1	-123.31	yes	yes	Goddardetal2015	D-9	TCAACAGCTCATTCATCGACCTACCTGCACCATCTAACATTTCTGCATGATGGAACTTCGGGTCCCTGTTAGGAATCTGCCTTATTCTACAGATTATAACAGGCTTATTCTTGGCCATACACTATACATCGGACACCGCCACAGCCTTTTCATCCGTTACCCATATCTGTCGAGACGTTAACTATGGCTGAATCATCCGCTATATACACGCCAACGGAGCCTCAATATTCTTCATCTGCCTATTCCTGCACGTAGGACGAGGACTATACTATGGATCCTATACATTCATAGAAACATGAAACGTCGGAATTATCTTACTATTTGCGACCATAGCCACAGCATTCATAGGCTATGTACTACCAT	AAAAATGGAGATTAATTACCCTCCCTAAGACTCAAGGAAGAAGCACTAGCTCCACCATCAGCACCCAAAGCTGAAATTCTTCTTAAACTATTCCCTGGTATCACACCTNNNNCCCCCCTCTATTTATATATTGCAATGACTCTACTGTGCCATGCCGGTATGTCCGGGACCTGGCGCCCTATGTACGTCGTGCATTACTGGTATGCCCCATGCATATAAGCATGTACATACTACTGTACTATTACATAAGACATAACACGTCTAATTCCATTTCATCTCCTTGCAAGGACATCCATAAGACTGCACGTCACTTAGTCCAATAAGGGATTTATCACCATGCCTCGAGAAACCATCAATCCTTGCCCGACGTGTCCCTCTTCTCGCTCCGGGCCCATANCA…
BM11	blood on filter paper	North Coastal	NCN	40.07	-123.28	yes	yes	Goddardetal2015	D-9	TCAACAGCTCATTCATCGACCTACCTGCACCATCTAACATTTCTGCATGATGGAACTTCGGGTCCCTGTTAGGAATCTGCCTTATTCTACAGATTATAACAGGCTTATTCTTGGCCATACACTATACATCGGACACCGCCACAGCCTTTTCATCCGTTACCCATATCTGTCGAGACGTTAACTATGGCTGAATCATCCGCTATATACACGCCAACGGAGCCTCAATATTCTTCATCTGCCTATTCCTGCACGTAGGACGAGGACTATACTATGGATCCTATACATTCATAGAAACATGAAACGTCGGAATTATCTTACTATTTGCGACCATAGCCACAGCATTCATAGGCTATGTACTACCAT	AAAAATGGAGATTAATTACCCTCCCTAAGACTCAAGGAAGAAGCACTAGCTCCACCATCAGCACCCAAAGCTGAAATTCTTCTTAAACTATTCCCTGGTATCACACCTNNNNCCCCCCTCTATTTATATATTGCAATGACTCTACTGTGCCATGCCGGTATGTCCGGGACCTGGCGCCCTATGTACGTCGTGCATTACTGGTATGCCCCATGCATATAAGCATGTACATACTACTGTACTATTACATAAGACATAACACGTCTAATTCCATTTCATCTCCTTGCAAGGACATCCATAAGACTGCACGTCACTTAGTCCAATAAGGGATTTATCACCATGCCTCGAGAAACCATCAATCCTTGCCCGACGTGTCCCTCTTCTCGCTCCGGGCCCATANCA…
BM4	blood on filter paper	North Coastal	NCN	40.43	-123.36	yes	yes	Goddardetal2015	D-9	TCAACAGCTCATTCATCGACCTACCTGCACCATCTAACATTTCTGCATGATGGAACTTCGGGTCCCTGTTAGGAATCTGCCTTATTCTACAGATTATAACAGGCTTATTCTTGGCCATACACTATACATCGGACACCGCCACAGCCTTTTCATCCGTTACCCATATCTGTCGAGACGTTAACTATGGCTGAATCATCCGCTATATACACGCCAACGGAGCCTCAATATTCTTCATCTGCCTATTCCTGCACGTAGGACGAGGACTATACTATGGATCCTATACATTCATAGAAACATGAAACGTCGGAATTATCTTACTATTTGCGACCATAGCCACAGCATTCATAGGCTATGTACTACCAT	AAAAATGGAGATTAATTACCCTCCCTAAGACTCAAGGAAGAAGCACTAGCTCCACCATCAGCACCCAAAGCTGAAATTCTTCTTAAACTATTCCCTGGTATCACACCTNNNNCCCCCCTCTATTTATATATTGCAATGACTCTACTGTGCCATGCCGGTATGTCCGGGACCTGGCGCCCTATGTACGTCGTGCATTACTGGTATGCCCCATGCATATAAGCATGTACATACTACTGTACTATTACATAAGACATAACACGTCTAATTCCATTTCATCTCCTTGCAAGGACATCCATAAGACTGCACGTCACTTAGTCCAATAAGGGATTTATCACCATGCCTCGAGAAACCATCAATCCTTGCCCGACGTGTCCCTCTTCTCGCTCCGGGCCCATANCA…
V02-0281	blood on filter paper	North Coastal	NCN	40.9799	-123.036	no	yes	Goddardetal2015	D-9	TCAACAGCTCATTCATCGACCTACCTGCACCATCTAACATTTCTGCATGATGGAACTTCGGGTCCCTGTTAGGAATCTGCCTTATTCTACAGATTATAACAGGCTTATTCTTGGCCATACACTATACATCGGACACCGCCACAGCCTTTTCATCCGTTACCCATATCTGTCGAGACGTTAACTATGGCTGAATCATCCGCTATATACACGCCAACGGAGCCTCAATATTCTTCATCTGCCTATTCCTGCACGTAGGACGAGGACTATACTATGGATCCTATACATTCATAGAAACATGAAACGTCGGAATTATCTTACTATTTGCGACCATAGCCACAGCATTCATAGGCTATGTACTACCAT	AAAAATGGAGATTAATTACCCTCCCTAAGACTCAAGGAAGAAGCACTAGCTCCACCATCAGCACCCAAAGCTGAAATTCTTCTTAAACTATTCCCTGGTATCACACCTNNNNCCCCCCTCTATTTATATATTGCAATGACTCTACTGTGCCATGCCGGTATGTCCGGGACCTGGCGCCCTATGTACGTCGTGCATTACTGGTATGCCCCATGCATATAAGCATGTACATACTACTGTACTATTACATAAGACATAACACGTCTAATTCCATTTCATCTCCTTGCAAGGACATCCATAAGACTGCACGTCACTTAGTCCAATAAGGGATTTATCACCATGCCTCGAGAAACCATCAATCCTTGCCCGACGTGTCCCTCTTCTCGCTCCGGGCCCATANCA…
S10-0278	scat	North Coastal	NCN	41.1022	-123.626	no	yes	Goddardetal2015	D-9	TCAACAGCTCATTCATCGACCTACCTGCACCATCTAACATTTCTGCATGATGGAACTTCGGGTCCCTGTTAGGAATCTGCCTTATTCTACAGATTATAACAGGCTTATTCTTGGCCATACACTATACATCGGACACCGCCACAGCCTTTTCATCCGTTACCCATATCTGTCGAGACGTTAACTATGGCTGAATCATCCGCTATATACACGCCAACGGAGCCTCAATATTCTTCATCTGCCTATTCCTGCACGTAGGACGAGGACTATACTATGGATCCTATACATTCATAGAAACATGAAACGTCGGAATTATCTTACTATTTGCGACCATAGCCACAGCATTCATAGGCTATGTACTACCAT	AAAAATGGAGATTAATTACCCTCCCTAAGACTCAAGGAAGAAGCACTAGCTCCACCATCAGCACCCAAAGCTGAAATTCTTCTTAAACTATTCCCTGGTATCACACCTNNNNCCCCCCTCTATTTATATATTGCAATGACTCTACTGTGCCATGCCGGTATGTCCGGGACCTGGCGCCCTATGTACGTCGTGCATTACTGGTATGCCCCATGCATATAAGCATGTACATACTACTGTACTATTACATAAGACATAACACGTCTAATTCCATTTCATCTCCTTGCAAGGACATCCATAAGACTGCACGTCACTTAGTCCAATAAGGGATTTATCACCATGCCTCGAGAAACCATCAATCCTTGCCCGACGTGTCCCTCTTCTCGCTCCGGGCCCATANCA…
S09-0025	tissue	North Coastal	NCS	38.2448	-122.129	yes	yes	Goddardetal2015	D-9	TCAACAGCTCATTCATCGACCTACCTGCACCATCTAACATTTCTGCATGATGGAACTTCGGGTCCCTGTTAGGAATCTGCCTTATTCTACAGATTATAACAGGCTTATTCTTGGCCATACACTATACATCGGACACCGCCACAGCCTTTTCATCCGTTACCCATATCTGTCGAGACGTTAACTATGGCTGAATCATCCGCTATATACACGCCAACGGAGCCTCAATATTCTTCATCTGCCTATTCCTGCACGTAGGACGAGGACTATACTATGGATCCTATACATTCATAGAAACATGAAACGTCGGAATTATCTTACTATTTGCGACCATAGCCACAGCATTCATAGGCTATGTACTACCAT	AAAAATGGAGATTAATTACCCTCCCTAAGACTCAAGGAAGAAGCACTAGCTCCACCATCAGCACCCAAAGCTGAAATTCTTCTTAAACTATTCCCTGGTATCACACCTNNNNCCCCCCTCTATTTATATATTGCAATGACTCTACTGTGCCATGCCGGTATGTCCGGGACCTGGCGCCCTATGTACGTCGTGCATTACTGGTATGCCCCATGCATATAAGCATGTACATACTACTGTACTATTACATAAGACATAACACGTCTAATTCCATTTCATCTCCTTGCAAGGACATCCATAAGACTGCACGTCACTTAGTCCAATAAGGGATTTATCACCATGCCTCGAGAAACCATCAATCCTTGCCCGACGTGTCCCTCTTCTCGCTCCGGGCCCATANCA…
S10-0890	tissue	North Coastal	NCS	38.4811	-122.03	yes	yes	Goddardetal2015	D-9	TCAACAGCTCATTCATCGACCTACCTGCACCATCTAACATTTCTGCATGATGGAACTTCGGGTCCCTGTTAGGAATCTGCCTTATTCTACAGATTATAACAGGCTTATTCTTGGCCATACACTATACATCGGACACCGCCACAGCCTTTTCATCCGTTACCCATATCTGTCGAGACGTTAACTATGGCTGAATCATCCGCTATATACACGCCAACGGAGCCTCAATATTCTTCATCTGCCTATTCCTGCACGTAGGACGAGGACTATACTATGGATCCTATACATTCATAGAAACATGAAACGTCGGAATTATCTTACTATTTGCGACCATAGCCACAGCATTCATAGGCTATGTACTACCAT	AAAAATGGAGATTAATTACCCTCCCTAAGACTCAAGGAAGAAGCACTAGCTCCACCATCAGCACCCAAAGCTGAAATTCTTCTTAAACTATTCCCTGGTATCACACCTNNNNCCCCCCTCTATTTATATATTGCAATGACTCTACTGTGCCATGCCGGTATGTCCGGGACCTGGCGCCCTATGTACGTCGTGCATTACTGGTATGCCCCATGCATATAAGCATGTACATACTACTGTACTATTACATAAGACATAACACGTCTAATTCCATTTCATCTCCTTGCAAGGACATCCATAAGACTGCACGTCACTTAGTCCAATAAGGGATTTATCACCATGCCTCGAGAAACCATCAATCCTTGCCCGACGTGTCCCTCTTCTCGCTCCGGGCCCATANCA…
S13-2949	tissue	North Coastal	NCS	38.4898	-122.152	yes	yes	Goddardetal2015	D-9	TCAACAGCTCATTCATCGACCTACCTGCACCATCTAACATTTCTGCATGATGGAACTTCGGGTCCCTGTTAGGAATCTGCCTTATTCTACAGATTATAACAGGCTTATTCTTGGCCATACACTATACATCGGACACCGCCACAGCCTTTTCATCCGTTACCCATATCTGTCGAGACGTTAACTATGGCTGAATCATCCGCTATATACACGCCAACGGAGCCTCAATATTCTTCATCTGCCTATTCCTGCACGTAGGACGAGGACTATACTATGGATCCTATACATTCATAGAAACATGAAACGTCGGAATTATCTTACTATTTGCGACCATAGCCACAGCATTCATAGGCTATGTACTACCAT	AAAAATGGAGATTAATTACCCTCCCTAAGACTCAAGGAAGAAGCACTAGCTCCACCATCAGCACCCAAAGCTGAAATTCTTCTTAAACTATTCCCTGGTATCACACCTNNNNCCCCCCTCTATTTATATATTGCAATGACTCTACTGTGCCATGCCGGTATGTCCGGGACCTGGCGCCCTATGTACGTCGTGCATTACTGGTATGCCCCATGCATATAAGCATGTACATACTACTGTACTATTACATAAGACATAACACGTCTAATTCCATTTCATCTCCTTGCAAGGACATCCATAAGACTGCACGTCACTTAGTCCAATAAGGGATTTATCACCATGCCTCGAGAAACCATCAATCCTTGCCCGACGTGTCCCTCTTCTCGCTCCGGGCCCATANCA…
S13-2950	tissue	North Coastal	NCS	38.4898	-122.152	no	yes	Goddardetal2015	D-9	TCAACAGCTCATTCATCGACCTACCTGCACCATCTAACATTTCTGCATGATGGAACTTCGGGTCCCTGTTAGGAATCTGCCTTATTCTACAGATTATAACAGGCTTATTCTTGGCCATACACTATACATCGGACACCGCCACAGCCTTTTCATCCGTTACCCATATCTGTCGAGACGTTAACTATGGCTGAATCATCCGCTATATACACGCCAACGGAGCCTCAATATTCTTCATCTGCCTATTCCTGCACGTAGGACGAGGACTATACTATGGATCCTATACATTCATAGAAACATGAAACGTCGGAATTATCTTACTATTTGCGACCATAGCCACAGCATTCATAGGCTATGTACTACCAT	AAAAATGGAGATTAATTACCCTCCCTAAGACTCAAGGAAGAAGCACTAGCTCCACCATCAGCACCCAAAGCTGAAATTCTTCTTAAACTATTCCCTGGTATCACACCTNNNNCCCCCCTCTATTTATATATTGCAATGACTCTACTGTGCCATGCCGGTATGTCCGGGACCTGGCGCCCTATGTACGTCGTGCATTACTGGTATGCCCCATGCATATAAGCATGTACATACTACTGTACTATTACATAAGACATAACACGTCTAATTCCATTTCATCTCCTTGCAAGGACATCCATAAGACTGCACGTCACTTAGTCCAATAAGGGATTTATCACCATGCCTCGAGAAACCATCAATCCTTGCCCGACGTGTCCCTCTTCTCGCTCCGGGCCCATANCA…
S13-2952	tissue	North Coastal	NCS	38.4853	-122.149	no	yes	Goddardetal2015	D-9	TCAACAGCTCATTCATCGACCTACCTGCACCATCTAACATTTCTGCATGATGGAACTTCGGGTCCCTGTTAGGAATCTGCCTTATTCTACAGATTATAACAGGCTTATTCTTGGCCATACACTATACATCGGACACCGCCACAGCCTTTTCATCCGTTACCCATATCTGTCGAGACGTTAACTATGGCTGAATCATCCGCTATATACACGCCAACGGAGCCTCAATATTCTTCATCTGCCTATTCCTGCACGTAGGACGAGGACTATACTATGGATCCTATACATTCATAGAAACATGAAACGTCGGAATTATCTTACTATTTGCGACCATAGCCACAGCATTCATAGGCTATGTACTACCAT	AAAAATGGAGATTAATTACCCTCCCTAAGACTCAAGGAAGAAGCACTAGCTCCACCATCAGCACCCAAAGCTGAAATTCTTCTTAAACTATTCCCTGGTATCACACCTNNNNCCCCCCTCTATTTATATATTGCAATGACTCTACTGTGCCATGCCGGTATGTCCGGGACCTGGCGCCCTATGTACGTCGTGCATTACTGGTATGCCCCATGCATATAAGCATGTACATACTACTGTACTATTACATAAGACATAACACGTCTAATTCCATTTCATCTCCTTGCAAGGACATCCATAAGACTGCACGTCACTTAGTCCAATAAGGGATTTATCACCATGCCTCGAGAAACCATCAATCCTTGCCCGACGTGTCCCTCTTCTCGCTCCGGGCCCATANCA…
S13-2953	tissue	North Coastal	NCS	38.4898	-122.152	no	yes	Goddardetal2015	D-9	TCAACAGCTCATTCATCGACCTACCTGCACCATCTAACATTTCTGCATGATGGAACTTCGGGTCCCTGTTAGGAATCTGCCTTATTCTACAGATTATAACAGGCTTATTCTTGGCCATACACTATACATCGGACACCGCCACAGCCTTTTCATCCGTTACCCATATCTGTCGAGACGTTAACTATGGCTGAATCATCCGCTATATACACGCCAACGGAGCCTCAATATTCTTCATCTGCCTATTCCTGCACGTAGGACGAGGACTATACTATGGATCCTATACATTCATAGAAACATGAAACGTCGGAATTATCTTACTATTTGCGACCATAGCCACAGCATTCATAGGCTATGTACTACCAT	AAAAATGGAGATTAATTACCCTCCCTAAGACTCAAGGAAGAAGCACTAGCTCCACCATCAGCACCCAAAGCTGAAATTCTTCTTAAACTATTCCCTGGTATCACACCTNNNNCCCCCCTCTATTTATATATTGCAATGACTCTACTGTGCCATGCCGGTATGTCCGGGACCTGGCGCCCTATGTACGTCGTGCATTACTGGTATGCCCCATGCATATAAGCATGTACATACTACTGTACTATTACATAAGACATAACACGTCTAATTCCATTTCATCTCCTTGCAAGGACATCCATAAGACTGCACGTCACTTAGTCCAATAAGGGATTTATCACCATGCCTCGAGAAACCATCAATCCTTGCCCGACGTGTCCCTCTTCTCGCTCCGGGCCCATANCA…
S14-0904	scat	North Coastal	NCS	38.3666	-122.497	no	yes	Goddardetal2015	D-9	TCAACAGCTCATTCATCGACCTACCTGCACCATCTAACATTTCTGCATGATGGAACTTCGGGTCCCTGTTAGGAATCTGCCTTATTCTACAGATTATAACAGGCTTATTCTTGGCCATACACTATACATCGGACACCGCCACAGCCTTTTCATCCGTTACCCATATCTGTCGAGACGTTAACTATGGCTGAATCATCCGCTATATACACGCCAACGGAGCCTCAATATTCTTCATCTGCCTATTCCTGCACGTAGGACGAGGACTATACTATGGATCCTATACATTCATAGAAACATGAAACGTCGGAATTATCTTACTATTTGCGACCATAGCCACAGCATTCATAGGCTATGTACTACCAT	AAAAATGGAGATTAATTACCCTCCCTAAGACTCAAGGAAGAAGCACTAGCTCCACCATCAGCACCCAAAGCTGAAATTCTTCTTAAACTATTCCCTGGTATCACACCTNNNNCCCCCCTCTATTTATATATTGCAATGACTCTACTGTGCCATGCCGGTATGTCCGGGACCTGGCGCCCTATGTACGTCGTGCATTACTGGTATGCCCCATGCATATAAGCATGTACATACTACTGTACTATTACATAAGACATAACACGTCTAATTCCATTTCATCTCCTTGCAAGGACATCCATAAGACTGCACGTCACTTAGTCCAATAAGGGATTTATCACCATGCCTCGAGAAACCATCAATCCTTGCCCGACGTGTCCCTCTTCTCGCTCCGGGCCCATANCA…
S14-0907	scat	North Coastal	NCS	38.5598	-122.795	yes	yes	Goddardetal2015	D-9	TCAACAGCTCATTCATCGACCTACCTGCACCATCTAACATTTCTGCATGATGGAACTTCGGGTCCCTGTTAGGAATCTGCCTTATTCTACAGATTATAACAGGCTTATTCTTGGCCATACACTATACATCGGACACCGCCACAGCCTTTTCATCCGTTACCCATATCTGTCGAGACGTTAACTATGGCTGAATCATCCGCTATATACACGCCAACGGAGCCTCAATATTCTTCATCTGCCTATTCCTGCACGTAGGACGAGGACTATACTATGGATCCTATACATTCATAGAAACATGAAACGTCGGAATTATCTTACTATTTGCGACCATAGCCACAGCATTCATAGGCTATGTACTACCAT	AAAAATGGAGATTAATTACCCTCCCTAAGACTCAAGGAAGAAGCACTAGCTCCACCATCAGCACCCAAAGCTGAAATTCTTCTTAAACTATTCCCTGGTATCACACCTNNNNCCCCCCTCTATTTATATATTGCAATGACTCTACTGTGCCATGCCGGTATGTCCGGGACCTGGCGCCCTATGTACGTCGTGCATTACTGGTATGCCCCATGCATATAAGCATGTACATACTACTGTACTATTACATAAGACATAACACGTCTAATTCCATTTCATCTCCTTGCAAGGACATCCATAAGACTGCACGTCACTTAGTCCAATAAGGGATTTATCACCATGCCTCGAGAAACCATCAATCCTTGCCCGACGTGTCCCTCTTCTCGCTCCGGGCCCATANCA…
S14-0908	scat	North Coastal	NCS	38.5604	-122.79	no	yes	Goddardetal2015	D-9	TCAACAGCTCATTCATCGACCTACCTGCACCATCTAACATTTCTGCATGATGGAACTTCGGGTCCCTGTTAGGAATCTGCCTTATTCTACAGATTATAACAGGCTTATTCTTGGCCATACACTATACATCGGACACCGCCACAGCCTTTTCATCCGTTACCCATATCTGTCGAGACGTTAACTATGGCTGAATCATCCGCTATATACACGCCAACGGAGCCTCAATATTCTTCATCTGCCTATTCCTGCACGTAGGACGAGGACTATACTATGGATCCTATACATTCATAGAAACATGAAACGTCGGAATTATCTTACTATTTGCGACCATAGCCACAGCATTCATAGGCTATGTACTACCAT	AAAAATGGAGATTAATTACCCTCCCTAAGACTCAAGGAAGAAGCACTAGCTCCACCATCAGCACCCAAAGCTGAAATTCTTCTTAAACTATTCCCTGGTATCACACCTNNNNCCCCCCTCTATTTATATATTGCAATGACTCTACTGTGCCATGCCGGTATGTCCGGGACCTGGCGCCCTATGTACGTCGTGCATTACTGGTATGCCCCATGCATATAAGCATGTACATACTACTGTACTATTACATAAGACATAACACGTCTAATTCCATTTCATCTCCTTGCAAGGACATCCATAAGACTGCACGTCACTTAGTCCAATAAGGGATTTATCACCATGCCTCGAGAAACCATCAATCCTTGCCCGACGTGTCCCTCTTCTCGCTCCGGGCCCATANCA…
S14-0912	scat	North Coastal	NCS	38.4118	-122.649	no	yes	Goddardetal2015	D-9	TCAACAGCTCATTCATCGACCTACCTGCACCATCTAACATTTCTGCATGATGGAACTTCGGGTCCCTGTTAGGAATCTGCCTTATTCTACAGATTATAACAGGCTTATTCTTGGCCATACACTATACATCGGACACCGCCACAGCCTTTTCATCCGTTACCCATATCTGTCGAGACGTTAACTATGGCTGAATCATCCGCTATATACACGCCAACGGAGCCTCAATATTCTTCATCTGCCTATTCCTGCACGTAGGACGAGGACTATACTATGGATCCTATACATTCATAGAAACATGAAACGTCGGAATTATCTTACTATTTGCGACCATAGCCACAGCATTCATAGGCTATGTACTACCAT	AAAAATGGAGATTAATTACCCTCCCTAAGACTCAAGGAAGAAGCACTAGCTCCACCATCAGCACCCAAAGCTGAAATTCTTCTTAAACTATTCCCTGGTATCACACCTNNNNCCCCCCTCTATTTATATATTGCAATGACTCTACTGTGCCATGCCGGTATGTCCGGGACCTGGCGCCCTATGTACGTCGTGCATTACTGGTATGCCCCATGCATATAAGCATGTACATACTACTGTACTATTACATAAGACATAACACGTCTAATTCCATTTCATCTCCTTGCAAGGACATCCATAAGACTGCACGTCACTTAGTCCAATAAGGGATTTATCACCATGCCTCGAGAAACCATCAATCCTTGCCCGACGTGTCCCTCTTCTCGCTCCGGGCCCATANCA…
S14-0913	scat	North Coastal	NCS	38.4136	-122.649	yes	yes	Goddardetal2015	D-9	TCAACAGCTCATTCATCGACCTACCTGCACCATCTAACATTTCTGCATGATGGAACTTCGGGTCCCTGTTAGGAATCTGCCTTATTCTACAGATTATAACAGGCTTATTCTTGGCCATACACTATACATCGGACACCGCCACAGCCTTTTCATCCGTTACCCATATCTGTCGAGACGTTAACTATGGCTGAATCATCCGCTATATACACGCCAACGGAGCCTCAATATTCTTCATCTGCCTATTCCTGCACGTAGGACGAGGACTATACTATGGATCCTATACATTCATAGAAACATGAAACGTCGGAATTATCTTACTATTTGCGACCATAGCCACAGCATTCATAGGCTATGTACTACCAT	AAAAATGGAGATTAATTACCCTCCCTAAGACTCAAGGAAGAAGCACTAGCTCCACCATCAGCACCCAAAGCTGAAATTCTTCTTAAACTATTCCCTGGTATCACACCTNNNNCCCCCCTCTATTTATATATTGCAATGACTCTACTGTGCCATGCCGGTATGTCCGGGACCTGGCGCCCTATGTACGTCGTGCATTACTGGTATGCCCCATGCATATAAGCATGTACATACTACTGTACTATTACATAAGACATAACACGTCTAATTCCATTTCATCTCCTTGCAAGGACATCCATAAGACTGCACGTCACTTAGTCCAATAAGGGATTTATCACCATGCCTCGAGAAACCATCAATCCTTGCCCGACGTGTCCCTCTTCTCGCTCCGGGCCCATANCA…
S14-0923	scat	North Coastal	NCS	38.5713	-122.683	no	yes	Goddardetal2015	D-9	TCAACAGCTCATTCATCGACCTACCTGCACCATCTAACATTTCTGCATGATGGAACTTCGGGTCCCTGTTAGGAATCTGCCTTATTCTACAGATTATAACAGGCTTATTCTTGGCCATACACTATACATCGGACACCGCCACAGCCTTTTCATCCGTTACCCATATCTGTCGAGACGTTAACTATGGCTGAATCATCCGCTATATACACGCCAACGGAGCCTCAATATTCTTCATCTGCCTATTCCTGCACGTAGGACGAGGACTATACTATGGATCCTATACATTCATAGAAACATGAAACGTCGGAATTATCTTACTATTTGCGACCATAGCCACAGCATTCATAGGCTATGTACTACCAT	AAAAATGGAGATTAATTACCCTCCCTAAGACTCAAGGAAGAAGCACTAGCTCCACCATCAGCACCCAAAGCTGAAATTCTTCTTAAACTATTCCCTGGTATCACACCTNNNNCCCCCCTCTATTTATATATTGCAATGACTCTACTGTGCCATGCCGGTATGTCCGGGACCTGGCGCCCTATGTACGTCGTGCATTACTGGTATGCCCCATGCATATAAGCATGTACATACTACTGTACTATTACATAAGACATAACACGTCTAATTCCATTTCATCTCCTTGCAAGGACATCCATAAGACTGCACGTCACTTAGTCCAATAAGGGATTTATCACCATGCCTCGAGAAACCATCAATCCTTGCCCGACGTGTCCCTCTTCTCGCTCCGGGCCCATANCA…
S14-0926	scat	North Coastal	NCS	38.2989	-122.32	no	yes	Goddardetal2015	D-9	TCAACAGCTCATTCATCGACCTACCTGCACCATCTAACATTTCTGCATGATGGAACTTCGGGTCCCTGTTAGGAATCTGCCTTATTCTACAGATTATAACAGGCTTATTCTTGGCCATACACTATACATCGGACACCGCCACAGCCTTTTCATCCGTTACCCATATCTGTCGAGACGTTAACTATGGCTGAATCATCCGCTATATACACGCCAACGGAGCCTCAATATTCTTCATCTGCCTATTCCTGCACGTAGGACGAGGACTATACTATGGATCCTATACATTCATAGAAACATGAAACGTCGGAATTATCTTACTATTTGCGACCATAGCCACAGCATTCATAGGCTATGTACTACCAT	AAAAATGGAGATTAATTACCCTCCCTAAGACTCAAGGAAGAAGCACTAGCTCCACCATCAGCACCCAAAGCTGAAATTCTTCTTAAACTATTCCCTGGTATCACACCTNNNNCCCCCCTCTATTTATATATTGCAATGACTCTACTGTGCCATGCCGGTATGTCCGGGACCTGGCGCCCTATGTACGTCGTGCATTACTGGTATGCCCCATGCATATAAGCATGTACATACTACTGTACTATTACATAAGACATAACACGTCTAATTCCATTTCATCTCCTTGCAAGGACATCCATAAGACTGCACGTCACTTAGTCCAATAAGGGATTTATCACCATGCCTCGAGAAACCATCAATCCTTGCCCGACGTGTCCCTCTTCTCGCTCCGGGCCCATANCA…
S14-0935	scat	North Coastal	NCS	38.2977	-122.318	no	yes	Goddardetal2015	D-9	TCAACAGCTCATTCATCGACCTACCTGCACCATCTAACATTTCTGCATGATGGAACTTCGGGTCCCTGTTAGGAATCTGCCTTATTCTACAGATTATAACAGGCTTATTCTTGGCCATACACTATACATCGGACACCGCCACAGCCTTTTCATCCGTTACCCATATCTGTCGAGACGTTAACTATGGCTGAATCATCCGCTATATACACGCCAACGGAGCCTCAATATTCTTCATCTGCCTATTCCTGCACGTAGGACGAGGACTATACTATGGATCCTATACATTCATAGAAACATGAAACGTCGGAATTATCTTACTATTTGCGACCATAGCCACAGCATTCATAGGCTATGTACTACCAT	AAAAATGGAGATTAATTACCCTCCCTAAGACTCAAGGAAGAAGCACTAGCTCCACCATCAGCACCCAAAGCTGAAATTCTTCTTAAACTATTCCCTGGTATCACACCTNNNNCCCCCCTCTATTTATATATTGCAATGACTCTACTGTGCCATGCCGGTATGTCCGGGACCTGGCGCCCTATGTACGTCGTGCATTACTGGTATGCCCCATGCATATAAGCATGTACATACTACTGTACTATTACATAAGACATAACACGTCTAATTCCATTTCATCTCCTTGCAAGGACATCCATAAGACTGCACGTCACTTAGTCCAATAAGGGATTTATCACCATGCCTCGAGAAACCATCAATCCTTGCCCGACGTGTCCCTCTTCTCGCTCCGGGCCCATANCA…
S14-0936	scat	North Coastal	NCS	38.7103	-122.83	no	yes	Goddardetal2015	D-9	TCAACAGCTCATTCATCGACCTACCTGCACCATCTAACATTTCTGCATGATGGAACTTCGGGTCCCTGTTAGGAATCTGCCTTATTCTACAGATTATAACAGGCTTATTCTTGGCCATACACTATACATCGGACACCGCCACAGCCTTTTCATCCGTTACCCATATCTGTCGAGACGTTAACTATGGCTGAATCATCCGCTATATACACGCCAACGGAGCCTCAATATTCTTCATCTGCCTATTCCTGCACGTAGGACGAGGACTATACTATGGATCCTATACATTCATAGAAACATGAAACGTCGGAATTATCTTACTATTTGCGACCATAGCCACAGCATTCATAGGCTATGTACTACCAT	AAAAATGGAGATTAATTACCCTCCCTAAGACTCAAGGAAGAAGCACTAGCTCCACCATCAGCACCCAAAGCTGAAATTCTTCTTAAACTATTCCCTGGTATCACACCTNNNNCCCCCCTCTATTTATATATTGCAATGACTCTACTGTGCCATGCCGGTATGTCCGGGACCTGGCGCCCTATGTACGTCGTGCATTACTGGTATGCCCCATGCATATAAGCATGTACATACTACTGTACTATTACATAAGACATAACACGTCTAATTCCATTTCATCTCCTTGCAAGGACATCCATAAGACTGCACGTCACTTAGTCCAATAAGGGATTTATCACCATGCCTCGAGAAACCATCAATCCTTGCCCGACGTGTCCCTCTTCTCGCTCCGGGCCCATANCA…
S14-0937	scat	North Coastal	NCS	38.7111	-122.829	no	yes	Goddardetal2015	D-9	TCAACAGCTCATTCATCGACCTACCTGCACCATCTAACATTTCTGCATGATGGAACTTCGGGTCCCTGTTAGGAATCTGCCTTATTCTACAGATTATAACAGGCTTATTCTTGGCCATACACTATACATCGGACACCGCCACAGCCTTTTCATCCGTTACCCATATCTGTCGAGACGTTAACTATGGCTGAATCATCCGCTATATACACGCCAACGGAGCCTCAATATTCTTCATCTGCCTATTCCTGCACGTAGGACGAGGACTATACTATGGATCCTATACATTCATAGAAACATGAAACGTCGGAATTATCTTACTATTTGCGACCATAGCCACAGCATTCATAGGCTATGTACTACCAT	AAAAATGGAGATTAATTACCCTCCCTAAGACTCAAGGAAGAAGCACTAGCTCCACCATCAGCACCCAAAGCTGAAATTCTTCTTAAACTATTCCCTGGTATCACACCTNNNNCCCCCCTCTATTTATATATTGCAATGACTCTACTGTGCCATGCCGGTATGTCCGGGACCTGGCGCCCTATGTACGTCGTGCATTACTGGTATGCCCCATGCATATAAGCATGTACATACTACTGTACTATTACATAAGACATAACACGTCTAATTCCATTTCATCTCCTTGCAAGGACATCCATAAGACTGCACGTCACTTAGTCCAATAAGGGATTTATCACCATGCCTCGAGAAACCATCAATCCTTGCCCGACGTGTCCCTCTTCTCGCTCCGGGCCCATANCA…
GFC	tissue	North Coastal	NCS	38.3157	-122.276	yes	yes	Goddardetal2015	D-9	TCAACAGCTCATTCATCGACCTACCTGCACCATCTAACATTTCTGCATGATGGAACTTCGGGTCCCTGTTAGGAATCTGCCTTATTCTACAGATTATAACAGGCTTATTCTTGGCCATACACTATACATCGGACACCGCCACAGCCTTTTCATCCGTTACCCATATCTGTCGAGACGTTAACTATGGCTGAATCATCCGCTATATACACGCCAACGGAGCCTCAATATTCTTCATCTGCCTATTCCTGCACGTAGGACGAGGACTATACTATGGATCCTATACATTCATAGAAACATGAAACGTCGGAATTATCTTACTATTTGCGACCATAGCCACAGCATTCATAGGCTATGTACTACCAT	AAAAATGGAGATTAATTACCCTCCCTAAGACTCAAGGAAGAAGCACTAGCTCCACCATCAGCACCCAAAGCTGAAATTCTTCTTAAACTATTCCCTGGTATCACACCTNNNNCCCCCCTCTATTTATATATTGCAATGACTCTACTGTGCCATGCCGGTATGTCCGGGACCTGGCGCCCTATGTACGTCGTGCATTACTGGTATGCCCCATGCATATAAGCATGTACATACTACTGTACTATTACATAAGACATAACACGTCTAATTCCATTTCATCTCCTTGCAAGGACATCCATAAGACTGCACGTCACTTAGTCCAATAAGGGATTTATCACCATGCCTCGAGAAACCATCAATCCTTGCCCGACGTGTCCCTCTTCTCGCTCCGGGCCCATANCA…
GFD	tissue	North Coastal	NCS	38.3576	-122.267	yes	yes	Goddardetal2015	D-9	TCAACAGCTCATTCATCGACCTACCTGCACCATCTAACATTTCTGCATGATGGAACTTCGGGTCCCTGTTAGGAATCTGCCTTATTCTACAGATTATAACAGGCTTATTCTTGGCCATACACTATACATCGGACACCGCCACAGCCTTTTCATCCGTTACCCATATCTGTCGAGACGTTAACTATGGCTGAATCATCCGCTATATACACGCCAACGGAGCCTCAATATTCTTCATCTGCCTATTCCTGCACGTAGGACGAGGACTATACTATGGATCCTATACATTCATAGAAACATGAAACGTCGGAATTATCTTACTATTTGCGACCATAGCCACAGCATTCATAGGCTATGTACTACCAT	AAAAATGGAGATTAATTACCCTCCCTAAGACTCAAGGAAGAAGCACTAGCTCCACCATCAGCACCCAAAGCTGAAATTCTTCTTAAACTATTCCCTGGTATCACACCTNNNNCCCCCCTCTATTTATATATTGCAATGACTCTACTGTGCCATGCCGGTATGTCCGGGACCTGGCGCCCTATGTACGTCGTGCATTACTGGTATGCCCCATGCATATAAGCATGTACATACTACTGTACTATTACATAAGACATAACACGTCTAATTCCATTTCATCTCCTTGCAAGGACATCCATAAGACTGCACGTCACTTAGTCCAATAAGGGATTTATCACCATGCCTCGAGAAACCATCAATCCTTGCCCGACGTGTCCCTCTTCTCGCTCCGGGCCCATANCA…
BM6	blood on filter paper	North Coastal	NCN	40.48	-123.75	yes	yes	Goddardetal2015	D-10	TCAACAGCTCATTCATCGACCTACCTGCACCATCTAACATTTCTGCATGATGGAACTTCGGGTCCCTGTTAGGAATCTGCCTTATTCTACAGATTATAACAGGCTTATTCTTGGCCATACACTATACATCGGACACCGCCACAGCCTTTTCATCCGTTACCCATATCTGTCGAGACGTTAACTATGGCTGAATCATCCGCTATATACACGCCAACGGAGCCTCAATATTCTTCATCTGCCTATTCCTGCACGTAGGACGAGGACTATACTATGGATCCTATACATTCATAGAAACATGAAACGTCGGAATTATCTTACTATTTGCGACCATAGCCACAGCATTCATAGGCTATGTACTACCAT	AAAAATGGAGATTAATTACCCTCCCTAAGACTCAAGGAAGAAGCACTAGCTCCACCATCAGCACCCAAAGCTGAAATTCTTCTTAAACTATTCCCTGGTATCACACCTNNNNCCCCCCTCTATTTATATATTGCAATGACTCTACTGTGCCATGCCGGTATGTCCGGGACCTGGCGCCCTATGTACGTCGTGCATTACTGGTATGCCCCATGCATATAAGCATGTACATACTACTGTACTATTACATAAGACATAACACGTCTAATTCCATTTCATCTCCTTGCAAGGACATCCATAAGACTGCACGTCACTTAGTCCAATAAGGGATTTATCACCATGCCTCGAGAAACCATCAATCCTTGCCCGACGTGTCCCTCTTCTCGCTCCGGGCCCATANCA…
V00-0267	blood on filter paper	North Coastal	NCN	39.7399	-123.514	yes	yes	Goddardetal2015	D-10	TCAACAGCTCATTCATCGACCTACCTGCACCATCTAACATTTCTGCATGATGGAACTTCGGGTCCCTGTTAGGAATCTGCCTTATTCTACAGATTATAACAGGCTTATTCTTGGCCATACACTATACATCGGACACCGCCACAGCCTTTTCATCCGTTACCCATATCTGTCGAGACGTTAACTATGGCTGAATCATCCGCTATATACACGCCAACGGAGCCTCAATATTCTTCATCTGCCTATTCCTGCACGTAGGACGAGGACTATACTATGGATCCTATACATTCATAGAAACATGAAACGTCGGAATTATCTTACTATTTGCGACCATAGCCACAGCATTCATAGGCTATGTACTACCAT	AAAAATGGAGATTAATTACCCTCCCTAAGACTCAAGGAAGAAGCACTAGCTCCACCATCAGCACCCAAAGCTGAAATTCTTCTTAAACTATTCCCTGGTATCACACCTNNNNCCCCCCTCTATTTATATATTGCAATGACTCTACTGTGCCATGCCGGTATGTCCGGGACCTGGCGCCCTATGTACGTCGTGCATTACTGGTATGCCCCATGCATATAAGCATGTACATACTACTGTACTATTACATAAGACATAACACGTCTAATTCCATTTCATCTCCTTGCAAGGACATCCATAAGACTGCACGTCACTTAGTCCAATAAGGGATTTATCACCATGCCTCGAGAAACCATCAATCCTTGCCCGACGTGTCCCTCTTCTCGCTCCGGGCCCATANCA…
S11-0223	scat	Central Valley	Yolo	38.5254	-121.755	no	yes	Goddardetal2015	D-12	TCAACAGCTCATTCATCGACCTACCTGCACCATCTAACATTTCTGCATGATGGAACTTCGGGTCCCTGTTAGGAATCTGCCTTATTCTACAGATTATAACAGGCTTATTCTTGGCCATACACTATACATCGGACACCGCCACAGCCTTTTCATCCGTTACCCATATCTGTCGAGACGTTAACTATGGCTGAATCATCCGCTATATACACGCCAACGGAGCCTCAATATTCTTCATCTGCCTATTCCTGCACGTAGGACGAGGACTATACTATGGATCCTATACATTCATAGAAACATGAAACGTCGGAATTATCTTACTATTTGCGACCATAGCCACAGCATTCATAGGCTATGTACTACCAT	AAAAATGGAGATTAATTACCCTCCCTAAGACTCAAGGAAGAAGCACTAGCTCCACCATCAGCACCCAAAGCTGAAATTCTTCTTAAACTATTCCCTGGTATCACACCTNNNNCCCCCCTCTATTTATATATTGCAATGACTCTACTGTGCCATGCCGGTATGTCCGGGACCTGGCGCCCTATGTACGTCGTGCATTACTGGTATGCCCCATGCATATAAGCATGTACATACTACTGTACTATTACATAAGACATAACACGTCTAATTCCATTTCATCTCCTTGCAAGGACATCCATGAGACTGCACGTCACTTAGTCCAATAAGGGATTTATCACCATGCCTCGAGAAACCATCAATCCTTGCCCGACGTGTCCCTCTTCTCGCTCCGGGCCCATANCA…
S13-2954	tissue	North Coastal	NCS	38.4898	-122.152	no	yes	Goddardetal2015	D-12	TCAACAGCTCATTCATCGACCTACCTGCACCATCTAACATTTCTGCATGATGGAACTTCGGGTCCCTGTTAGGAATCTGCCTTATTCTACAGATTATAACAGGCTTATTCTTGGCCATACACTATACATCGGACACCGCCACAGCCTTTTCATCCGTTACCCATATCTGTCGAGACGTTAACTATGGCTGAATCATCCGCTATATACACGCCAACGGAGCCTCAATATTCTTCATCTGCCTATTCCTGCACGTAGGACGAGGACTATACTATGGATCCTATACATTCATAGAAACATGAAACGTCGGAATTATCTTACTATTTGCGACCATAGCCACAGCATTCATAGGCTATGTACTACCAT	AAAAATGGAGATTAATTACCCTCCCTAAGACTCAAGGAAGAAGCACTAGCTCCACCATCAGCACCCAAAGCTGAAATTCTTCTTAAACTATTCCCTGGTATCACACCTNNNNCCCCCCTCTATTTATATATTGCAATGACTCTACTGTGCCATGCCGGTATGTCCGGGACCTGGCGCCCTATGTACGTCGTGCATTACTGGTATGCCCCATGCATATAAGCATGTACATACTACTGTACTATTACATAAGACATAACACGTCTAATTCCATTTCATCTCCTTGCAAGGACATCCATGAGACTGCACGTCACTTAGTCCAATAAGGGATTTATCACCATGCCTCGAGAAACCATCAATCCTTGCCCGACGTGTCCCTCTTCTCGCTCCGGGCCCATANCA…
S14-0927	scat	North Coastal	NCS	38.2978	-122.317	yes	yes	Goddardetal2015	D-12	TCAACAGCTCATTCATCGACCTACCTGCACCATCTAACATTTCTGCATGATGGAACTTCGGGTCCCTGTTAGGAATCTGCCTTATTCTACAGATTATAACAGGCTTATTCTTGGCCATACACTATACATCGGACACCGCCACAGCCTTTTCATCCGTTACCCATATCTGTCGAGACGTTAACTATGGCTGAATCATCCGCTATATACACGCCAACGGAGCCTCAATATTCTTCATCTGCCTATTCCTGCACGTAGGACGAGGACTATACTATGGATCCTATACATTCATAGAAACATGAAACGTCGGAATTATCTTACTATTTGCGACCATAGCCACAGCATTCATAGGCTATGTACTACCAT	AAAAATGGAGATTAATTACCCTCCCTAAGACTCAAGGAAGAAGCACTAGCTCCACCATCAGCACCCAAAGCTGAAATTCTTCTTAAACTATTCCCTGGTATCACACCTNNNNCCCCCCTCTATTTATATATTGCAATGACTCTACTGTGCCATGCCGGTATGTCCGGGACCTGGCGCCCTATGTACGTCGTGCATTACTGGTATGCCCCATGCATATAAGCATGTACATACTACTGTACTATTACATAAGACATAACACGTCTAATTCCATTTCATCTCCTTGCAAGGACATCCATGAGACTGCACGTCACTTAGTCCAATAAGGGATTTATCACCATGCCTCGAGAAACCATCAATCCTTGCCCGACGTGTCCCTCTTCTCGCTCCGGGCCCATANCA…
S14-0929	scat	North Coastal	NCS	38.2964	-122.321	no	yes	Goddardetal2015	D-12	TCAACAGCTCATTCATCGACCTACCTGCACCATCTAACATTTCTGCATGATGGAACTTCGGGTCCCTGTTAGGAATCTGCCTTATTCTACAGATTATAACAGGCTTATTCTTGGCCATACACTATACATCGGACACCGCCACAGCCTTTTCATCCGTTACCCATATCTGTCGAGACGTTAACTATGGCTGAATCATCCGCTATATACACGCCAACGGAGCCTCAATATTCTTCATCTGCCTATTCCTGCACGTAGGACGAGGACTATACTATGGATCCTATACATTCATAGAAACATGAAACGTCGGAATTATCTTACTATTTGCGACCATAGCCACAGCATTCATAGGCTATGTACTACCAT	AAAAATGGAGATTAATTACCCTCCCTAAGACTCAAGGAAGAAGCACTAGCTCCACCATCAGCACCCAAAGCTGAAATTCTTCTTAAACTATTCCCTGGTATCACACCTNNNNCCCCCCTCTATTTATATATTGCAATGACTCTACTGTGCCATGCCGGTATGTCCGGGACCTGGCGCCCTATGTACGTCGTGCATTACTGGTATGCCCCATGCATATAAGCATGTACATACTACTGTACTATTACATAAGACATAACACGTCTAATTCCATTTCATCTCCTTGCAAGGACATCCATGAGACTGCACGTCACTTAGTCCAATAAGGGATTTATCACCATGCCTCGAGAAACCATCAATCCTTGCCCGACGTGTCCCTCTTCTCGCTCCGGGCCCATANCA…
S14-0930	scat	North Coastal	NCS	38.2938	-122.321	no	yes	Goddardetal2015	D-12	TCAACAGCTCATTCATCGACCTACCTGCACCATCTAACATTTCTGCATGATGGAACTTCGGGTCCCTGTTAGGAATCTGCCTTATTCTACAGATTATAACAGGCTTATTCTTGGCCATACACTATACATCGGACACCGCCACAGCCTTTTCATCCGTTACCCATATCTGTCGAGACGTTAACTATGGCTGAATCATCCGCTATATACACGCCAACGGAGCCTCAATATTCTTCATCTGCCTATTCCTGCACGTAGGACGAGGACTATACTATGGATCCTATACATTCATAGAAACATGAAACGTCGGAATTATCTTACTATTTGCGACCATAGCCACAGCATTCATAGGCTATGTACTACCAT	AAAAATGGAGATTAATTACCCTCCCTAAGACTCAAGGAAGAAGCACTAGCTCCACCATCAGCACCCAAAGCTGAAATTCTTCTTAAACTATTCCCTGGTATCACACCTNNNNCCCCCCTCTATTTATATATTGCAATGACTCTACTGTGCCATGCCGGTATGTCCGGGACCTGGCGCCCTATGTACGTCGTGCATTACTGGTATGCCCCATGCATATAAGCATGTACATACTACTGTACTATTACATAAGACATAACACGTCTAATTCCATTTCATCTCCTTGCAAGGACATCCATGAGACTGCACGTCACTTAGTCCAATAAGGGATTTATCACCATGCCTCGAGAAACCATCAATCCTTGCCCGACGTGTCCCTCTTCTCGCTCCGGGCCCATANCA…
S14-0931	scat	North Coastal	NCS	38.294	-122.319	no	yes	Goddardetal2015	D-12	TCAACAGCTCATTCATCGACCTACCTGCACCATCTAACATTTCTGCATGATGGAACTTCGGGTCCCTGTTAGGAATCTGCCTTATTCTACAGATTATAACAGGCTTATTCTTGGCCATACACTATACATCGGACACCGCCACAGCCTTTTCATCCGTTACCCATATCTGTCGAGACGTTAACTATGGCTGAATCATCCGCTATATACACGCCAACGGAGCCTCAATATTCTTCATCTGCCTATTCCTGCACGTAGGACGAGGACTATACTATGGATCCTATACATTCATAGAAACATGAAACGTCGGAATTATCTTACTATTTGCGACCATAGCCACAGCATTCATAGGCTATGTACTACCAT	AAAAATGGAGATTAATTACCCTCCCTAAGACTCAAGGAAGAAGCACTAGCTCCACCATCAGCACCCAAAGCTGAAATTCTTCTTAAACTATTCCCTGGTATCACACCTNNNNCCCCCCTCTATTTATATATTGCAATGACTCTACTGTGCCATGCCGGTATGTCCGGGACCTGGCGCCCTATGTACGTCGTGCATTACTGGTATGCCCCATGCATATAAGCATGTACATACTACTGTACTATTACATAAGACATAACACGTCTAATTCCATTTCATCTCCTTGCAAGGACATCCATGAGACTGCACGTCACTTAGTCCAATAAGGGATTTATCACCATGCCTCGAGAAACCATCAATCCTTGCCCGACGTGTCCCTCTTCTCGCTCCGGGCCCATANCA…
S14-0932	scat	North Coastal	NCS	38.2941	-122.319	no	yes	Goddardetal2015	D-12	TCAACAGCTCATTCATCGACCTACCTGCACCATCTAACATTTCTGCATGATGGAACTTCGGGTCCCTGTTAGGAATCTGCCTTATTCTACAGATTATAACAGGCTTATTCTTGGCCATACACTATACATCGGACACCGCCACAGCCTTTTCATCCGTTACCCATATCTGTCGAGACGTTAACTATGGCTGAATCATCCGCTATATACACGCCAACGGAGCCTCAATATTCTTCATCTGCCTATTCCTGCACGTAGGACGAGGACTATACTATGGATCCTATACATTCATAGAAACATGAAACGTCGGAATTATCTTACTATTTGCGACCATAGCCACAGCATTCATAGGCTATGTACTACCAT	AAAAATGGAGATTAATTACCCTCCCTAAGACTCAAGGAAGAAGCACTAGCTCCACCATCAGCACCCAAAGCTGAAATTCTTCTTAAACTATTCCCTGGTATCACACCTNNNNCCCCCCTCTATTTATATATTGCAATGACTCTACTGTGCCATGCCGGTATGTCCGGGACCTGGCGCCCTATGTACGTCGTGCATTACTGGTATGCCCCATGCATATAAGCATGTACATACTACTGTACTATTACATAAGACATAACACGTCTAATTCCATTTCATCTCCTTGCAAGGACATCCATGAGACTGCACGTCACTTAGTCCAATAAGGGATTTATCACCATGCCTCGAGAAACCATCAATCCTTGCCCGACGTGTCCCTCTTCTCGCTCCGGGCCCATANCA…
S14-0933	scat	North Coastal	NCS	38.2946	-122.318	no	yes	Goddardetal2015	D-12	TCAACAGCTCATTCATCGACCTACCTGCACCATCTAACATTTCTGCATGATGGAACTTCGGGTCCCTGTTAGGAATCTGCCTTATTCTACAGATTATAACAGGCTTATTCTTGGCCATACACTATACATCGGACACCGCCACAGCCTTTTCATCCGTTACCCATATCTGTCGAGACGTTAACTATGGCTGAATCATCCGCTATATACACGCCAACGGAGCCTCAATATTCTTCATCTGCCTATTCCTGCACGTAGGACGAGGACTATACTATGGATCCTATACATTCATAGAAACATGAAACGTCGGAATTATCTTACTATTTGCGACCATAGCCACAGCATTCATAGGCTATGTACTACCAT	AAAAATGGAGATTAATTACCCTCCCTAAGACTCAAGGAAGAAGCACTAGCTCCACCATCAGCACCCAAAGCTGAAATTCTTCTTAAACTATTCCCTGGTATCACACCTNNNNCCCCCCTCTATTTATATATTGCAATGACTCTACTGTGCCATGCCGGTATGTCCGGGACCTGGCGCCCTATGTACGTCGTGCATTACTGGTATGCCCCATGCATATAAGCATGTACATACTACTGTACTATTACATAAGACATAACACGTCTAATTCCATTTCATCTCCTTGCAAGGACATCCATGAGACTGCACGTCACTTAGTCCAATAAGGGATTTATCACCATGCCTCGAGAAACCATCAATCCTTGCCCGACGTGTCCCTCTTCTCGCTCCGGGCCCATANCA…
S14-0934	scat	North Coastal	NCS	38.2954	-122.319	no	yes	Goddardetal2015	D-12	TCAACAGCTCATTCATCGACCTACCTGCACCATCTAACATTTCTGCATGATGGAACTTCGGGTCCCTGTTAGGAATCTGCCTTATTCTACAGATTATAACAGGCTTATTCTTGGCCATACACTATACATCGGACACCGCCACAGCCTTTTCATCCGTTACCCATATCTGTCGAGACGTTAACTATGGCTGAATCATCCGCTATATACACGCCAACGGAGCCTCAATATTCTTCATCTGCCTATTCCTGCACGTAGGACGAGGACTATACTATGGATCCTATACATTCATAGAAACATGAAACGTCGGAATTATCTTACTATTTGCGACCATAGCCACAGCATTCATAGGCTATGTACTACCAT	AAAAATGGAGATTAATTACCCTCCCTAAGACTCAAGGAAGAAGCACTAGCTCCACCATCAGCACCCAAAGCTGAAATTCTTCTTAAACTATTCCCTGGTATCACACCTNNNNCCCCCCTCTATTTATATATTGCAATGACTCTACTGTGCCATGCCGGTATGTCCGGGACCTGGCGCCCTATGTACGTCGTGCATTACTGGTATGCCCCATGCATATAAGCATGTACATACTACTGTACTATTACATAAGACATAACACGTCTAATTCCATTTCATCTCCTTGCAAGGACATCCATGAGACTGCACGTCACTTAGTCCAATAAGGGATTTATCACCATGCCTCGAGAAACCATCAATCCTTGCCCGACGTGTCCCTCTTCTCGCTCCGGGCCCATANCA…
S15-0589	scat	Cascades/Sierras	Wcasc	40.5594	-121.184	no	yes	this study	D-9	TCAACAGCTCATTCATCGACCTACCTGCACCATCTAACATTTCTGCATGATGGAACTTCGGGTCCCTGTTAGGAATCTGCCTTATTCTACAGATTATAACAGGCTTATTCTTGGCCATACACTATACATCGGACACCGCCACAGCCTTTTCATCCGTTACCCATATCTGTCGAGACGTTAACTATGGCTGAATCATCCGCTATATACACGCCAACGGAGCCTCAATATTCTTCATCTGCCTATTCCTGCACGTAGGACGAGGACTATACTATGGATCCTATACATTCATAGAAACATGAAACGTCGGAATTATCTTACTATTTGCGACCATAGCCACAGCATTCATAGGCTATGTACTACCAT	AAAAATGGAGATTAATTACCCTCCCTAAGACTCAAGGAAGAAGCACTAGCTCCACCATCAGCACCCAAAGCTGAAATTCTTCTTAAACTATTCCCTGGTATCACACCTNNNNCCCCCCTCTATTTATATATTGCAATGACTCTACTGTGCCATGCCGGTATGTCCGGGACCTGGCGCCCTATGTACGTCGTGCATTACTGGTATGCCCCATGCATATAAGCATGTACATACTACTGTACTATTACATAAGACATAACACGTCTAATTCCATTTCATCTCCTTGCAAGGACATCCATAAGACTGCACGTCACTTAGTCCAATAAGGGATTTATCACCATGCCTCGAGAAACCATCAATCCTTGCCCGACGTGTCCCTCTTCTCGCTCCGGGCCCATANCA…
S15-0590	scat	Cascades/Sierras	Wcasc	40.5533	-121.187	yes	yes	this study	D-9	TCAACAGCTCATTCATCGACCTACCTGCACCATCTAACATTTCTGCATGATGGAACTTCGGGTCCCTGTTAGGAATCTGCCTTATTCTACAGATTATAACAGGCTTATTCTTGGCCATACACTATACATCGGACACCGCCACAGCCTTTTCATCCGTTACCCATATCTGTCGAGACGTTAACTATGGCTGAATCATCCGCTATATACACGCCAACGGAGCCTCAATATTCTTCATCTGCCTATTCCTGCACGTAGGACGAGGACTATACTATGGATCCTATACATTCATAGAAACATGAAACGTCGGAATTATCTTACTATTTGCGACCATAGCCACAGCATTCATAGGCTATGTACTACCAT	AAAAATGGAGATTAATTACCCTCCCTAAGACTCAAGGAAGAAGCACTAGCTCCACCATCAGCACCCAAAGCTGAAATTCTTCTTAAACTATTCCCTGGTATCACACCTNNNNCCCCCCTCTATTTATATATTGCAATGACTCTACTGTGCCATGCCGGTATGTCCGGGACCTGGCGCCCTATGTACGTCGTGCATTACTGGTATGCCCCATGCATATAAGCATGTACATACTACTGTACTATTACATAAGACATAACACGTCTAATTCCATTTCATCTCCTTGCAAGGACATCCATAAGACTGCACGTCACTTAGTCCAATAAGGGATTTATCACCATGCCTCGAGAAACCATCAATCCTTGCCCGACGTGTCCCTCTTCTCGCTCCGGGCCCATANCA…
S13-3556	scat	Central Valley	CSV	39.4512	-121.652	no	yes	this study	D-9	TCAACAGCTCATTCATCGACCTACCTGCACCATCTAACATTTCTGCATGATGGAACTTCGGGTCCCTGTTAGGAATCTGCCTTATTCTACAGATTATAACAGGCTTATTCTTGGCCATACACTATACATCGGACACCGCCACAGCCTTTTCATCCGTTACCCATATCTGTCGAGACGTTAACTATGGCTGAATCATCCGCTATATACACGCCAACGGAGCCTCAATATTCTTCATCTGCCTATTCCTGCACGTAGGACGAGGACTATACTATGGATCCTATACATTCATAGAAACATGAAACGTCGGAATTATCTTACTATTTGCGACCATAGCCACAGCATTCATAGGCTATGTACTACCAT	AAAAATGGAGATTAATTACCCTCCCTAAGACTCAAGGAAGAAGCACTAGCTCCACCATCAGCACCCAAAGCTGAAATTCTTCTTAAACTATTCCCTGGTATCACACCTNNNNCCCCCCTCTATTTATATATTGCAATGACTCTACTGTGCCATGCCGGTATGTCCGGGACCTGGCGCCCTATGTACGTCGTGCATTACTGGTATGCCCCATGCATATAAGCATGTACATACTACTGTACTATTACATAAGACATAACACGTCTAATTCCATTTCATCTCCTTGCAAGGACATCCATAAGACTGCACGTCACTTAGTCCAATAAGGGATTTATCACCATGCCTCGAGAAACCATCAATCCTTGCCCGACGTGTCCCTCTTCTCGCTCCGGGCCCATANCA…
S14-2872	scat	Central Valley	NSV	39.7756	-122.04	no	yes	this study	D-9	TCAACAGCTCATTCATCGACCTACCTGCACCATCTAACATTTCTGCATGATGGAACTTCGGGTCCCTGTTAGGAATCTGCCTTATTCTACAGATTATAACAGGCTTATTCTTGGCCATACACTATACATCGGACACCGCCACAGCCTTTTCATCCGTTACCCATATCTGTCGAGACGTTAACTATGGCTGAATCATCCGCTATATACACGCCAACGGAGCCTCAATATTCTTCATCTGCCTATTCCTGCACGTAGGACGAGGACTATACTATGGATCCTATACATTCATAGAAACATGAAACGTCGGAATTATCTTACTATTTGCGACCATAGCCACAGCATTCATAGGCTATGTACTACCAT	AAAAATGGAGATTAATTACCCTCCCTAAGACTCAAGGAAGAAGCACTAGCTCCACCATCAGCACCCAAAGCTGAAATTCTTCTTAAACTATTCCCTGGTATCACACCTNNNNCCCCCCTCTATTTATATATTGCAATGACTCTACTGTGCCATGCCGGTATGTCCGGGACCTGGCGCCCTATGTACGTCGTGCATTACTGGTATGCCCCATGCATATAAGCATGTACATACTACTGTACTATTACATAAGACATAACACGTCTAATTCCATTTCATCTCCTTGCAAGGACATCCATAAGACTGCACGTCACTTAGTCCAATAAGGGATTTATCACCATGCCTCGAGAAACCATCAATCCTTGCCCGACGTGTCCCTCTTCTCGCTCCGGGCCCATANCA…
S15-0041	scat	Central Valley	NSV	39.8818	-122.191	no	yes	this study	D-9	TCAACAGCTCATTCATCGACCTACCTGCACCATCTAACATTTCTGCATGATGGAACTTCGGGTCCCTGTTAGGAATCTGCCTTATTCTACAGATTATAACAGGCTTATTCTTGGCCATACACTATACATCGGACACCGCCACAGCCTTTTCATCCGTTACCCATATCTGTCGAGACGTTAACTATGGCTGAATCATCCGCTATATACACGCCAACGGAGCCTCAATATTCTTCATCTGCCTATTCCTGCACGTAGGACGAGGACTATACTATGGATCCTATACATTCATAGAAACATGAAACGTCGGAATTATCTTACTATTTGCGACCATAGCCACAGCATTCATAGGCTATGTACTACCAT	AAAAATGGAGATTAATTACCCTCCCTAAGACTCAAGGAAGAAGCACTAGCTCCACCATCAGCACCCAAAGCTGAAATTCTTCTTAAACTATTCCCTGGTATCACACCTNNNNCCCCCCTCTATTTATATATTGCAATGACTCTACTGTGCCATGCCGGTATGTCCGGGACCTGGCGCCCTATGTACGTCGTGCATTACTGGTATGCCCCATGCATATAAGCATGTACATACTACTGTACTATTACATAAGACATAACACGTCTAATTCCATTTCATCTCCTTGCAAGGACATCCATAAGACTGCACGTCACTTAGTCCAATAAGGGATTTATCACCATGCCTCGAGAAACCATCAATCCTTGCCCGACGTGTCCCTCTTCTCGCTCCGGGCCCATANCA…
S15-0043	scat	Central Valley	NSV	39.8836	-122.195	yes	yes	this study	D-9	TCAACAGCTCATTCATCGACCTACCTGCACCATCTAACATTTCTGCATGATGGAACTTCGGGTCCCTGTTAGGAATCTGCCTTATTCTACAGATTATAACAGGCTTATTCTTGGCCATACACTATACATCGGACACCGCCACAGCCTTTTCATCCGTTACCCATATCTGTCGAGACGTTAACTATGGCTGAATCATCCGCTATATACACGCCAACGGAGCCTCAATATTCTTCATCTGCCTATTCCTGCACGTAGGACGAGGACTATACTATGGATCCTATACATTCATAGAAACATGAAACGTCGGAATTATCTTACTATTTGCGACCATAGCCACAGCATTCATAGGCTATGTACTACCAT	AAAAATGGAGATTAATTACCCTCCCTAAGACTCAAGGAAGAAGCACTAGCTCCACCATCAGCACCCAAAGCTGAAATTCTTCTTAAACTATTCCCTGGTATCACACCTNNNNCCCCCCTCTATTTATATATTGCAATGACTCTACTGTGCCATGCCGGTATGTCCGGGACCTGGCGCCCTATGTACGTCGTGCATTACTGGTATGCCCCATGCATATAAGCATGTACATACTACTGTACTATTACATAAGACATAACACGTCTAATTCCATTTCATCTCCTTGCAAGGACATCCATAAGACTGCACGTCACTTAGTCCAATAAGGGATTTATCACCATGCCTCGAGAAACCATCAATCCTTGCCCGACGTGTCCCTCTTCTCGCTCCGGGCCCATANCA…
S15-0052	scat	Central Valley	NSV	40.1473	-122.122	no	yes	this study	D-9	TCAACAGCTCATTCATCGACCTACCTGCACCATCTAACATTTCTGCATGATGGAACTTCGGGTCCCTGTTAGGAATCTGCCTTATTCTACAGATTATAACAGGCTTATTCTTGGCCATACACTATACATCGGACACCGCCACAGCCTTTTCATCCGTTACCCATATCTGTCGAGACGTTAACTATGGCTGAATCATCCGCTATATACACGCCAACGGAGCCTCAATATTCTTCATCTGCCTATTCCTGCACGTAGGACGAGGACTATACTATGGATCCTATACATTCATAGAAACATGAAACGTCGGAATTATCTTACTATTTGCGACCATAGCCACAGCATTCATAGGCTATGTACTACCAT	AAAAATGGAGATTAATTACCCTCCCTAAGACTCAAGGAAGAAGCACTAGCTCCACCATCAGCACCCAAAGCTGAAATTCTTCTTAAACTATTCCCTGGTATCACACCTNNNNCCCCCCTCTATTTATATATTGCAATGACTCTACTGTGCCATGCCGGTATGTCCGGGACCTGGCGCCCTATGTACGTCGTGCATTACTGGTATGCCCCATGCATATAAGCATGTACATACTACTGTACTATTACATAAGACATAACACGTCTAATTCCATTTCATCTCCTTGCAAGGACATCCATAAGACTGCACGTCACTTAGTCCAATAAGGGATTTATCACCATGCCTCGAGAAACCATCAATCCTTGCCCGACGTGTCCCTCTTCTCGCTCCGGGCCCATANCA…
S15-0057	scat	Central Valley	NSV	39.8824	-122.193	no	yes	this study	D-9	TCAACAGCTCATTCATCGACCTACCTGCACCATCTAACATTTCTGCATGATGGAACTTCGGGTCCCTGTTAGGAATCTGCCTTATTCTACAGATTATAACAGGCTTATTCTTGGCCATACACTATACATCGGACACCGCCACAGCCTTTTCATCCGTTACCCATATCTGTCGAGACGTTAACTATGGCTGAATCATCCGCTATATACACGCCAACGGAGCCTCAATATTCTTCATCTGCCTATTCCTGCACGTAGGACGAGGACTATACTATGGATCCTATACATTCATAGAAACATGAAACGTCGGAATTATCTTACTATTTGCGACCATAGCCACAGCATTCATAGGCTATGTACTACCAT	AAAAATGGAGATTAATTACCCTCCCTAAGACTCAAGGAAGAAGCACTAGCTCCACCATCAGCACCCAAAGCTGAAATTCTTCTTAAACTATTCCCTGGTATCACACCTNNNNCCCCCCTCTATTTATATATTGCAATGACTCTACTGTGCCATGCCGGTATGTCCGGGACCTGGCGCCCTATGTACGTCGTGCATTACTGGTATGCCCCATGCATATAAGCATGTACATACTACTGTACTATTACATAAGACATAACACGTCTAATTCCATTTCATCTCCTTGCAAGGACATCCATAAGACTGCACGTCACTTAGTCCAATAAGGGATTTATCACCATGCCTCGAGAAACCATCAATCCTTGCCCGACGTGTCCCTCTTCTCGCTCCGGGCCCATANCA…
S15-0059	scat	Central Valley	NSV	39.8819	-122.192	no	yes	this study	D-9	TCAACAGCTCATTCATCGACCTACCTGCACCATCTAACATTTCTGCATGATGGAACTTCGGGTCCCTGTTAGGAATCTGCCTTATTCTACAGATTATAACAGGCTTATTCTTGGCCATACACTATACATCGGACACCGCCACAGCCTTTTCATCCGTTACCCATATCTGTCGAGACGTTAACTATGGCTGAATCATCCGCTATATACACGCCAACGGAGCCTCAATATTCTTCATCTGCCTATTCCTGCACGTAGGACGAGGACTATACTATGGATCCTATACATTCATAGAAACATGAAACGTCGGAATTATCTTACTATTTGCGACCATAGCCACAGCATTCATAGGCTATGTACTACCAT	AAAAATGGAGATTAATTACCCTCCCTAAGACTCAAGGAAGAAGCACTAGCTCCACCATCAGCACCCAAAGCTGAAATTCTTCTTAAACTATTCCCTGGTATCACACCTNNNNCCCCCCTCTATTTATATATTGCAATGACTCTACTGTGCCATGCCGGTATGTCCGGGACCTGGCGCCCTATGTACGTCGTGCATTACTGGTATGCCCCATGCATATAAGCATGTACATACTACTGTACTATTACATAAGACATAACACGTCTAATTCCATTTCATCTCCTTGCAAGGACATCCATAAGACTGCACGTCACTTAGTCCAATAAGGGATTTATCACCATGCCTCGAGAAACCATCAATCCTTGCCCGACGTGTCCCTCTTCTCGCTCCGGGCCCATANCA…
S15-0061	scat	Central Valley	NSV	39.902	-122.218	no	yes	this study	D-9	TCAACAGCTCATTCATCGACCTACCTGCACCATCTAACATTTCTGCATGATGGAACTTCGGGTCCCTGTTAGGAATCTGCCTTATTCTACAGATTATAACAGGCTTATTCTTGGCCATACACTATACATCGGACACCGCCACAGCCTTTTCATCCGTTACCCATATCTGTCGAGACGTTAACTATGGCTGAATCATCCGCTATATACACGCCAACGGAGCCTCAATATTCTTCATCTGCCTATTCCTGCACGTAGGACGAGGACTATACTATGGATCCTATACATTCATAGAAACATGAAACGTCGGAATTATCTTACTATTTGCGACCATAGCCACAGCATTCATAGGCTATGTACTACCAT	AAAAATGGAGATTAATTACCCTCCCTAAGACTCAAGGAAGAAGCACTAGCTCCACCATCAGCACCCAAAGCTGAAATTCTTCTTAAACTATTCCCTGGTATCACACCTNNNNCCCCCCTCTATTTATATATTGCAATGACTCTACTGTGCCATGCCGGTATGTCCGGGACCTGGCGCCCTATGTACGTCGTGCATTACTGGTATGCCCCATGCATATAAGCATGTACATACTACTGTACTATTACATAAGACATAACACGTCTAATTCCATTTCATCTCCTTGCAAGGACATCCATAAGACTGCACGTCACTTAGTCCAATAAGGGATTTATCACCATGCCTCGAGAAACCATCAATCCTTGCCCGACGTGTCCCTCTTCTCGCTCCGGGCCCATANCA…
S15-0549	scat	Central Valley	NSV	39.9023	-122.219	no	yes	this study	D-9	TCAACAGCTCATTCATCGACCTACCTGCACCATCTAACATTTCTGCATGATGGAACTTCGGGTCCCTGTTAGGAATCTGCCTTATTCTACAGATTATAACAGGCTTATTCTTGGCCATACACTATACATCGGACACCGCCACAGCCTTTTCATCCGTTACCCATATCTGTCGAGACGTTAACTATGGCTGAATCATCCGCTATATACACGCCAACGGAGCCTCAATATTCTTCATCTGCCTATTCCTGCACGTAGGACGAGGACTATACTATGGATCCTATACATTCATAGAAACATGAAACGTCGGAATTATCTTACTATTTGCGACCATAGCCACAGCATTCATAGGCTATGTACTACCAT	AAAAATGGAGATTAATTACCCTCCCTAAGACTCAAGGAAGAAGCACTAGCTCCACCATCAGCACCCAAAGCTGAAATTCTTCTTAAACTATTCCCTGGTATCACACCTNNNNCCCCCCTCTATTTATATATTGCAATGACTCTACTGTGCCATGCCGGTATGTCCGGGACCTGGCGCCCTATGTACGTCGTGCATTACTGGTATGCCCCATGCATATAAGCATGTACATACTACTGTACTATTACATAAGACATAACACGTCTAATTCCATTTCATCTCCTTGCAAGGACATCCATAAGACTGCACGTCACTTAGTCCAATAAGGGATTTATCACCATGCCTCGAGAAACCATCAATCCTTGCCCGACGTGTCCCTCTTCTCGCTCCGGGCCCATANCA…
S15-0555	scat	Central Valley	NSV	39.901	-122.216	no	yes	this study	D-9	TCAACAGCTCATTCATCGACCTACCTGCACCATCTAACATTTCTGCATGATGGAACTTCGGGTCCCTGTTAGGAATCTGCCTTATTCTACAGATTATAACAGGCTTATTCTTGGCCATACACTATACATCGGACACCGCCACAGCCTTTTCATCCGTTACCCATATCTGTCGAGACGTTAACTATGGCTGAATCATCCGCTATATACACGCCAACGGAGCCTCAATATTCTTCATCTGCCTATTCCTGCACGTAGGACGAGGACTATACTATGGATCCTATACATTCATAGAAACATGAAACGTCGGAATTATCTTACTATTTGCGACCATAGCCACAGCATTCATAGGCTATGTACTACCAT	AAAAATGGAGATTAATTACCCTCCCTAAGACTCAAGGAAGAAGCACTAGCTCCACCATCAGCACCCAAAGCTGAAATTCTTCTTAAACTATTCCCTGGTATCACACCTNNNNCCCCCCTCTATTTATATATTGCAATGACTCTACTGTGCCATGCCGGTATGTCCGGGACCTGGCGCCCTATGTACGTCGTGCATTACTGGTATGCCCCATGCATATAAGCATGTACATACTACTGTACTATTACATAAGACATAACACGTCTAATTCCATTTCATCTCCTTGCAAGGACATCCATAAGACTGCACGTCACTTAGTCCAATAAGGGATTTATCACCATGCCTCGAGAAACCATCAATCCTTGCCCGACGTGTCCCTCTTCTCGCTCCGGGCCCATANCA…
S15-0556	scat	Central Valley	NSV	39.9011	-122.217	yes	yes	this study	D-9	TCAACAGCTCATTCATCGACCTACCTGCACCATCTAACATTTCTGCATGATGGAACTTCGGGTCCCTGTTAGGAATCTGCCTTATTCTACAGATTATAACAGGCTTATTCTTGGCCATACACTATACATCGGACACCGCCACAGCCTTTTCATCCGTTACCCATATCTGTCGAGACGTTAACTATGGCTGAATCATCCGCTATATACACGCCAACGGAGCCTCAATATTCTTCATCTGCCTATTCCTGCACGTAGGACGAGGACTATACTATGGATCCTATACATTCATAGAAACATGAAACGTCGGAATTATCTTACTATTTGCGACCATAGCCACAGCATTCATAGGCTATGTACTACCAT	AAAAATGGAGATTAATTACCCTCCCTAAGACTCAAGGAAGAAGCACTAGCTCCACCATCAGCACCCAAAGCTGAAATTCTTCTTAAACTATTCCCTGGTATCACACCTNNNNCCCCCCTCTATTTATATATTGCAATGACTCTACTGTGCCATGCCGGTATGTCCGGGACCTGGCGCCCTATGTACGTCGTGCATTACTGGTATGCCCCATGCATATAAGCATGTACATACTACTGTACTATTACATAAGACATAACACGTCTAATTCCATTTCATCTCCTTGCAAGGACATCCATAAGACTGCACGTCACTTAGTCCAATAAGGGATTTATCACCATGCCTCGAGAAACCATCAATCCTTGCCCGACGTGTCCCTCTTCTCGCTCCGGGCCCATANCA…
S15-0557	scat	Central Valley	NSV	39.9021	-122.219	no	yes	this study	D-9	TCAACAGCTCATTCATCGACCTACCTGCACCATCTAACATTTCTGCATGATGGAACTTCGGGTCCCTGTTAGGAATCTGCCTTATTCTACAGATTATAACAGGCTTATTCTTGGCCATACACTATACATCGGACACCGCCACAGCCTTTTCATCCGTTACCCATATCTGTCGAGACGTTAACTATGGCTGAATCATCCGCTATATACACGCCAACGGAGCCTCAATATTCTTCATCTGCCTATTCCTGCACGTAGGACGAGGACTATACTATGGATCCTATACATTCATAGAAACATGAAACGTCGGAATTATCTTACTATTTGCGACCATAGCCACAGCATTCATAGGCTATGTACTACCAT	AAAAATGGAGATTAATTACCCTCCCTAAGACTCAAGGAAGAAGCACTAGCTCCACCATCAGCACCCAAAGCTGAAATTCTTCTTAAACTATTCCCTGGTATCACACCTNNNNCCCCCCTCTATTTATATATTGCAATGACTCTACTGTGCCATGCCGGTATGTCCGGGACCTGGCGCCCTATGTACGTCGTGCATTACTGGTATGCCCCATGCATATAAGCATGTACATACTACTGTACTATTACATAAGACATAACACGTCTAATTCCATTTCATCTCCTTGCAAGGACATCCATAAGACTGCACGTCACTTAGTCCAATAAGGGATTTATCACCATGCCTCGAGAAACCATCAATCCTTGCCCGACGTGTCCCTCTTCTCGCTCCGGGCCCATANCA…
S15-0558	scat	Central Valley	NSV	39.9021	-122.219	no	yes	this study	D-9	TCAACAGCTCATTCATCGACCTACCTGCACCATCTAACATTTCTGCATGATGGAACTTCGGGTCCCTGTTAGGAATCTGCCTTATTCTACAGATTATAACAGGCTTATTCTTGGCCATACACTATACATCGGACACCGCCACAGCCTTTTCATCCGTTACCCATATCTGTCGAGACGTTAACTATGGCTGAATCATCCGCTATATACACGCCAACGGAGCCTCAATATTCTTCATCTGCCTATTCCTGCACGTAGGACGAGGACTATACTATGGATCCTATACATTCATAGAAACATGAAACGTCGGAATTATCTTACTATTTGCGACCATAGCCACAGCATTCATAGGCTATGTACTACCAT	AAAAATGGAGATTAATTACCCTCCCTAAGACTCAAGGAAGAAGCACTAGCTCCACCATCAGCACCCAAAGCTGAAATTCTTCTTAAACTATTCCCTGGTATCACACCTNNNNCCCCCCTCTATTTATATATTGCAATGACTCTACTGTGCCATGCCGGTATGTCCGGGACCTGGCGCCCTATGTACGTCGTGCATTACTGGTATGCCCCATGCATATAAGCATGTACATACTACTGTACTATTACATAAGACATAACACGTCTAATTCCATTTCATCTCCTTGCAAGGACATCCATAAGACTGCACGTCACTTAGTCCAATAAGGGATTTATCACCATGCCTCGAGAAACCATCAATCCTTGCCCGACGTGTCCCTCTTCTCGCTCCGGGCCCATANCA…
S15-0808	scat	Central Valley	NSV	39.9011	-122.217	no	yes	this study	D-9	TCAACAGCTCATTCATCGACCTACCTGCACCATCTAACATTTCTGCATGATGGAACTTCGGGTCCCTGTTAGGAATCTGCCTTATTCTACAGATTATAACAGGCTTATTCTTGGCCATACACTATACATCGGACACCGCCACAGCCTTTTCATCCGTTACCCATATCTGTCGAGACGTTAACTATGGCTGAATCATCCGCTATATACACGCCAACGGAGCCTCAATATTCTTCATCTGCCTATTCCTGCACGTAGGACGAGGACTATACTATGGATCCTATACATTCATAGAAACATGAAACGTCGGAATTATCTTACTATTTGCGACCATAGCCACAGCATTCATAGGCTATGTACTACCAT	AAAAATGGAGATTAATTACCCTCCCTAAGACTCAAGGAAGAAGCACTAGCTCCACCATCAGCACCCAAAGCTGAAATTCTTCTTAAACTATTCCCTGGTATCACACCTNNNNCCCCCCTCTATTTATATATTGCAATGACTCTACTGTGCCATGCCGGTATGTCCGGGACCTGGCGCCCTATGTACGTCGTGCATTACTGGTATGCCCCATGCATATAAGCATGTACATACTACTGTACTATTACATAAGACATAACACGTCTAATTCCATTTCATCTCCTTGCAAGGACATCCATAAGACTGCACGTCACTTAGTCCAATAAGGGATTTATCACCATGCCTCGAGAAACCATCAATCCTTGCCCGACGTGTCCCTCTTCTCGCTCCGGGCCCATANCA…
S15-0809	scat	Central Valley	NSV	39.9012	-122.217	no	yes	this study	D-9	TCAACAGCTCATTCATCGACCTACCTGCACCATCTAACATTTCTGCATGATGGAACTTCGGGTCCCTGTTAGGAATCTGCCTTATTCTACAGATTATAACAGGCTTATTCTTGGCCATACACTATACATCGGACACCGCCACAGCCTTTTCATCCGTTACCCATATCTGTCGAGACGTTAACTATGGCTGAATCATCCGCTATATACACGCCAACGGAGCCTCAATATTCTTCATCTGCCTATTCCTGCACGTAGGACGAGGACTATACTATGGATCCTATACATTCATAGAAACATGAAACGTCGGAATTATCTTACTATTTGCGACCATAGCCACAGCATTCATAGGCTATGTACTACCAT	AAAAATGGAGATTAATTACCCTCCCTAAGACTCAAGGAAGAAGCACTAGCTCCACCATCAGCACCCAAAGCTGAAATTCTTCTTAAACTATTCCCTGGTATCACACCTNNNNCCCCCCTCTATTTATATATTGCAATGACTCTACTGTGCCATGCCGGTATGTCCGGGACCTGGCGCCCTATGTACGTCGTGCATTACTGGTATGCCCCATGCATATAAGCATGTACATACTACTGTACTATTACATAAGACATAACACGTCTAATTCCATTTCATCTCCTTGCAAGGACATCCATAAGACTGCACGTCACTTAGTCCAATAAGGGATTTATCACCATGCCTCGAGAAACCATCAATCCTTGCCCGACGTGTCCCTCTTCTCGCTCCGGGCCCATANCA…
S15-0820	scat	Central Valley	NSV	39.9018	-122.219	no	yes	this study	D-9	TCAACAGCTCATTCATCGACCTACCTGCACCATCTAACATTTCTGCATGATGGAACTTCGGGTCCCTGTTAGGAATCTGCCTTATTCTACAGATTATAACAGGCTTATTCTTGGCCATACACTATACATCGGACACCGCCACAGCCTTTTCATCCGTTACCCATATCTGTCGAGACGTTAACTATGGCTGAATCATCCGCTATATACACGCCAACGGAGCCTCAATATTCTTCATCTGCCTATTCCTGCACGTAGGACGAGGACTATACTATGGATCCTATACATTCATAGAAACATGAAACGTCGGAATTATCTTACTATTTGCGACCATAGCCACAGCATTCATAGGCTATGTACTACCAT	AAAAATGGAGATTAATTACCCTCCCTAAGACTCAAGGAAGAAGCACTAGCTCCACCATCAGCACCCAAAGCTGAAATTCTTCTTAAACTATTCCCTGGTATCACACCTNNNNCCCCCCTCTATTTATATATTGCAATGACTCTACTGTGCCATGCCGGTATGTCCGGGACCTGGCGCCCTATGTACGTCGTGCATTACTGGTATGCCCCATGCATATAAGCATGTACATACTACTGTACTATTACATAAGACATAACACGTCTAATTCCATTTCATCTCCTTGCAAGGACATCCATAAGACTGCACGTCACTTAGTCCAATAAGGGATTTATCACCATGCCTCGAGAAACCATCAATCCTTGCCCGACGTGTCCCTCTTCTCGCTCCGGGCCCATANCA…
S15-0860	scat	Central Valley	NSV	40.0961	-122.151	yes	yes	this study	D-9	TCAACAGCTCATTCATCGACCTACCTGCACCATCTAACATTTCTGCATGATGGAACTTCGGGTCCCTGTTAGGAATCTGCCTTATTCTACAGATTATAACAGGCTTATTCTTGGCCATACACTATACATCGGACACCGCCACAGCCTTTTCATCCGTTACCCATATCTGTCGAGACGTTAACTATGGCTGAATCATCCGCTATATACACGCCAACGGAGCCTCAATATTCTTCATCTGCCTATTCCTGCACGTAGGACGAGGACTATACTATGGATCCTATACATTCATAGAAACATGAAACGTCGGAATTATCTTACTATTTGCGACCATAGCCACAGCATTCATAGGCTATGTACTACCAT	AAAAATGGAGATTAATTACCCTCCCTAAGACTCAAGGAAGAAGCACTAGCTCCACCATCAGCACCCAAAGCTGAAATTCTTCTTAAACTATTCCCTGGTATCACACCTNNNNCCCCCCTCTATTTATATATTGCAATGACTCTACTGTGCCATGCCGGTATGTCCGGGACCTGGCGCCCTATGTACGTCGTGCATTACTGGTATGCCCCATGCATATAAGCATGTACATACTACTGTACTATTACATAAGACATAACACGTCTAATTCCATTTCATCTCCTTGCAAGGACATCCATAAGACTGCACGTCACTTAGTCCAATAAGGGATTTATCACCATGCCTCGAGAAACCATCAATCCTTGCCCGACGTGTCCCTCTTCTCGCTCCGGGCCCATANCA…
S14-0651	scat	Central Valley	Yolo	38.5191	-121.773	no	yes	this study	D-9	TCAACAGCTCATTCATCGACCTACCTGCACCATCTAACATTTCTGCATGATGGAACTTCGGGTCCCTGTTAGGAATCTGCCTTATTCTACAGATTATAACAGGCTTATTCTTGGCCATACACTATACATCGGACACCGCCACAGCCTTTTCATCCGTTACCCATATCTGTCGAGACGTTAACTATGGCTGAATCATCCGCTATATACACGCCAACGGAGCCTCAATATTCTTCATCTGCCTATTCCTGCACGTAGGACGAGGACTATACTATGGATCCTATACATTCATAGAAACATGAAACGTCGGAATTATCTTACTATTTGCGACCATAGCCACAGCATTCATAGGCTATGTACTACCAT	AAAAATGGAGATTAATTACCCTCCCTAAGACTCAAGGAAGAAGCACTAGCTCCACCATCAGCACCCAAAGCTGAAATTCTTCTTAAACTATTCCCTGGTATCACACCTNNNNCCCCCCTCTATTTATATATTGCAATGACTCTACTGTGCCATGCCGGTATGTCCGGGACCTGGCGCCCTATGTACGTCGTGCATTACTGGTATGCCCCATGCATATAAGCATGTACATACTACTGTACTATTACATAAGACATAACACGTCTAATTCCATTTCATCTCCTTGCAAGGACATCCATAAGACTGCACGTCACTTAGTCCAATAAGGGATTTATCACCATGCCTCGAGAAACCATCAATCCTTGCCCGACGTGTCCCTCTTCTCGCTCCGGGCCCATANCA…
S14-1402	whole blood	North Coastal	Marin	37.8619	-122.531	no	yes	this study	D-9	TCAACAGCTCATTCATCGACCTACCTGCACCATCTAACATTTCTGCATGATGGAACTTCGGGTCCCTGTTAGGAATCTGCCTTATTCTACAGATTATAACAGGCTTATTCTTGGCCATACACTATACATCGGACACCGCCACAGCCTTTTCATCCGTTACCCATATCTGTCGAGACGTTAACTATGGCTGAATCATCCGCTATATACACGCCAACGGAGCCTCAATATTCTTCATCTGCCTATTCCTGCACGTAGGACGAGGACTATACTATGGATCCTATACATTCATAGAAACATGAAACGTCGGAATTATCTTACTATTTGCGACCATAGCCACAGCATTCATAGGCTATGTACTACCAT	AAAAATGGAGATTAATTACCCTCCCTAAGACTCAAGGAAGAAGCACTAGCTCCACCATCAGCACCCAAAGCTGAAATTCTTCTTAAACTATTCCCTGGTATCACACCTNNNNCCCCCCTCTATTTATATATTGCAATGACTCTACTGTGCCATGCCGGTATGTCCGGGACCTGGCGCCCTATGTACGTCGTGCATTACTGGTATGCCCCATGCATATAAGCATGTACATACTACTGTACTATTACATAAGACATAACACGTCTAATTCCATTTCATCTCCTTGCAAGGACATCCATAAGACTGCACGTCACTTAGTCCAATAAGGGATTTATCACCATGCCTCGAGAAACCATCAATCCTTGCCCGACGTGTCCCTCTTCTCGCTCCGGGCCCATANCA…
S14-1403	whole blood	North Coastal	Marin	37.8271	-122.505	yes	yes	this study	D-9	TCAACAGCTCATTCATCGACCTACCTGCACCATCTAACATTTCTGCATGATGGAACTTCGGGTCCCTGTTAGGAATCTGCCTTATTCTACAGATTATAACAGGCTTATTCTTGGCCATACACTATACATCGGACACCGCCACAGCCTTTTCATCCGTTACCCATATCTGTCGAGACGTTAACTATGGCTGAATCATCCGCTATATACACGCCAACGGAGCCTCAATATTCTTCATCTGCCTATTCCTGCACGTAGGACGAGGACTATACTATGGATCCTATACATTCATAGAAACATGAAACGTCGGAATTATCTTACTATTTGCGACCATAGCCACAGCATTCATAGGCTATGTACTACCAT	AAAAATGGAGATTAATTACCCTCCCTAAGACTCAAGGAAGAAGCACTAGCTCCACCATCAGCACCCAAAGCTGAAATTCTTCTTAAACTATTCCCTGGTATCACACCTNNNNCCCCCCTCTATTTATATATTGCAATGACTCTACTGTGCCATGCCGGTATGTCCGGGACCTGGCGCCCTATGTACGTCGTGCATTACTGGTATGCCCCATGCATATAAGCATGTACATACTACTGTACTATTACATAAGACATAACACGTCTAATTCCATTTCATCTCCTTGCAAGGACATCCATAAGACTGCACGTCACTTAGTCCAATAAGGGATTTATCACCATGCCTCGAGAAACCATCAATCCTTGCCCGACGTGTCCCTCTTCTCGCTCCGGGCCCATANCA…
S14-1406	whole blood	North Coastal	Marin	37.8529	-122.495	yes	yes	this study	D-9	TCAACAGCTCATTCATCGACCTACCTGCACCATCTAACATTTCTGCATGATGGAACTTCGGGTCCCTGTTAGGAATCTGCCTTATTCTACAGATTATAACAGGCTTATTCTTGGCCATACACTATACATCGGACACCGCCACAGCCTTTTCATCCGTTACCCATATCTGTCGAGACGTTAACTATGGCTGAATCATCCGCTATATACACGCCAACGGAGCCTCAATATTCTTCATCTGCCTATTCCTGCACGTAGGACGAGGACTATACTATGGATCCTATACATTCATAGAAACATGAAACGTCGGAATTATCTTACTATTTGCGACCATAGCCACAGCATTCATAGGCTATGTACTACCAT	AAAAATGGAGATTAATTACCCTCCCTAAGACTCAAGGAAGAAGCACTAGCTCCACCATCAGCACCCAAAGCTGAAATTCTTCTTAAACTATTCCCTGGTATCACACCTNNNNCCCCCCTCTATTTATATATTGCAATGACTCTACTGTGCCATGCCGGTATGTCCGGGACCTGGCGCCCTATGTACGTCGTGCATTACTGGTATGCCCCATGCATATAAGCATGTACATACTACTGTACTATTACATAAGACATAACACGTCTAATTCCATTTCATCTCCTTGCAAGGACATCCATAAGACTGCACGTCACTTAGTCCAATAAGGGATTTATCACCATGCCTCGAGAAACCATCAATCCTTGCCCGACGTGTCCCTCTTCTCGCTCCGGGCCCATANCA…
S14-1407	whole blood	North Coastal	Marin	37.8506	-122.504	yes	yes	this study	D-9	TCAACAGCTCATTCATCGACCTACCTGCACCATCTAACATTTCTGCATGATGGAACTTCGGGTCCCTGTTAGGAATCTGCCTTATTCTACAGATTATAACAGGCTTATTCTTGGCCATACACTATACATCGGACACCGCCACAGCCTTTTCATCCGTTACCCATATCTGTCGAGACGTTAACTATGGCTGAATCATCCGCTATATACACGCCAACGGAGCCTCAATATTCTTCATCTGCCTATTCCTGCACGTAGGACGAGGACTATACTATGGATCCTATACATTCATAGAAACATGAAACGTCGGAATTATCTTACTATTTGCGACCATAGCCACAGCATTCATAGGCTATGTACTACCAT	AAAAATGGAGATTAATTACCCTCCCTAAGACTCAAGGAAGAAGCACTAGCTCCACCATCAGCACCCAAAGCTGAAATTCTTCTTAAACTATTCCCTGGTATCACACCTNNNNCCCCCCTCTATTTATATATTGCAATGACTCTACTGTGCCATGCCGGTATGTCCGGGACCTGGCGCCCTATGTACGTCGTGCATTACTGGTATGCCCCATGCATATAAGCATGTACATACTACTGTACTATTACATAAGACATAACACGTCTAATTCCATTTCATCTCCTTGCAAGGACATCCATAAGACTGCACGTCACTTAGTCCAATAAGGGATTTATCACCATGCCTCGAGAAACCATCAATCCTTGCCCGACGTGTCCCTCTTCTCGCTCCGGGCCCATANCA…
S14-1408	whole blood	North Coastal	Marin	37.8694	-122.52	no	yes	this study	D-9	TCAACAGCTCATTCATCGACCTACCTGCACCATCTAACATTTCTGCATGATGGAACTTCGGGTCCCTGTTAGGAATCTGCCTTATTCTACAGATTATAACAGGCTTATTCTTGGCCATACACTATACATCGGACACCGCCACAGCCTTTTCATCCGTTACCCATATCTGTCGAGACGTTAACTATGGCTGAATCATCCGCTATATACACGCCAACGGAGCCTCAATATTCTTCATCTGCCTATTCCTGCACGTAGGACGAGGACTATACTATGGATCCTATACATTCATAGAAACATGAAACGTCGGAATTATCTTACTATTTGCGACCATAGCCACAGCATTCATAGGCTATGTACTACCAT	AAAAATGGAGATTAATTACCCTCCCTAAGACTCAAGGAAGAAGCACTAGCTCCACCATCAGCACCCAAAGCTGAAATTCTTCTTAAACTATTCCCTGGTATCACACCTNNNNCCCCCCTCTATTTATATATTGCAATGACTCTACTGTGCCATGCCGGTATGTCCGGGACCTGGCGCCCTATGTACGTCGTGCATTACTGGTATGCCCCATGCATATAAGCATGTACATACTACTGTACTATTACATAAGACATAACACGTCTAATTCCATTTCATCTCCTTGCAAGGACATCCATAAGACTGCACGTCACTTAGTCCAATAAGGGATTTATCACCATGCCTCGAGAAACCATCAATCCTTGCCCGACGTGTCCCTCTTCTCGCTCCGGGCCCATANCA…
S14-1409	whole blood	North Coastal	Marin	37.8715	-122.533	no	yes	this study	D-9	TCAACAGCTCATTCATCGACCTACCTGCACCATCTAACATTTCTGCATGATGGAACTTCGGGTCCCTGTTAGGAATCTGCCTTATTCTACAGATTATAACAGGCTTATTCTTGGCCATACACTATACATCGGACACCGCCACAGCCTTTTCATCCGTTACCCATATCTGTCGAGACGTTAACTATGGCTGAATCATCCGCTATATACACGCCAACGGAGCCTCAATATTCTTCATCTGCCTATTCCTGCACGTAGGACGAGGACTATACTATGGATCCTATACATTCATAGAAACATGAAACGTCGGAATTATCTTACTATTTGCGACCATAGCCACAGCATTCATAGGCTATGTACTACCAT	AAAAATGGAGATTAATTACCCTCCCTAAGACTCAAGGAAGAAGCACTAGCTCCACCATCAGCACCCAAAGCTGAAATTCTTCTTAAACTATTCCCTGGTATCACACCTNNNNCCCCCCTCTATTTATATATTGCAATGACTCTACTGTGCCATGCCGGTATGTCCGGGACCTGGCGCCCTATGTACGTCGTGCATTACTGGTATGCCCCATGCATATAAGCATGTACATACTACTGTACTATTACATAAGACATAACACGTCTAATTCCATTTCATCTCCTTGCAAGGACATCCATAAGACTGCACGTCACTTAGTCCAATAAGGGATTTATCACCATGCCTCGAGAAACCATCAATCCTTGCCCGACGTGTCCCTCTTCTCGCTCCGGGCCCATANCA…
S14-1411	whole blood	North Coastal	Marin	37.8651	-122.531	no	yes	this study	D-9	TCAACAGCTCATTCATCGACCTACCTGCACCATCTAACATTTCTGCATGATGGAACTTCGGGTCCCTGTTAGGAATCTGCCTTATTCTACAGATTATAACAGGCTTATTCTTGGCCATACACTATACATCGGACACCGCCACAGCCTTTTCATCCGTTACCCATATCTGTCGAGACGTTAACTATGGCTGAATCATCCGCTATATACACGCCAACGGAGCCTCAATATTCTTCATCTGCCTATTCCTGCACGTAGGACGAGGACTATACTATGGATCCTATACATTCATAGAAACATGAAACGTCGGAATTATCTTACTATTTGCGACCATAGCCACAGCATTCATAGGCTATGTACTACCAT	AAAAATGGAGATTAATTACCCTCCCTAAGACTCAAGGAAGAAGCACTAGCTCCACCATCAGCACCCAAAGCTGAAATTCTTCTTAAACTATTCCCTGGTATCACACCTNNNNCCCCCCTCTATTTATATATTGCAATGACTCTACTGTGCCATGCCGGTATGTCCGGGACCTGGCGCCCTATGTACGTCGTGCATTACTGGTATGCCCCATGCATATAAGCATGTACATACTACTGTACTATTACATAAGACATAACACGTCTAATTCCATTTCATCTCCTTGCAAGGACATCCATAAGACTGCACGTCACTTAGTCCAATAAGGGATTTATCACCATGCCTCGAGAAACCATCAATCCTTGCCCGACGTGTCCCTCTTCTCGCTCCGGGCCCATANCA…
S14-1413	whole blood	North Coastal	Marin	37.8415	-122.537	yes	yes	this study	D-9	TCAACAGCTCATTCATCGACCTACCTGCACCATCTAACATTTCTGCATGATGGAACTTCGGGTCCCTGTTAGGAATCTGCCTTATTCTACAGATTATAACAGGCTTATTCTTGGCCATACACTATACATCGGACACCGCCACAGCCTTTTCATCCGTTACCCATATCTGTCGAGACGTTAACTATGGCTGAATCATCCGCTATATACACGCCAACGGAGCCTCAATATTCTTCATCTGCCTATTCCTGCACGTAGGACGAGGACTATACTATGGATCCTATACATTCATAGAAACATGAAACGTCGGAATTATCTTACTATTTGCGACCATAGCCACAGCATTCATAGGCTATGTACTACCAT	AAAAATGGAGATTAATTACCCTCCCTAAGACTCAAGGAAGAAGCACTAGCTCCACCATCAGCACCCAAAGCTGAAATTCTTCTTAAACTATTCCCTGGTATCACACCTNNNNCCCCCCTCTATTTATATATTGCAATGACTCTACTGTGCCATGCCGGTATGTCCGGGACCTGGCGCCCTATGTACGTCGTGCATTACTGGTATGCCCCATGCATATAAGCATGTACATACTACTGTACTATTACATAAGACATAACACGTCTAATTCCATTTCATCTCCTTGCAAGGACATCCATAAGACTGCACGTCACTTAGTCCAATAAGGGATTTATCACCATGCCTCGAGAAACCATCAATCCTTGCCCGACGTGTCCCTCTTCTCGCTCCGGGCCCATANCA…
S14-1414	whole blood	North Coastal	Marin	37.8593	-122.51	yes	yes	this study	D-9	TCAACAGCTCATTCATCGACCTACCTGCACCATCTAACATTTCTGCATGATGGAACTTCGGGTCCCTGTTAGGAATCTGCCTTATTCTACAGATTATAACAGGCTTATTCTTGGCCATACACTATACATCGGACACCGCCACAGCCTTTTCATCCGTTACCCATATCTGTCGAGACGTTAACTATGGCTGAATCATCCGCTATATACACGCCAACGGAGCCTCAATATTCTTCATCTGCCTATTCCTGCACGTAGGACGAGGACTATACTATGGATCCTATACATTCATAGAAACATGAAACGTCGGAATTATCTTACTATTTGCGACCATAGCCACAGCATTCATAGGCTATGTACTACCAT	AAAAATGGAGATTAATTACCCTCCCTAAGACTCAAGGAAGAAGCACTAGCTCCACCATCAGCACCCAAAGCTGAAATTCTTCTTAAACTATTCCCTGGTATCACACCTNNNNCCCCCCTCTATTTATATATTGCAATGACTCTACTGTGCCATGCCGGTATGTCCGGGACCTGGCGCCCTATGTACGTCGTGCATTACTGGTATGCCCCATGCATATAAGCATGTACATACTACTGTACTATTACATAAGACATAACACGTCTAATTCCATTTCATCTCCTTGCAAGGACATCCATAAGACTGCACGTCACTTAGTCCAATAAGGGATTTATCACCATGCCTCGAGAAACCATCAATCCTTGCCCGACGTGTCCCTCTTCTCGCTCCGGGCCCATANCA…
S14-1418	whole blood	North Coastal	Marin	37.8693	-122.517	no	yes	this study	D-9	TCAACAGCTCATTCATCGACCTACCTGCACCATCTAACATTTCTGCATGATGGAACTTCGGGTCCCTGTTAGGAATCTGCCTTATTCTACAGATTATAACAGGCTTATTCTTGGCCATACACTATACATCGGACACCGCCACAGCCTTTTCATCCGTTACCCATATCTGTCGAGACGTTAACTATGGCTGAATCATCCGCTATATACACGCCAACGGAGCCTCAATATTCTTCATCTGCCTATTCCTGCACGTAGGACGAGGACTATACTATGGATCCTATACATTCATAGAAACATGAAACGTCGGAATTATCTTACTATTTGCGACCATAGCCACAGCATTCATAGGCTATGTACTACCAT	AAAAATGGAGATTAATTACCCTCCCTAAGACTCAAGGAAGAAGCACTAGCTCCACCATCAGCACCCAAAGCTGAAATTCTTCTTAAACTATTCCCTGGTATCACACCTNNNNCCCCCCTCTATTTATATATTGCAATGACTCTACTGTGCCATGCCGGTATGTCCGGGACCTGGCGCCCTATGTACGTCGTGCATTACTGGTATGCCCCATGCATATAAGCATGTACATACTACTGTACTATTACATAAGACATAACACGTCTAATTCCATTTCATCTCCTTGCAAGGACATCCATAAGACTGCACGTCACTTAGTCCAATAAGGGATTTATCACCATGCCTCGAGAAACCATCAATCCTTGCCCGACGTGTCCCTCTTCTCGCTCCGGGCCCATANCA…
S14-1419	whole blood	North Coastal	Marin	37.8507	-122.539	no	yes	this study	D-9	TCAACAGCTCATTCATCGACCTACCTGCACCATCTAACATTTCTGCATGATGGAACTTCGGGTCCCTGTTAGGAATCTGCCTTATTCTACAGATTATAACAGGCTTATTCTTGGCCATACACTATACATCGGACACCGCCACAGCCTTTTCATCCGTTACCCATATCTGTCGAGACGTTAACTATGGCTGAATCATCCGCTATATACACGCCAACGGAGCCTCAATATTCTTCATCTGCCTATTCCTGCACGTAGGACGAGGACTATACTATGGATCCTATACATTCATAGAAACATGAAACGTCGGAATTATCTTACTATTTGCGACCATAGCCACAGCATTCATAGGCTATGTACTACCAT	AAAAATGGAGATTAATTACCCTCCCTAAGACTCAAGGAAGAAGCACTAGCTCCACCATCAGCACCCAAAGCTGAAATTCTTCTTAAACTATTCCCTGGTATCACACCTNNNNCCCCCCTCTATTTATATATTGCAATGACTCTACTGTGCCATGCCGGTATGTCCGGGACCTGGCGCCCTATGTACGTCGTGCATTACTGGTATGCCCCATGCATATAAGCATGTACATACTACTGTACTATTACATAAGACATAACACGTCTAATTCCATTTCATCTCCTTGCAAGGACATCCATAAGACTGCACGTCACTTAGTCCAATAAGGGATTTATCACCATGCCTCGAGAAACCATCAATCCTTGCCCGACGTGTCCCTCTTCTCGCTCCGGGCCCATANCA…
S14-1420	whole blood	North Coastal	Marin	37.8451	-122.514	no	yes	this study	D-9	TCAACAGCTCATTCATCGACCTACCTGCACCATCTAACATTTCTGCATGATGGAACTTCGGGTCCCTGTTAGGAATCTGCCTTATTCTACAGATTATAACAGGCTTATTCTTGGCCATACACTATACATCGGACACCGCCACAGCCTTTTCATCCGTTACCCATATCTGTCGAGACGTTAACTATGGCTGAATCATCCGCTATATACACGCCAACGGAGCCTCAATATTCTTCATCTGCCTATTCCTGCACGTAGGACGAGGACTATACTATGGATCCTATACATTCATAGAAACATGAAACGTCGGAATTATCTTACTATTTGCGACCATAGCCACAGCATTCATAGGCTATGTACTACCAT	AAAAATGGAGATTAATTACCCTCCCTAAGACTCAAGGAAGAAGCACTAGCTCCACCATCAGCACCCAAAGCTGAAATTCTTCTTAAACTATTCCCTGGTATCACACCTNNNNCCCCCCTCTATTTATATATTGCAATGACTCTACTGTGCCATGCCGGTATGTCCGGGACCTGGCGCCCTATGTACGTCGTGCATTACTGGTATGCCCCATGCATATAAGCATGTACATACTACTGTACTATTACATAAGACATAACACGTCTAATTCCATTTCATCTCCTTGCAAGGACATCCATAAGACTGCACGTCACTTAGTCCAATAAGGGATTTATCACCATGCCTCGAGAAACCATCAATCCTTGCCCGACGTGTCCCTCTTCTCGCTCCGGGCCCATANCA…
S14-1421	whole blood	North Coastal	Marin	37.8428	-122.509	no	yes	this study	D-9	TCAACAGCTCATTCATCGACCTACCTGCACCATCTAACATTTCTGCATGATGGAACTTCGGGTCCCTGTTAGGAATCTGCCTTATTCTACAGATTATAACAGGCTTATTCTTGGCCATACACTATACATCGGACACCGCCACAGCCTTTTCATCCGTTACCCATATCTGTCGAGACGTTAACTATGGCTGAATCATCCGCTATATACACGCCAACGGAGCCTCAATATTCTTCATCTGCCTATTCCTGCACGTAGGACGAGGACTATACTATGGATCCTATACATTCATAGAAACATGAAACGTCGGAATTATCTTACTATTTGCGACCATAGCCACAGCATTCATAGGCTATGTACTACCAT	AAAAATGGAGATTAATTACCCTCCCTAAGACTCAAGGAAGAAGCACTAGCTCCACCATCAGCACCCAAAGCTGAAATTCTTCTTAAACTATTCCCTGGTATCACACCTNNNNCCCCCCTCTATTTATATATTGCAATGACTCTACTGTGCCATGCCGGTATGTCCGGGACCTGGCGCCCTATGTACGTCGTGCATTACTGGTATGCCCCATGCATATAAGCATGTACATACTACTGTACTATTACATAAGACATAACACGTCTAATTCCATTTCATCTCCTTGCAAGGACATCCATAAGACTGCACGTCACTTAGTCCAATAAGGGATTTATCACCATGCCTCGAGAAACCATCAATCCTTGCCCGACGTGTCCCTCTTCTCGCTCCGGGCCCATANCA…
S14-1422	whole blood	North Coastal	Marin	37.8792	-122.558	yes	yes	this study	D-9	TCAACAGCTCATTCATCGACCTACCTGCACCATCTAACATTTCTGCATGATGGAACTTCGGGTCCCTGTTAGGAATCTGCCTTATTCTACAGATTATAACAGGCTTATTCTTGGCCATACACTATACATCGGACACCGCCACAGCCTTTTCATCCGTTACCCATATCTGTCGAGACGTTAACTATGGCTGAATCATCCGCTATATACACGCCAACGGAGCCTCAATATTCTTCATCTGCCTATTCCTGCACGTAGGACGAGGACTATACTATGGATCCTATACATTCATAGAAACATGAAACGTCGGAATTATCTTACTATTTGCGACCATAGCCACAGCATTCATAGGCTATGTACTACCAT	AAAAATGGAGATTAATTACCCTCCCTAAGACTCAAGGAAGAAGCACTAGCTCCACCATCAGCACCCAAAGCTGAAATTCTTCTTAAACTATTCCCTGGTATCACACCTNNNNCCCCCCTCTATTTATATATTGCAATGACTCTACTGTGCCATGCCGGTATGTCCGGGACCTGGCGCCCTATGTACGTCGTGCATTACTGGTATGCCCCATGCATATAAGCATGTACATACTACTGTACTATTACATAAGACATAACACGTCTAATTCCATTTCATCTCCTTGCAAGGACATCCATAAGACTGCACGTCACTTAGTCCAATAAGGGATTTATCACCATGCCTCGAGAAACCATCAATCCTTGCCCGACGTGTCCCTCTTCTCGCTCCGGGCCCATANCA…
S14-1426	whole blood	North Coastal	Marin	37.8837	-122.589	yes	yes	this study	D-9	TCAACAGCTCATTCATCGACCTACCTGCACCATCTAACATTTCTGCATGATGGAACTTCGGGTCCCTGTTAGGAATCTGCCTTATTCTACAGATTATAACAGGCTTATTCTTGGCCATACACTATACATCGGACACCGCCACAGCCTTTTCATCCGTTACCCATATCTGTCGAGACGTTAACTATGGCTGAATCATCCGCTATATACACGCCAACGGAGCCTCAATATTCTTCATCTGCCTATTCCTGCACGTAGGACGAGGACTATACTATGGATCCTATACATTCATAGAAACATGAAACGTCGGAATTATCTTACTATTTGCGACCATAGCCACAGCATTCATAGGCTATGTACTACCAT	AAAAATGGAGATTAATTACCCTCCCTAAGACTCAAGGAAGAAGCACTAGCTCCACCATCAGCACCCAAAGCTGAAATTCTTCTTAAACTATTCCCTGGTATCACACCTNNNNCCCCCCTCTATTTATATATTGCAATGACTCTACTGTGCCATGCCGGTATGTCCGGGACCTGGCGCCCTATGTACGTCGTGCATTACTGGTATGCCCCATGCATATAAGCATGTACATACTACTGTACTATTACATAAGACATAACACGTCTAATTCCATTTCATCTCCTTGCAAGGACATCCATAAGACTGCACGTCACTTAGTCCAATAAGGGATTTATCACCATGCCTCGAGAAACCATCAATCCTTGCCCGACGTGTCCCTCTTCTCGCTCCGGGCCCATANCA…
S14-1427	whole blood	North Coastal	Marin	37.9238	-122.674	no	yes	this study	D-9	TCAACAGCTCATTCATCGACCTACCTGCACCATCTAACATTTCTGCATGATGGAACTTCGGGTCCCTGTTAGGAATCTGCCTTATTCTACAGATTATAACAGGCTTATTCTTGGCCATACACTATACATCGGACACCGCCACAGCCTTTTCATCCGTTACCCATATCTGTCGAGACGTTAACTATGGCTGAATCATCCGCTATATACACGCCAACGGAGCCTCAATATTCTTCATCTGCCTATTCCTGCACGTAGGACGAGGACTATACTATGGATCCTATACATTCATAGAAACATGAAACGTCGGAATTATCTTACTATTTGCGACCATAGCCACAGCATTCATAGGCTATGTACTACCAT	AAAAATGGAGATTAATTACCCTCCCTAAGACTCAAGGAAGAAGCACTAGCTCCACCATCAGCACCCAAAGCTGAAATTCTTCTTAAACTATTCCCTGGTATCACACCTNNNNCCCCCCTCTATTTATATATTGCAATGACTCTACTGTGCCATGCCGGTATGTCCGGGACCTGGCGCCCTATGTACGTCGTGCATTACTGGTATGCCCCATGCATATAAGCATGTACATACTACTGTACTATTACATAAGACATAACACGTCTAATTCCATTTCATCTCCTTGCAAGGACATCCATAAGACTGCACGTCACTTAGTCCAATAAGGGATTTATCACCATGCCTCGAGAAACCATCAATCCTTGCCCGACGTGTCCCTCTTCTCGCTCCGGGCCCATANCA…
S14-1429	whole blood	North Coastal	Marin	37.9199	-122.671	no	yes	this study	D-9	TCAACAGCTCATTCATCGACCTACCTGCACCATCTAACATTTCTGCATGATGGAACTTCGGGTCCCTGTTAGGAATCTGCCTTATTCTACAGATTATAACAGGCTTATTCTTGGCCATACACTATACATCGGACACCGCCACAGCCTTTTCATCCGTTACCCATATCTGTCGAGACGTTAACTATGGCTGAATCATCCGCTATATACACGCCAACGGAGCCTCAATATTCTTCATCTGCCTATTCCTGCACGTAGGACGAGGACTATACTATGGATCCTATACATTCATAGAAACATGAAACGTCGGAATTATCTTACTATTTGCGACCATAGCCACAGCATTCATAGGCTATGTACTACCAT	AAAAATGGAGATTAATTACCCTCCCTAAGACTCAAGGAAGAAGCACTAGCTCCACCATCAGCACCCAAAGCTGAAATTCTTCTTAAACTATTCCCTGGTATCACACCTNNNNCCCCCCTCTATTTATATATTGCAATGACTCTACTGTGCCATGCCGGTATGTCCGGGACCTGGCGCCCTATGTACGTCGTGCATTACTGGTATGCCCCATGCATATAAGCATGTACATACTACTGTACTATTACATAAGACATAACACGTCTAATTCCATTTCATCTCCTTGCAAGGACATCCATAAGACTGCACGTCACTTAGTCCAATAAGGGATTTATCACCATGCCTCGAGAAACCATCAATCCTTGCCCGACGTGTCCCTCTTCTCGCTCCGGGCCCATANCA…
S15-3147	scat	Central Valley	NSV	39.9346	-122.207	no	yes	this study	D-12	TCAACAGCTCATTCATCGACCTACCTGCACCATCTAACATTTCTGCATGATGGAACTTCGGGTCCCTGTTAGGAATCTGCCTTATTCTACAGATTATAACAGGCTTATTCTTGGCCATACACTATACATCGGACACCGCCACAGCCTTTTCATCCGTTACCCATATCTGTCGAGACGTTAACTATGGCTGAATCATCCGCTATATACACGCCAACGGAGCCTCAATATTCTTCATCTGCCTATTCCTGCACGTAGGACGAGGACTATACTATGGATCCTATACATTCATAGAAACATGAAACGTCGGAATTATCTTACTATTTGCGACCATAGCCACAGCATTCATAGGCTATGTACTACCAT	AAAAATGGAGATTAATTACCCTCCCTAAGACTCAAGGAAGAAGCACTAGCTCCACCATCAGCACCCAAAGCTGAAATTCTTCTTAAACTATTCCCTGGTATCACACCTNNNNCCCCCCTCTATTTATATATTGCAATGACTCTACTGTGCCATGCCGGTATGTCCGGGACCTGGCGCCCTATGTACGTCGTGCATTACTGGTATGCCCCATGCATATAAGCATGTACATACTACTGTACTATTACATAAGACATAACACGTCTAATTCCATTTCATCTCCTTGCAAGGACATCCATGAGACTGCACGTCACTTAGTCCAATAAGGGATTTATCACCATGCCTCGAGAAACCATCAATCCTTGCCCGACGTGTCCCTCTTCTCGCTCCGGGCCCATANCA…
S14-0890	tissue	North Coastal	NCS	38.4879	-122.151	yes	yes	this study	D-12	TCAACAGCTCATTCATCGACCTACCTGCACCATCTAACATTTCTGCATGATGGAACTTCGGGTCCCTGTTAGGAATCTGCCTTATTCTACAGATTATAACAGGCTTATTCTTGGCCATACACTATACATCGGACACCGCCACAGCCTTTTCATCCGTTACCCATATCTGTCGAGACGTTAACTATGGCTGAATCATCCGCTATATACACGCCAACGGAGCCTCAATATTCTTCATCTGCCTATTCCTGCACGTAGGACGAGGACTATACTATGGATCCTATACATTCATAGAAACATGAAACGTCGGAATTATCTTACTATTTGCGACCATAGCCACAGCATTCATAGGCTATGTACTACCAT	AAAAATGGAGATTAATTACCCTCCCTAAGACTCAAGGAAGAAGCACTAGCTCCACCATCAGCACCCAAAGCTGAAATTCTTCTTAAACTATTCCCTGGTATCACACCTNNNNCCCCCCTCTATTTATATATTGCAATGACTCTACTGTGCCATGCCGGTATGTCCGGGACCTGGCGCCCTATGTACGTCGTGCATTACTGGTATGCCCCATGCATATAAGCATGTACATACTACTGTACTATTACATAAGACATAACACGTCTAATTCCATTTCATCTCCTTGCAAGGACATCCATGAGACTGCACGTCACTTAGTCCAATAAGGGATTTATCACCATGCCTCGAGAAACCATCAATCCTTGCCCGACGTGTCCCTCTTCTCGCTCCGGGCCCATANCA…
S08-0579	scat	Cascades/Sierras	Wcasc	40.5677	-121.472	yes	yes	Goddardetal2015	A-6	TCAACAGCTCATTCATCGACCTACCTGCACCATCTAACATTTCTGCATGATGGAACTTCGGGTCCCTGTTAGGAATCTGCCTTATTCTACAGATTATAACAGGCTTATTCTTGGCCATACACTATACATCGGACACCGCCACAGCCTTTTCATCCGTTACCCATATCTGTCGAGACGTTAACTATGGCTGAATCATCCGCTATATACACGCCAACGGAGCCTCAATATTCTTCATCTGCCTATTCCTGCACGTAGGACGAGGACTATACTATGGATCCTATACATTCATAGAAACATGAAACGTCGGAATTATCCTACTATTTGCGACCATAGCCACAGCATTCATAGGCTATGTACTACCAT	AAAAATGGAGATTAATTGCCCTCCCTAAGACTCAAGGAAGAAGCACCAGCTCCACCATCAGCACCCAAAGCTGAAATTCTTCTTAAACTATTCCCTGGTATCACACCTNNNNCCCCCCTCTATTTATATATTGCAATGACTCTACTGTGCCATGCCGGTATGTCCGGGACCTGGCGCCCTATGTACGTCGTGCATTACTGGTATGCCCCATGCATATAAGCATGTACATACTACTGTACTATTACATAAGACATAACACGTCTAATTCCATTTCATCTCCTTGCAAGGACATCCATAAAACTGCACGTCACTTAGTCCAATAAGGGATTTATCACCATGCCTCGAGAAACCATCAATCCTTGCCCGACGTGTCCCTCTTCTCGCTCCGGGCCCATANCA…
S08-0584	scat	Cascades/Sierras	Wcasc	40.5522	-121.46	no	yes	Goddardetal2015	A-5	TCAACAGCTCATTCATCGACCTACCTGCACCATCTAACATTTCTGCATGATGGAACTTCGGGTCCCTGTTAGGAATCTGCCTTATTCTACAGATTATAACAGGCTTATTCTTGGCCATACACTATACATCGGACACCGCCACAGCCTTTTCATCCGTTACCCATATCTGTCGAGACGTTAACTATGGCTGAATCATCCGCTATATACACGCCAACGGAGCCTCAATATTCTTCATCTGCCTATTCCTGCACGTAGGACGAGGACTATACTATGGATCCTATACATTCATAGAAACATGAAACGTCGGAATTATCCTACTATTTGCGACCATAGCCACAGCATTCATAGGCTATGTACTACCAT	AAAAATGGAGATTAATTGCCCTCCCTAAGACTCAAGGAAGAAGCACCAGCTCCACCATCAGCACCCAAAGCTGAAATTCTTCTTAAACTATTCCCTGGTATCACACCTNNNNCCCCCCTCTATTTATATATTGCAATGACTCTACTGTGCCATGCCGGTATGTCCGGGACCTGGCGCCCTATGTACGTCGTGCATTACTGGTATGCCCCATGCATATAAGCATGTACATACTGCTGTACTATTACATAAGACATAACACGTCTAATTCCATTTCATCTCCTTGCAAGGACATCCATAAAACTGCACGTCACTTAGTCCAATAAGGGATTTATCACCATGCCTCGAGAAACCATCAATCCTTGCCCGACGTGTCCCTCTTCTCGCTCCGGGCCCATANCA…
S08-0590	scat	Cascades/Sierras	Wcasc	40.5413	-121.631	no	yes	Goddardetal2015	A-5	TCAACAGCTCATTCATCGACCTACCTGCACCATCTAACATTTCTGCATGATGGAACTTCGGGTCCCTGTTAGGAATCTGCCTTATTCTACAGATTATAACAGGCTTATTCTTGGCCATACACTATACATCGGACACCGCCACAGCCTTTTCATCCGTTACCCATATCTGTCGAGACGTTAACTATGGCTGAATCATCCGCTATATACACGCCAACGGAGCCTCAATATTCTTCATCTGCCTATTCCTGCACGTAGGACGAGGACTATACTATGGATCCTATACATTCATAGAAACATGAAACGTCGGAATTATCCTACTATTTGCGACCATAGCCACAGCATTCATAGGCTATGTACTACCAT	AAAAATGGAGATTAATTGCCCTCCCTAAGACTCAAGGAAGAAGCACCAGCTCCACCATCAGCACCCAAAGCTGAAATTCTTCTTAAACTATTCCCTGGTATCACACCTNNNNCCCCCCTCTATTTATATATTGCAATGACTCTACTGTGCCATGCCGGTATGTCCGGGACCTGGCGCCCTATGTACGTCGTGCATTACTGGTATGCCCCATGCATATAAGCATGTACATACTGCTGTACTATTACATAAGACATAACACGTCTAATTCCATTTCATCTCCTTGCAAGGACATCCATAAAACTGCACGTCACTTAGTCCAATAAGGGATTTATCACCATGCCTCGAGAAACCATCAATCCTTGCCCGACGTGTCCCTCTTCTCGCTCCGGGCCCATANCA…
S08-0591	scat	Cascades/Sierras	Wcasc	40.55	-121.631	no	yes	Goddardetal2015	A-5	TCAACAGCTCATTCATCGACCTACCTGCACCATCTAACATTTCTGCATGATGGAACTTCGGGTCCCTGTTAGGAATCTGCCTTATTCTACAGATTATAACAGGCTTATTCTTGGCCATACACTATACATCGGACACCGCCACAGCCTTTTCATCCGTTACCCATATCTGTCGAGACGTTAACTATGGCTGAATCATCCGCTATATACACGCCAACGGAGCCTCAATATTCTTCATCTGCCTATTCCTGCACGTAGGACGAGGACTATACTATGGATCCTATACATTCATAGAAACATGAAACGTCGGAATTATCCTACTATTTGCGACCATAGCCACAGCATTCATAGGCTATGTACTACCAT	AAAAATGGAGATTAATTGCCCTCCCTAAGACTCAAGGAAGAAGCACCAGCTCCACCATCAGCACCCAAAGCTGAAATTCTTCTTAAACTATTCCCTGGTATCACACCTNNNNCCCCCCTCTATTTATATATTGCAATGACTCTACTGTGCCATGCCGGTATGTCCGGGACCTGGCGCCCTATGTACGTCGTGCATTACTGGTATGCCCCATGCATATAAGCATGTACATACTGCTGTACTATTACATAAGACATAACACGTCTAATTCCATTTCATCTCCTTGCAAGGACATCCATAAAACTGCACGTCACTTAGTCCAATAAGGGATTTATCACCATGCCTCGAGAAACCATCAATCCTTGCCCGACGTGTCCCTCTTCTCGCTCCGGGCCCATANCA…
S08-0593	scat	Cascades/Sierras	Wcasc	40.5411	-121.584	no	yes	Goddardetal2015	A-5	TCAACAGCTCATTCATCGACCTACCTGCACCATCTAACATTTCTGCATGATGGAACTTCGGGTCCCTGTTAGGAATCTGCCTTATTCTACAGATTATAACAGGCTTATTCTTGGCCATACACTATACATCGGACACCGCCACAGCCTTTTCATCCGTTACCCATATCTGTCGAGACGTTAACTATGGCTGAATCATCCGCTATATACACGCCAACGGAGCCTCAATATTCTTCATCTGCCTATTCCTGCACGTAGGACGAGGACTATACTATGGATCCTATACATTCATAGAAACATGAAACGTCGGAATTATCCTACTATTTGCGACCATAGCCACAGCATTCATAGGCTATGTACTACCAT	AAAAATGGAGATTAATTGCCCTCCCTAAGACTCAAGGAAGAAGCACCAGCTCCACCATCAGCACCCAAAGCTGAAATTCTTCTTAAACTATTCCCTGGTATCACACCTNNNNCCCCCCTCTATTTATATATTGCAATGACTCTACTGTGCCATGCCGGTATGTCCGGGACCTGGCGCCCTATGTACGTCGTGCATTACTGGTATGCCCCATGCATATAAGCATGTACATACTGCTGTACTATTACATAAGACATAACACGTCTAATTCCATTTCATCTCCTTGCAAGGACATCCATAAAACTGCACGTCACTTAGTCCAATAAGGGATTTATCACCATGCCTCGAGAAACCATCAATCCTTGCCCGACGTGTCCCTCTTCTCGCTCCGGGCCCATANCA…
S08-0594	scat	Cascades/Sierras	Wcasc	40.5447	-121.634	no	yes	Goddardetal2015	A-5	TCAACAGCTCATTCATCGACCTACCTGCACCATCTAACATTTCTGCATGATGGAACTTCGGGTCCCTGTTAGGAATCTGCCTTATTCTACAGATTATAACAGGCTTATTCTTGGCCATACACTATACATCGGACACCGCCACAGCCTTTTCATCCGTTACCCATATCTGTCGAGACGTTAACTATGGCTGAATCATCCGCTATATACACGCCAACGGAGCCTCAATATTCTTCATCTGCCTATTCCTGCACGTAGGACGAGGACTATACTATGGATCCTATACATTCATAGAAACATGAAACGTCGGAATTATCCTACTATTTGCGACCATAGCCACAGCATTCATAGGCTATGTACTACCAT	AAAAATGGAGATTAATTGCCCTCCCTAAGACTCAAGGAAGAAGCACCAGCTCCACCATCAGCACCCAAAGCTGAAATTCTTCTTAAACTATTCCCTGGTATCACACCTNNNNCCCCCCTCTATTTATATATTGCAATGACTCTACTGTGCCATGCCGGTATGTCCGGGACCTGGCGCCCTATGTACGTCGTGCATTACTGGTATGCCCCATGCATATAAGCATGTACATACTGCTGTACTATTACATAAGACATAACACGTCTAATTCCATTTCATCTCCTTGCAAGGACATCCATAAAACTGCACGTCACTTAGTCCAATAAGGGATTTATCACCATGCCTCGAGAAACCATCAATCCTTGCCCGACGTGTCCCTCTTCTCGCTCCGGGCCCATANCA…
S08-0595	scat	Cascades/Sierras	Wcasc	40.5392	-121.598	no	yes	Goddardetal2015	A-5	TCAACAGCTCATTCATCGACCTACCTGCACCATCTAACATTTCTGCATGATGGAACTTCGGGTCCCTGTTAGGAATCTGCCTTATTCTACAGATTATAACAGGCTTATTCTTGGCCATACACTATACATCGGACACCGCCACAGCCTTTTCATCCGTTACCCATATCTGTCGAGACGTTAACTATGGCTGAATCATCCGCTATATACACGCCAACGGAGCCTCAATATTCTTCATCTGCCTATTCCTGCACGTAGGACGAGGACTATACTATGGATCCTATACATTCATAGAAACATGAAACGTCGGAATTATCCTACTATTTGCGACCATAGCCACAGCATTCATAGGCTATGTACTACCAT	AAAAATGGAGATTAATTGCCCTCCCTAAGACTCAAGGAAGAAGCACCAGCTCCACCATCAGCACCCAAAGCTGAAATTCTTCTTAAACTATTCCCTGGTATCACACCTNNNNCCCCCCTCTATTTATATATTGCAATGACTCTACTGTGCCATGCCGGTATGTCCGGGACCTGGCGCCCTATGTACGTCGTGCATTACTGGTATGCCCCATGCATATAAGCATGTACATACTGCTGTACTATTACATAAGACATAACACGTCTAATTCCATTTCATCTCCTTGCAAGGACATCCATAAAACTGCACGTCACTTAGTCCAATAAGGGATTTATCACCATGCCTCGAGAAACCATCAATCCTTGCCCGACGTGTCCCTCTTCTCGCTCCGGGCCCATANCA…
S08-0712	scat	Cascades/Sierras	Wcasc	40.5386	-121.596	no	yes	Goddardetal2015	A-5	TCAACAGCTCATTCATCGACCTACCTGCACCATCTAACATTTCTGCATGATGGAACTTCGGGTCCCTGTTAGGAATCTGCCTTATTCTACAGATTATAACAGGCTTATTCTTGGCCATACACTATACATCGGACACCGCCACAGCCTTTTCATCCGTTACCCATATCTGTCGAGACGTTAACTATGGCTGAATCATCCGCTATATACACGCCAACGGAGCCTCAATATTCTTCATCTGCCTATTCCTGCACGTAGGACGAGGACTATACTATGGATCCTATACATTCATAGAAACATGAAACGTCGGAATTATCCTACTATTTGCGACCATAGCCACAGCATTCATAGGCTATGTACTACCAT	AAAAATGGAGATTAATTGCCCTCCCTAAGACTCAAGGAAGAAGCACCAGCTCCACCATCAGCACCCAAAGCTGAAATTCTTCTTAAACTATTCCCTGGTATCACACCTNNNNCCCCCCTCTATTTATATATTGCAATGACTCTACTGTGCCATGCCGGTATGTCCGGGACCTGGCGCCCTATGTACGTCGTGCATTACTGGTATGCCCCATGCATATAAGCATGTACATACTGCTGTACTATTACATAAGACATAACACGTCTAATTCCATTTCATCTCCTTGCAAGGACATCCATAAAACTGCACGTCACTTAGTCCAATAAGGGATTTATCACCATGCCTCGAGAAACCATCAATCCTTGCCCGACGTGTCCCTCTTCTCGCTCCGGGCCCATANCA…
S13-3021	scat	Central Valley	NSV	40.3928	-122.224	yes	yes	Goddardetal2015	A-5	TCAACAGCTCATTCATCGACCTACCTGCACCATCTAACATTTCTGCATGATGGAACTTCGGGTCCCTGTTAGGAATCTGCCTTATTCTACAGATTATAACAGGCTTATTCTTGGCCATACACTATACATCGGACACCGCCACAGCCTTTTCATCCGTTACCCATATCTGTCGAGACGTTAACTATGGCTGAATCATCCGCTATATACACGCCAACGGAGCCTCAATATTCTTCATCTGCCTATTCCTGCACGTAGGACGAGGACTATACTATGGATCCTATACATTCATAGAAACATGAAACGTCGGAATTATCCTACTATTTGCGACCATAGCCACAGCATTCATAGGCTATGTACTACCAT	AAAAATGGAGATTAATTGCCCTCCCTAAGACTCAAGGAAGAAGCACCAGCTCCACCATCAGCACCCAAAGCTGAAATTCTTCTTAAACTATTCCCTGGTATCACACCTNNNNCCCCCCTCTATTTATATATTGCAATGACTCTACTGTGCCATGCCGGTATGTCCGGGACCTGGCGCCCTATGTACGTCGTGCATTACTGGTATGCCCCATGCATATAAGCATGTACATACTGCTGTACTATTACATAAGACATAACACGTCTAATTCCATTTCATCTCCTTGCAAGGACATCCATAAAACTGCACGTCACTTAGTCCAATAAGGGATTTATCACCATGCCTCGAGAAACCATCAATCCTTGCCCGACGTGTCCCTCTTCTCGCTCCGGGCCCATANCA…
BM5	blood on filter paper	North Coastal	NCN	40.17	-123.37	yes	yes	Goddardetal2015	A-5	TCAACAGCTCATTCATCGACCTACCTGCACCATCTAACATTTCTGCATGATGGAACTTCGGGTCCCTGTTAGGAATCTGCCTTATTCTACAGATTATAACAGGCTTATTCTTGGCCATACACTATACATCGGACACCGCCACAGCCTTTTCATCCGTTACCCATATCTGTCGAGACGTTAACTATGGCTGAATCATCCGCTATATACACGCCAACGGAGCCTCAATATTCTTCATCTGCCTATTCCTGCACGTAGGACGAGGACTATACTATGGATCCTATACATTCATAGAAACATGAAACGTCGGAATTATCCTACTATTTGCGACCATAGCCACAGCATTCATAGGCTATGTACTACCAT	AAAAATGGAGATTAATTGCCCTCCCTAAGACTCAAGGAAGAAGCACCAGCTCCACCATCAGCACCCAAAGCTGAAATTCTTCTTAAACTATTCCCTGGTATCACACCTNNNNCCCCCCTCTATTTATATATTGCAATGACTCTACTGTGCCATGCCGGTATGTCCGGGACCTGGCGCCCTATGTACGTCGTGCATTACTGGTATGCCCCATGCATATAAGCATGTACATACTGCTGTACTATTACATAAGACATAACACGTCTAATTCCATTTCATCTCCTTGCAAGGACATCCATAAAACTGCACGTCACTTAGTCCAATAAGGGATTTATCACCATGCCTCGAGAAACCATCAATCCTTGCCCGACGTGTCCCTCTTCTCGCTCCGGGCCCATANCA…
S14-0015	scat	Central Valley	CSV	39.4472	-121.634	no	yes	this study	A-5	TCAACAGCTCATTCATCGACCTACCTGCACCATCTAACATTTCTGCATGATGGAACTTCGGGTCCCTGTTAGGAATCTGCCTTATTCTACAGATTATAACAGGCTTATTCTTGGCCATACACTATACATCGGACACCGCCACAGCCTTTTCATCCGTTACCCATATCTGTCGAGACGTTAACTATGGCTGAATCATCCGCTATATACACGCCAACGGAGCCTCAATATTCTTCATCTGCCTATTCCTGCACGTAGGACGAGGACTATACTATGGATCCTATACATTCATAGAAACATGAAACGTCGGAATTATCCTACTATTTGCGACCATAGCCACAGCATTCATAGGCTATGTACTACCAT	AAAAATGGAGATTAATTGCCCTCCCTAAGACTCAAGGAAGAAGCACCAGCTCCACCATCAGCACCCAAAGCTGAAATTCTTCTTAAACTATTCCCTGGTATCACACCTNNNNCCCCCCTCTATTTATATATTGCAATGACTCTACTGTGCCATGCCGGTATGTCCGGGACCTGGCGCCCTATGTACGTCGTGCATTACTGGTATGCCCCATGCATATAAGCATGTACATACTGCTGTACTATTACATAAGACATAACACGTCTAATTCCATTTCATCTCCTTGCAAGGACATCCATAAAACTGCACGTCACTTAGTCCAATAAGGGATTTATCACCATGCCTCGAGAAACCATCAATCCTTGCCCGACGTGTCCCTCTTCTCGCTCCGGGCCCATANCA…
S14-0008	scat	Central Valley	NSV	40.3971	-122.16	no	yes	this study	D-27	TCAACAGCTCATTCATCGACCTACCTGCACCATCTAACATTTCTGCATGATGGAACTTCGGGTCCCTGTTAGGAATCTGCCTTATTCTACAGATTATAACAGGCTTATTCTTGGCCATACACTATACATCGGACACCGCCACAGCCTTTTCATCCGTTACCCATATCTGTCGAGACGTTAACTATGGCTGAATCATCCGCTATATACACGCCAACGGAGCCTCAATATTCTTCATCTGCCTATTCCTGCACGTAGGACGAGGACTATACTATGGATCCTATACATTCATAGAAACATGAAACGTCGGAATTATCTTACTATTTGCGACCATAGCCACAGCATTCATAGGCTATGTACTACCAT	AAAAATGGAGATTAATTTCCCTCCCTAAGACTCAAGGAAGAAGCACTAGCTCCACCATCAGCACCCAAAGCTGAAATTCTTCTTAAACTATTCCCTGGTATCACACCTNNNNCCCCCCTCTATTTATATATTGCAATGACTCTACTGTGCCATGCCGGTATGTCCGGGACCTGGCGCCCTATGTACGTCGTGCATTACTGGTATGCCCCATGCATATAAGCATGTACATACTACTGTACTATTACATAAGACATAACACGTCTAATTCCATTTCATCTCCTTGCAAGGACATCCATAAGACTGCACGTCACTTAGTCCAATAAGGGATTTATCACCATGCCTCGAGAAACCATCAATCCTTGCCCGACGTGTCCCTCTTCTCGCTCCGGGCCCATANCA…
S14-0113	scat	Central Valley	NSV	40.397	-122.164	no	yes	this study	D-27	TCAACAGCTCATTCATCGACCTACCTGCACCATCTAACATTTCTGCATGATGGAACTTCGGGTCCCTGTTAGGAATCTGCCTTATTCTACAGATTATAACAGGCTTATTCTTGGCCATACACTATACATCGGACACCGCCACAGCCTTTTCATCCGTTACCCATATCTGTCGAGACGTTAACTATGGCTGAATCATCCGCTATATACACGCCAACGGAGCCTCAATATTCTTCATCTGCCTATTCCTGCACGTAGGACGAGGACTATACTATGGATCCTATACATTCATAGAAACATGAAACGTCGGAATTATCTTACTATTTGCGACCATAGCCACAGCATTCATAGGCTATGTACTACCAT	AAAAATGGAGATTAATTTCCCTCCCTAAGACTCAAGGAAGAAGCACTAGCTCCACCATCAGCACCCAAAGCTGAAATTCTTCTTAAACTATTCCCTGGTATCACACCTNNNNCCCCCCTCTATTTATATATTGCAATGACTCTACTGTGCCATGCCGGTATGTCCGGGACCTGGCGCCCTATGTACGTCGTGCATTACTGGTATGCCCCATGCATATAAGCATGTACATACTACTGTACTATTACATAAGACATAACACGTCTAATTCCATTTCATCTCCTTGCAAGGACATCCATAAGACTGCACGTCACTTAGTCCAATAAGGGATTTATCACCATGCCTCGAGAAACCATCAATCCTTGCCCGACGTGTCCCTCTTCTCGCTCCGGGCCCATANCA…
S15-0042	scat	Central Valley	NSV	39.8824	-122.193	no	yes	this study	D-27	TCAACAGCTCATTCATCGACCTACCTGCACCATCTAACATTTCTGCATGATGGAACTTCGGGTCCCTGTTAGGAATCTGCCTTATTCTACAGATTATAACAGGCTTATTCTTGGCCATACACTATACATCGGACACCGCCACAGCCTTTTCATCCGTTACCCATATCTGTCGAGACGTTAACTATGGCTGAATCATCCGCTATATACACGCCAACGGAGCCTCAATATTCTTCATCTGCCTATTCCTGCACGTAGGACGAGGACTATACTATGGATCCTATACATTCATAGAAACATGAAACGTCGGAATTATCTTACTATTTGCGACCATAGCCACAGCATTCATAGGCTATGTACTACCAT	AAAAATGGAGATTAATTTCCCTCCCTAAGACTCAAGGAAGAAGCACTAGCTCCACCATCAGCACCCAAAGCTGAAATTCTTCTTAAACTATTCCCTGGTATCACACCTNNNNCCCCCCTCTATTTATATATTGCAATGACTCTACTGTGCCATGCCGGTATGTCCGGGACCTGGCGCCCTATGTACGTCGTGCATTACTGGTATGCCCCATGCATATAAGCATGTACATACTACTGTACTATTACATAAGACATAACACGTCTAATTCCATTTCATCTCCTTGCAAGGACATCCATAAGACTGCACGTCACTTAGTCCAATAAGGGATTTATCACCATGCCTCGAGAAACCATCAATCCTTGCCCGACGTGTCCCTCTTCTCGCTCCGGGCCCATANCA…
S15-0044	scat	Central Valley	NSV	39.8844	-122.195	no	yes	this study	D-27	TCAACAGCTCATTCATCGACCTACCTGCACCATCTAACATTTCTGCATGATGGAACTTCGGGTCCCTGTTAGGAATCTGCCTTATTCTACAGATTATAACAGGCTTATTCTTGGCCATACACTATACATCGGACACCGCCACAGCCTTTTCATCCGTTACCCATATCTGTCGAGACGTTAACTATGGCTGAATCATCCGCTATATACACGCCAACGGAGCCTCAATATTCTTCATCTGCCTATTCCTGCACGTAGGACGAGGACTATACTATGGATCCTATACATTCATAGAAACATGAAACGTCGGAATTATCTTACTATTTGCGACCATAGCCACAGCATTCATAGGCTATGTACTACCAT	AAAAATGGAGATTAATTTCCCTCCCTAAGACTCAAGGAAGAAGCACTAGCTCCACCATCAGCACCCAAAGCTGAAATTCTTCTTAAACTATTCCCTGGTATCACACCTNNNNCCCCCCTCTATTTATATATTGCAATGACTCTACTGTGCCATGCCGGTATGTCCGGGACCTGGCGCCCTATGTACGTCGTGCATTACTGGTATGCCCCATGCATATAAGCATGTACATACTACTGTACTATTACATAAGACATAACACGTCTAATTCCATTTCATCTCCTTGCAAGGACATCCATAAGACTGCACGTCACTTAGTCCAATAAGGGATTTATCACCATGCCTCGAGAAACCATCAATCCTTGCCCGACGTGTCCCTCTTCTCGCTCCGGGCCCATANCA…
S15-0058	scat	Central Valley	NSV	39.8817	-122.191	no	yes	this study	D-27	TCAACAGCTCATTCATCGACCTACCTGCACCATCTAACATTTCTGCATGATGGAACTTCGGGTCCCTGTTAGGAATCTGCCTTATTCTACAGATTATAACAGGCTTATTCTTGGCCATACACTATACATCGGACACCGCCACAGCCTTTTCATCCGTTACCCATATCTGTCGAGACGTTAACTATGGCTGAATCATCCGCTATATACACGCCAACGGAGCCTCAATATTCTTCATCTGCCTATTCCTGCACGTAGGACGAGGACTATACTATGGATCCTATACATTCATAGAAACATGAAACGTCGGAATTATCTTACTATTTGCGACCATAGCCACAGCATTCATAGGCTATGTACTACCAT	AAAAATGGAGATTAATTTCCCTCCCTAAGACTCAAGGAAGAAGCACTAGCTCCACCATCAGCACCCAAAGCTGAAATTCTTCTTAAACTATTCCCTGGTATCACACCTNNNNCCCCCCTCTATTTATATATTGCAATGACTCTACTGTGCCATGCCGGTATGTCCGGGACCTGGCGCCCTATGTACGTCGTGCATTACTGGTATGCCCCATGCATATAAGCATGTACATACTACTGTACTATTACATAAGACATAACACGTCTAATTCCATTTCATCTCCTTGCAAGGACATCCATAAGACTGCACGTCACTTAGTCCAATAAGGGATTTATCACCATGCCTCGAGAAACCATCAATCCTTGCCCGACGTGTCCCTCTTCTCGCTCCGGGCCCATANCA…
S15-0560	scat	Central Valley	NSV	39.8832	-122.197	no	yes	this study	D-27	TCAACAGCTCATTCATCGACCTACCTGCACCATCTAACATTTCTGCATGATGGAACTTCGGGTCCCTGTTAGGAATCTGCCTTATTCTACAGATTATAACAGGCTTATTCTTGGCCATACACTATACATCGGACACCGCCACAGCCTTTTCATCCGTTACCCATATCTGTCGAGACGTTAACTATGGCTGAATCATCCGCTATATACACGCCAACGGAGCCTCAATATTCTTCATCTGCCTATTCCTGCACGTAGGACGAGGACTATACTATGGATCCTATACATTCATAGAAACATGAAACGTCGGAATTATCTTACTATTTGCGACCATAGCCACAGCATTCATAGGCTATGTACTACCAT	AAAAATGGAGATTAATTTCCCTCCCTAAGACTCAAGGAAGAAGCACTAGCTCCACCATCAGCACCCAAAGCTGAAATTCTTCTTAAACTATTCCCTGGTATCACACCTNNNNCCCCCCTCTATTTATATATTGCAATGACTCTACTGTGCCATGCCGGTATGTCCGGGACCTGGCGCCCTATGTACGTCGTGCATTACTGGTATGCCCCATGCATATAAGCATGTACATACTACTGTACTATTACATAAGACATAACACGTCTAATTCCATTTCATCTCCTTGCAAGGACATCCATAAGACTGCACGTCACTTAGTCCAATAAGGGATTTATCACCATGCCTCGAGAAACCATCAATCCTTGCCCGACGTGTCCCTCTTCTCGCTCCGGGCCCATANCA…
S15-0562	scat	Central Valley	NSV	39.8823	-122.192	yes	yes	this study	D-27	TCAACAGCTCATTCATCGACCTACCTGCACCATCTAACATTTCTGCATGATGGAACTTCGGGTCCCTGTTAGGAATCTGCCTTATTCTACAGATTATAACAGGCTTATTCTTGGCCATACACTATACATCGGACACCGCCACAGCCTTTTCATCCGTTACCCATATCTGTCGAGACGTTAACTATGGCTGAATCATCCGCTATATACACGCCAACGGAGCCTCAATATTCTTCATCTGCCTATTCCTGCACGTAGGACGAGGACTATACTATGGATCCTATACATTCATAGAAACATGAAACGTCGGAATTATCTTACTATTTGCGACCATAGCCACAGCATTCATAGGCTATGTACTACCAT	AAAAATGGAGATTAATTTCCCTCCCTAAGACTCAAGGAAGAAGCACTAGCTCCACCATCAGCACCCAAAGCTGAAATTCTTCTTAAACTATTCCCTGGTATCACACCTNNNNCCCCCCTCTATTTATATATTGCAATGACTCTACTGTGCCATGCCGGTATGTCCGGGACCTGGCGCCCTATGTACGTCGTGCATTACTGGTATGCCCCATGCATATAAGCATGTACATACTACTGTACTATTACATAAGACATAACACGTCTAATTCCATTTCATCTCCTTGCAAGGACATCCATAAGACTGCACGTCACTTAGTCCAATAAGGGATTTATCACCATGCCTCGAGAAACCATCAATCCTTGCCCGACGTGTCCCTCTTCTCGCTCCGGGCCCATANCA…
S15-0564	scat	Central Valley	NSV	40.1006	-122.151	yes	yes	this study	D-27	TCAACAGCTCATTCATCGACCTACCTGCACCATCTAACATTTCTGCATGATGGAACTTCGGGTCCCTGTTAGGAATCTGCCTTATTCTACAGATTATAACAGGCTTATTCTTGGCCATACACTATACATCGGACACCGCCACAGCCTTTTCATCCGTTACCCATATCTGTCGAGACGTTAACTATGGCTGAATCATCCGCTATATACACGCCAACGGAGCCTCAATATTCTTCATCTGCCTATTCCTGCACGTAGGACGAGGACTATACTATGGATCCTATACATTCATAGAAACATGAAACGTCGGAATTATCTTACTATTTGCGACCATAGCCACAGCATTCATAGGCTATGTACTACCAT	AAAAATGGAGATTAATTTCCCTCCCTAAGACTCAAGGAAGAAGCACTAGCTCCACCATCAGCACCCAAAGCTGAAATTCTTCTTAAACTATTCCCTGGTATCACACCTNNNNCCCCCCTCTATTTATATATTGCAATGACTCTACTGTGCCATGCCGGTATGTCCGGGACCTGGCGCCCTATGTACGTCGTGCATTACTGGTATGCCCCATGCATATAAGCATGTACATACTACTGTACTATTACATAAGACATAACACGTCTAATTCCATTTCATCTCCTTGCAAGGACATCCATAAGACTGCACGTCACTTAGTCCAATAAGGGATTTATCACCATGCCTCGAGAAACCATCAATCCTTGCCCGACGTGTCCCTCTTCTCGCTCCGGGCCCATANCA…
S15-1980	scat	Central Valley	NSV	40.0142	-122.145	no	yes	this study	D-27	TCAACAGCTCATTCATCGACCTACCTGCACCATCTAACATTTCTGCATGATGGAACTTCGGGTCCCTGTTAGGAATCTGCCTTATTCTACAGATTATAACAGGCTTATTCTTGGCCATACACTATACATCGGACACCGCCACAGCCTTTTCATCCGTTACCCATATCTGTCGAGACGTTAACTATGGCTGAATCATCCGCTATATACACGCCAACGGAGCCTCAATATTCTTCATCTGCCTATTCCTGCACGTAGGACGAGGACTATACTATGGATCCTATACATTCATAGAAACATGAAACGTCGGAATTATCTTACTATTTGCGACCATAGCCACAGCATTCATAGGCTATGTACTACCAT	AAAAATGGAGATTAATTTCCCTCCCTAAGACTCAAGGAAGAAGCACTAGCTCCACCATCAGCACCCAAAGCTGAAATTCTTCTTAAACTATTCCCTGGTATCACACCTNNNNCCCCCCTCTATTTATATATTGCAATGACTCTACTGTGCCATGCCGGTATGTCCGGGACCTGGCGCCCTATGTACGTCGTGCATTACTGGTATGCCCCATGCATATAAGCATGTACATACTACTGTACTATTACATAAGACATAACACGTCTAATTCCATTTCATCTCCTTGCAAGGACATCCATAAGACTGCACGTCACTTAGTCCAATAAGGGATTTATCACCATGCCTCGAGAAACCATCAATCCTTGCCCGACGTGTCCCTCTTCTCGCTCCGGGCCCATANCA…
S15-2000	scat	Central Valley	NSV	39.9249	-122.218	no	yes	this study	D-27	TCAACAGCTCATTCATCGACCTACCTGCACCATCTAACATTTCTGCATGATGGAACTTCGGGTCCCTGTTAGGAATCTGCCTTATTCTACAGATTATAACAGGCTTATTCTTGGCCATACACTATACATCGGACACCGCCACAGCCTTTTCATCCGTTACCCATATCTGTCGAGACGTTAACTATGGCTGAATCATCCGCTATATACACGCCAACGGAGCCTCAATATTCTTCATCTGCCTATTCCTGCACGTAGGACGAGGACTATACTATGGATCCTATACATTCATAGAAACATGAAACGTCGGAATTATCTTACTATTTGCGACCATAGCCACAGCATTCATAGGCTATGTACTACCAT	AAAAATGGAGATTAATTTCCCTCCCTAAGACTCAAGGAAGAAGCACTAGCTCCACCATCAGCACCCAAAGCTGAAATTCTTCTTAAACTATTCCCTGGTATCACACCTNNNNCCCCCCTCTATTTATATATTGCAATGACTCTACTGTGCCATGCCGGTATGTCCGGGACCTGGCGCCCTATGTACGTCGTGCATTACTGGTATGCCCCATGCATATAAGCATGTACATACTACTGTACTATTACATAAGACATAACACGTCTAATTCCATTTCATCTCCTTGCAAGGACATCCATAAGACTGCACGTCACTTAGTCCAATAAGGGATTTATCACCATGCCTCGAGAAACCATCAATCCTTGCCCGACGTGTCCCTCTTCTCGCTCCGGGCCCATANCA…
S15-2001	scat	Central Valley	NSV	39.9249	-122.218	no	yes	this study	D-27	TCAACAGCTCATTCATCGACCTACCTGCACCATCTAACATTTCTGCATGATGGAACTTCGGGTCCCTGTTAGGAATCTGCCTTATTCTACAGATTATAACAGGCTTATTCTTGGCCATACACTATACATCGGACACCGCCACAGCCTTTTCATCCGTTACCCATATCTGTCGAGACGTTAACTATGGCTGAATCATCCGCTATATACACGCCAACGGAGCCTCAATATTCTTCATCTGCCTATTCCTGCACGTAGGACGAGGACTATACTATGGATCCTATACATTCATAGAAACATGAAACGTCGGAATTATCTTACTATTTGCGACCATAGCCACAGCATTCATAGGCTATGTACTACCAT	AAAAATGGAGATTAATTTCCCTCCCTAAGACTCAAGGAAGAAGCACTAGCTCCACCATCAGCACCCAAAGCTGAAATTCTTCTTAAACTATTCCCTGGTATCACACCTNNNNCCCCCCTCTATTTATATATTGCAATGACTCTACTGTGCCATGCCGGTATGTCCGGGACCTGGCGCCCTATGTACGTCGTGCATTACTGGTATGCCCCATGCATATAAGCATGTACATACTACTGTACTATTACATAAGACATAACACGTCTAATTCCATTTCATCTCCTTGCAAGGACATCCATAAGACTGCACGTCACTTAGTCCAATAAGGGATTTATCACCATGCCTCGAGAAACCATCAATCCTTGCCCGACGTGTCCCTCTTCTCGCTCCGGGCCCATANCA…
S15-2173	scat	Central Valley	NSV	39.9248	-122.217	no	yes	this study	D-27	TCAACAGCTCATTCATCGACCTACCTGCACCATCTAACATTTCTGCATGATGGAACTTCGGGTCCCTGTTAGGAATCTGCCTTATTCTACAGATTATAACAGGCTTATTCTTGGCCATACACTATACATCGGACACCGCCACAGCCTTTTCATCCGTTACCCATATCTGTCGAGACGTTAACTATGGCTGAATCATCCGCTATATACACGCCAACGGAGCCTCAATATTCTTCATCTGCCTATTCCTGCACGTAGGACGAGGACTATACTATGGATCCTATACATTCATAGAAACATGAAACGTCGGAATTATCTTACTATTTGCGACCATAGCCACAGCATTCATAGGCTATGTACTACCAT	AAAAATGGAGATTAATTTCCCTCCCTAAGACTCAAGGAAGAAGCACTAGCTCCACCATCAGCACCCAAAGCTGAAATTCTTCTTAAACTATTCCCTGGTATCACACCTNNNNCCCCCCTCTATTTATATATTGCAATGACTCTACTGTGCCATGCCGGTATGTCCGGGACCTGGCGCCCTATGTACGTCGTGCATTACTGGTATGCCCCATGCATATAAGCATGTACATACTACTGTACTATTACATAAGACATAACACGTCTAATTCCATTTCATCTCCTTGCAAGGACATCCATAAGACTGCACGTCACTTAGTCCAATAAGGGATTTATCACCATGCCTCGAGAAACCATCAATCCTTGCCCGACGTGTCCCTCTTCTCGCTCCGGGCCCATANCA…
S15-2174	scat	Central Valley	NSV	39.9248	-122.218	no	yes	this study	D-27	TCAACAGCTCATTCATCGACCTACCTGCACCATCTAACATTTCTGCATGATGGAACTTCGGGTCCCTGTTAGGAATCTGCCTTATTCTACAGATTATAACAGGCTTATTCTTGGCCATACACTATACATCGGACACCGCCACAGCCTTTTCATCCGTTACCCATATCTGTCGAGACGTTAACTATGGCTGAATCATCCGCTATATACACGCCAACGGAGCCTCAATATTCTTCATCTGCCTATTCCTGCACGTAGGACGAGGACTATACTATGGATCCTATACATTCATAGAAACATGAAACGTCGGAATTATCTTACTATTTGCGACCATAGCCACAGCATTCATAGGCTATGTACTACCAT	AAAAATGGAGATTAATTTCCCTCCCTAAGACTCAAGGAAGAAGCACTAGCTCCACCATCAGCACCCAAAGCTGAAATTCTTCTTAAACTATTCCCTGGTATCACACCTNNNNCCCCCCTCTATTTATATATTGCAATGACTCTACTGTGCCATGCCGGTATGTCCGGGACCTGGCGCCCTATGTACGTCGTGCATTACTGGTATGCCCCATGCATATAAGCATGTACATACTACTGTACTATTACATAAGACATAACACGTCTAATTCCATTTCATCTCCTTGCAAGGACATCCATAAGACTGCACGTCACTTAGTCCAATAAGGGATTTATCACCATGCCTCGAGAAACCATCAATCCTTGCCCGACGTGTCCCTCTTCTCGCTCCGGGCCCATANCA…
S15-2176	scat	Central Valley	NSV	39.925	-122.218	no	yes	this study	D-27	TCAACAGCTCATTCATCGACCTACCTGCACCATCTAACATTTCTGCATGATGGAACTTCGGGTCCCTGTTAGGAATCTGCCTTATTCTACAGATTATAACAGGCTTATTCTTGGCCATACACTATACATCGGACACCGCCACAGCCTTTTCATCCGTTACCCATATCTGTCGAGACGTTAACTATGGCTGAATCATCCGCTATATACACGCCAACGGAGCCTCAATATTCTTCATCTGCCTATTCCTGCACGTAGGACGAGGACTATACTATGGATCCTATACATTCATAGAAACATGAAACGTCGGAATTATCTTACTATTTGCGACCATAGCCACAGCATTCATAGGCTATGTACTACCAT	AAAAATGGAGATTAATTTCCCTCCCTAAGACTCAAGGAAGAAGCACTAGCTCCACCATCAGCACCCAAAGCTGAAATTCTTCTTAAACTATTCCCTGGTATCACACCTNNNNCCCCCCTCTATTTATATATTGCAATGACTCTACTGTGCCATGCCGGTATGTCCGGGACCTGGCGCCCTATGTACGTCGTGCATTACTGGTATGCCCCATGCATATAAGCATGTACATACTACTGTACTATTACATAAGACATAACACGTCTAATTCCATTTCATCTCCTTGCAAGGACATCCATAAGACTGCACGTCACTTAGTCCAATAAGGGATTTATCACCATGCCTCGAGAAACCATCAATCCTTGCCCGACGTGTCCCTCTTCTCGCTCCGGGCCCATANCA…
S15-2177	scat	Central Valley	NSV	39.925	-122.218	yes	yes	this study	D-27	TCAACAGCTCATTCATCGACCTACCTGCACCATCTAACATTTCTGCATGATGGAACTTCGGGTCCCTGTTAGGAATCTGCCTTATTCTACAGATTATAACAGGCTTATTCTTGGCCATACACTATACATCGGACACCGCCACAGCCTTTTCATCCGTTACCCATATCTGTCGAGACGTTAACTATGGCTGAATCATCCGCTATATACACGCCAACGGAGCCTCAATATTCTTCATCTGCCTATTCCTGCACGTAGGACGAGGACTATACTATGGATCCTATACATTCATAGAAACATGAAACGTCGGAATTATCTTACTATTTGCGACCATAGCCACAGCATTCATAGGCTATGTACTACCAT	AAAAATGGAGATTAATTTCCCTCCCTAAGACTCAAGGAAGAAGCACTAGCTCCACCATCAGCACCCAAAGCTGAAATTCTTCTTAAACTATTCCCTGGTATCACACCTNNNNCCCCCCTCTATTTATATATTGCAATGACTCTACTGTGCCATGCCGGTATGTCCGGGACCTGGCGCCCTATGTACGTCGTGCATTACTGGTATGCCCCATGCATATAAGCATGTACATACTACTGTACTATTACATAAGACATAACACGTCTAATTCCATTTCATCTCCTTGCAAGGACATCCATAAGACTGCACGTCACTTAGTCCAATAAGGGATTTATCACCATGCCTCGAGAAACCATCAATCCTTGCCCGACGTGTCCCTCTTCTCGCTCCGGGCCCATANCA…
S15-2178	scat	Central Valley	NSV	39.925	-122.218	no	yes	this study	D-27	TCAACAGCTCATTCATCGACCTACCTGCACCATCTAACATTTCTGCATGATGGAACTTCGGGTCCCTGTTAGGAATCTGCCTTATTCTACAGATTATAACAGGCTTATTCTTGGCCATACACTATACATCGGACACCGCCACAGCCTTTTCATCCGTTACCCATATCTGTCGAGACGTTAACTATGGCTGAATCATCCGCTATATACACGCCAACGGAGCCTCAATATTCTTCATCTGCCTATTCCTGCACGTAGGACGAGGACTATACTATGGATCCTATACATTCATAGAAACATGAAACGTCGGAATTATCTTACTATTTGCGACCATAGCCACAGCATTCATAGGCTATGTACTACCAT	AAAAATGGAGATTAATTTCCCTCCCTAAGACTCAAGGAAGAAGCACTAGCTCCACCATCAGCACCCAAAGCTGAAATTCTTCTTAAACTATTCCCTGGTATCACACCTNNNNCCCCCCTCTATTTATATATTGCAATGACTCTACTGTGCCATGCCGGTATGTCCGGGACCTGGCGCCCTATGTACGTCGTGCATTACTGGTATGCCCCATGCATATAAGCATGTACATACTACTGTACTATTACATAAGACATAACACGTCTAATTCCATTTCATCTCCTTGCAAGGACATCCATAAGACTGCACGTCACTTAGTCCAATAAGGGATTTATCACCATGCCTCGAGAAACCATCAATCCTTGCCCGACGTGTCCCTCTTCTCGCTCCGGGCCCATANCA…
S15-3143	scat	Central Valley	NSV	39.9249	-122.218	no	yes	this study	D-27	TCAACAGCTCATTCATCGACCTACCTGCACCATCTAACATTTCTGCATGATGGAACTTCGGGTCCCTGTTAGGAATCTGCCTTATTCTACAGATTATAACAGGCTTATTCTTGGCCATACACTATACATCGGACACCGCCACAGCCTTTTCATCCGTTACCCATATCTGTCGAGACGTTAACTATGGCTGAATCATCCGCTATATACACGCCAACGGAGCCTCAATATTCTTCATCTGCCTATTCCTGCACGTAGGACGAGGACTATACTATGGATCCTATACATTCATAGAAACATGAAACGTCGGAATTATCTTACTATTTGCGACCATAGCCACAGCATTCATAGGCTATGTACTACCAT	AAAAATGGAGATTAATTTCCCTCCCTAAGACTCAAGGAAGAAGCACTAGCTCCACCATCAGCACCCAAAGCTGAAATTCTTCTTAAACTATTCCCTGGTATCACACCTNNNNCCCCCCTCTATTTATATATTGCAATGACTCTACTGTGCCATGCCGGTATGTCCGGGACCTGGCGCCCTATGTACGTCGTGCATTACTGGTATGCCCCATGCATATAAGCATGTACATACTACTGTACTATTACATAAGACATAACACGTCTAATTCCATTTCATCTCCTTGCAAGGACATCCATAAGACTGCACGTCACTTAGTCCAATAAGGGATTTATCACCATGCCTCGAGAAACCATCAATCCTTGCCCGACGTGTCCCTCTTCTCGCTCCGGGCCCATANCA…
S15-3144	scat	Central Valley	NSV	39.9249	-122.218	no	yes	this study	D-27	TCAACAGCTCATTCATCGACCTACCTGCACCATCTAACATTTCTGCATGATGGAACTTCGGGTCCCTGTTAGGAATCTGCCTTATTCTACAGATTATAACAGGCTTATTCTTGGCCATACACTATACATCGGACACCGCCACAGCCTTTTCATCCGTTACCCATATCTGTCGAGACGTTAACTATGGCTGAATCATCCGCTATATACACGCCAACGGAGCCTCAATATTCTTCATCTGCCTATTCCTGCACGTAGGACGAGGACTATACTATGGATCCTATACATTCATAGAAACATGAAACGTCGGAATTATCTTACTATTTGCGACCATAGCCACAGCATTCATAGGCTATGTACTACCAT	AAAAATGGAGATTAATTTCCCTCCCTAAGACTCAAGGAAGAAGCACTAGCTCCACCATCAGCACCCAAAGCTGAAATTCTTCTTAAACTATTCCCTGGTATCACACCTNNNNCCCCCCTCTATTTATATATTGCAATGACTCTACTGTGCCATGCCGGTATGTCCGGGACCTGGCGCCCTATGTACGTCGTGCATTACTGGTATGCCCCATGCATATAAGCATGTACATACTACTGTACTATTACATAAGACATAACACGTCTAATTCCATTTCATCTCCTTGCAAGGACATCCATAAGACTGCACGTCACTTAGTCCAATAAGGGATTTATCACCATGCCTCGAGAAACCATCAATCCTTGCCCGACGTGTCCCTCTTCTCGCTCCGGGCCCATANCA…
S15-3145	scat	Central Valley	NSV	39.9249	-122.218	no	yes	this study	D-27	TCAACAGCTCATTCATCGACCTACCTGCACCATCTAACATTTCTGCATGATGGAACTTCGGGTCCCTGTTAGGAATCTGCCTTATTCTACAGATTATAACAGGCTTATTCTTGGCCATACACTATACATCGGACACCGCCACAGCCTTTTCATCCGTTACCCATATCTGTCGAGACGTTAACTATGGCTGAATCATCCGCTATATACACGCCAACGGAGCCTCAATATTCTTCATCTGCCTATTCCTGCACGTAGGACGAGGACTATACTATGGATCCTATACATTCATAGAAACATGAAACGTCGGAATTATCTTACTATTTGCGACCATAGCCACAGCATTCATAGGCTATGTACTACCAT	AAAAATGGAGATTAATTTCCCTCCCTAAGACTCAAGGAAGAAGCACTAGCTCCACCATCAGCACCCAAAGCTGAAATTCTTCTTAAACTATTCCCTGGTATCACACCTNNNNCCCCCCTCTATTTATATATTGCAATGACTCTACTGTGCCATGCCGGTATGTCCGGGACCTGGCGCCCTATGTACGTCGTGCATTACTGGTATGCCCCATGCATATAAGCATGTACATACTACTGTACTATTACATAAGACATAACACGTCTAATTCCATTTCATCTCCTTGCAAGGACATCCATAAGACTGCACGTCACTTAGTCCAATAAGGGATTTATCACCATGCCTCGAGAAACCATCAATCCTTGCCCGACGTGTCCCTCTTCTCGCTCCGGGCCCATANCA…
S15-3146	scat	Central Valley	NSV	39.9249	-122.218	yes	yes	this study	D-27	TCAACAGCTCATTCATCGACCTACCTGCACCATCTAACATTTCTGCATGATGGAACTTCGGGTCCCTGTTAGGAATCTGCCTTATTCTACAGATTATAACAGGCTTATTCTTGGCCATACACTATACATCGGACACCGCCACAGCCTTTTCATCCGTTACCCATATCTGTCGAGACGTTAACTATGGCTGAATCATCCGCTATATACACGCCAACGGAGCCTCAATATTCTTCATCTGCCTATTCCTGCACGTAGGACGAGGACTATACTATGGATCCTATACATTCATAGAAACATGAAACGTCGGAATTATCTTACTATTTGCGACCATAGCCACAGCATTCATAGGCTATGTACTACCAT	AAAAATGGAGATTAATTTCCCTCCCTAAGACTCAAGGAAGAAGCACTAGCTCCACCATCAGCACCCAAAGCTGAAATTCTTCTTAAACTATTCCCTGGTATCACACCTNNNNCCCCCCTCTATTTATATATTGCAATGACTCTACTGTGCCATGCCGGTATGTCCGGGACCTGGCGCCCTATGTACGTCGTGCATTACTGGTATGCCCCATGCATATAAGCATGTACATACTACTGTACTATTACATAAGACATAACACGTCTAATTCCATTTCATCTCCTTGCAAGGACATCCATAAGACTGCACGTCACTTAGTCCAATAAGGGATTTATCACCATGCCTCGAGAAACCATCAATCCTTGCCCGACGTGTCCCTCTTCTCGCTCCGGGCCCATANCA…
S15-3150	scat	Central Valley	NSV	40.1129	-122.162	yes	yes	this study	D-27	TCAACAGCTCATTCATCGACCTACCTGCACCATCTAACATTTCTGCATGATGGAACTTCGGGTCCCTGTTAGGAATCTGCCTTATTCTACAGATTATAACAGGCTTATTCTTGGCCATACACTATACATCGGACACCGCCACAGCCTTTTCATCCGTTACCCATATCTGTCGAGACGTTAACTATGGCTGAATCATCCGCTATATACACGCCAACGGAGCCTCAATATTCTTCATCTGCCTATTCCTGCACGTAGGACGAGGACTATACTATGGATCCTATACATTCATAGAAACATGAAACGTCGGAATTATCTTACTATTTGCGACCATAGCCACAGCATTCATAGGCTATGTACTACCAT	AAAAATGGAGATTAATTTCCCTCCCTAAGACTCAAGGAAGAAGCACTAGCTCCACCATCAGCACCCAAAGCTGAAATTCTTCTTAAACTATTCCCTGGTATCACACCTNNNNCCCCCCTCTATTTATATATTGCAATGACTCTACTGTGCCATGCCGGTATGTCCGGGACCTGGCGCCCTATGTACGTCGTGCATTACTGGTATGCCCCATGCATATAAGCATGTACATACTACTGTACTATTACATAAGACATAACACGTCTAATTCCATTTCATCTCCTTGCAAGGACATCCATAAGACTGCACGTCACTTAGTCCAATAAGGGATTTATCACCATGCCTCGAGAAACCATCAATCCTTGCCCGACGTGTCCCTCTTCTCGCTCCGGGCCCATANCA…
S08-0592	scat	Cascades/Sierras	Wcasc	40.5483	-121.586	yes	no
S08-0760	scat	Cascades/Sierras	Wcasc	40.5356	-121.58	yes	no
S15-0908	scat	Cascades/Sierras	Wcasc	40.1518	-121.424	yes	no
V00-0868	blood on filter paper	Cascades/Sierras	WSN	38.8344	-120.849	yes	no
V02-0750	blood on filter paper	Cascades/Sierras	WSN	38.9964	-121.022	yes	no
V02-0778	blood on filter paper	Central Coast	CC	35.6289	-120.671	yes	no
V02-0779	blood on filter paper	Central Coast	CC	35.6289	-120.671	yes	no
S15-0030	scat	Central Valley	CSV	39.7734	-122.038	yes	no
S13-3022	scat	Central Valley	NSV	40.3963	-122.164	yes	no
S13-3401	scat	Central Valley	NSV	40.3874	-122.185	yes	no
S14-2927	scat	Central Valley	NSV	39.9834	-122.162	yes	no
S15-0200	scat	Central Valley	NSV	40.1512	-122.127	yes	no
S12-0673	buccal swab	Central Valley	Yolo	38.5203	-121.756	yes	no
S14-0897	tissue	Central Valley	Yolo	38.5227	-121.962	yes	no
S11-0003	scat	Deserts	GB	37.4124	-118.64	yes	no
S11-0741	scat	Deserts	GB	36.5854	-118.241	yes	no
S14-1202	scat	Deserts	GB	38.7047	-117.601	yes	no
S14-1230	scat	Deserts	GB	39.2302	-117.183	yes	no
S15-1101	scat	Deserts	GB	38.7943	-116.857	yes	no
S12-0083	scat	EasternClade	GA	33.2413	-83.5076	yes	no
S14-0942	blood on filter paper	IC	Iclem	32.9159	-118.5	yes	no
S14-0943	blood on filter paper	IC	Iclem	32.9159	-118.5	yes	no
S14-0944	blood on filter paper	IC	Iclem	32.9159	-118.5	yes	no
S14-0945	blood on filter paper	IC	Iclem	32.9159	-118.5	yes	no
S14-0947	blood on filter paper	IC	Iclem	32.9159	-118.5	yes	no
S14-0948	blood on filter paper	IC	Iclem	32.9159	-118.5	yes	no
S14-0950	blood on filter paper	IC	Iclem	32.9774	-118.555	yes	no
S14-0952	blood on filter paper	IC	Iclem	32.8745	-118.607	yes	no
S14-0954	blood on filter paper	IC	Iclem	32.8405	-118.415	yes	no
S14-0961	blood on filter paper	Icat	Icat	33.3937	-118.413	yes	no
S14-0959	blood on filter paper	IN	Inic	33.2405	-119.547	yes	no
S15-1175	tissue	North Coastal	NCS	38.4982	-122.146	yes	no
S15-1176	tissue	North Coastal	NCS	38.5011	-122.144	yes	no
S15-1177	tissue	North Coastal	NCS	38.4977	-122.156	yes	no
EV75	blood on filter paper	SouthernCalifornia	SoCal	32.65	-117.07	yes	no
