# Supplementary material for: Population Genetics of California Gray Foxes Clarify Origins of the Island Fox
Source: Genes (Basel). 2022 Oct 14;13(10):1859. doi: 10.3390/genes13101859 (PMC9602142; doi:10.3390/genes13101859)
Supplement: Supplementary file 1 [file genes-13-01859-s001.zip › TableS3_StructureResultsGenotypes.xlsx]

## Sheet: Table S3
Supplementary Table S3. Microsatellite genotypes and Structure cluster assignment for admixture analyses as summarized in Figure 2 in the main text.
ID	Population	SubPopulation	Lat	Lon	K2Cluster	K2Q	K3Cluster	K3Q	K4cluster	K4Q	K5cluster	K5Q	AHT-142		CPH18		CPH8		CXX-402		REN105L03		REN54P11		RF2001		AHTh171		FH2004		FH2010		FH2088		INU055		REN162C04		RFCPH2		AHT137		C01-424		CXX-279		INU030		RF2054
S14-1406	North Coastal	Marin	37.8529	-122.495	1	0.9952	2	0.9969	1	0.9903	5	0.986	132	132	168	178	173	173	80	80	161	163	203	207	217	217	158	172	240	250	224	224	95	95	215	215	174	190	84	84	126	126	174	176	99	101	127	127	150
S14-1417	North Coastal	Marin	37.8765	-122.53	1	0.9939	2	0.9961	1	0.856	5	0.8231	132	132	178	178	173	173	78	78	153	165	203	203	213	217	162	174	236	246	220	220	103	103	215	215	176	190	84	86	126	128	174	174	97	107	127	127	150
S14-1426	North Coastal	Marin	37.8837	-122.589	1	0.9937	2	0.9957	1	0.9919	5	0.9902	126	128	168	178	173	173	80	80	163	163	203	203	217	217	174	174	250	252	220	224	95	107	217	217	190	190	84	84	128	130	176	176	97	97	127	127	150
S14-1403	North Coastal	Marin	37.8271	-122.505	1	0.9936	2	0.9958	1	0.9862	5	0.9823	126	132	168	178	173	173	78	80	159	163	207	207	213	217	162	172	250	250	220	220	95	103	211	217	174	174	84	84	126	128	174	176	97	97	127	127	154
S14-1405	North Coastal	Marin	37.8295	-122.49	1	0.9936	2	0.9958	1	0.9902	5	0.9839	126	130	168	178	173	173	78	80	159	171	203	203	213	217	160	162	232	246	216	224	95	99	211	217	174	174	84	84	126	126	176	176	97	99	127	127	150
S14-1413	North Coastal	Marin	37.8415	-122.537	1	0.9935	2	0.9959	1	0.9872	5	0.9844	126	128	170	178	173	173	78	78	159	159	203	207	217	221	162	174	240	244	220	224	95	99	211	217	174	190	84	84	128	128	174	174	103	103	127	127	150
S14-1416	North Coastal	Marin	37.8536	-122.554	1	0.9933	2	0.996	1	0.9895	5	0.9864	128	130	178	178	173	173	78	78	161	165	203	207	217	217	162	172	240	244	220	220	95	99	211	217	176	190	84	84	126	130	176	176	99	101	127	127	150
BM11	North Coastal	NCN	40.07	-123.28	1	0.993	2	0.9959	1	0.667	5	0.5537	128	134	178	178	173	173	78	80	153	153	203	209	217	221	160	172	240	240	216	224	103	107	215	215	178	190	84	84	126	126	174	176	101	107	127	127	150
S14-1415	North Coastal	Marin	37.8587	-122.531	1	0.9927	2	0.9955	1	0.9911	5	0.9889	126	128	178	178	173	173	78	78			203	207	213	217	162	174	240	244	220	220	95	103	215	215	176	192	84	84	128	128	176	176	101	101	127	127	150
S14-1422	North Coastal	Marin	37.8792	-122.558	1	0.9927	2	0.9954	1	0.9885	5	0.9865	128	132	178	178	173	173	80	80	153	163	203	205	213	217	174	174	240	250	220	224	103	107	211	215	190	190	84	84	126	128	174	176	101	105	127	127	150
S15-0590	Cascades/Sierras	Wcasc	40.5533	-121.187	1	0.9926	2	0.994	4	0.9864	2	0.9835	130	130	168	168	173	173	78	78	161	163	209	209	217	217	158	174	250	254	216	220	107	107	215	219	176	176	84	84	126	132	174	174	101	103	127	127	154
S14-1437	North Coastal	Marin	37.8903	-122.629	1	0.9925	2	0.9952	1	0.9906	5	0.9867	132	132	168	178	171	173	78	80	159	165	203	203	213	217	174	174	232	252	220	220	95	99	215	215	176	176	84	84	128	128	174	176	99	107	127	127	150
S14-1433	North Coastal	Marin	37.9113	-122.629	1	0.9923	2	0.9952	1	0.9875	5	0.9844	126	132	168	178	173	173	78	80	163	171	203	211	213	221	162	174	246	252	220	220	95	103	217	217	174	174	84	84	126	126	174	176	99	101	127	127
S14-1414	North Coastal	Marin	37.8593	-122.51	1	0.9922	2	0.9954	1	0.9914	5	0.9855	128	132	178	178	173	173	78	78	159	165	203	203	213	217	174	174	240	240	220	224	95	103	211	215	176	190	84	84	126	126	174	176	99	103	127	127	154
S14-1431	North Coastal	Marin	37.9159	-122.642	1	0.9922	2	0.9951	1	0.9889	5	0.984	126	128	168	178	173	173	78	78	159	161	203	221	217	217	162	174	240	240	220	224	107	107	215	215	176	176	84	84	126	130	174	176	101	103	127	127	150
V00-0267	North Coastal	NCN	39.7399	-123.514	1	0.992	2	0.9946	1	0.7877	5	0.7114	132	132	178	178	173	173	78	78	153	159	203	217	217	221	172	172	244	254	220	220	95	103	215	215	174	176	84	84	126	126	176	176	99	105	127	127	158
GFD	North Coastal	NCS	38.3576	-122.267	1	0.9916	2	0.994	1	0.6368	5	0.4902	130	132	178	178	173	173	78	80	159	171	207	207	217	221	158	172	244	248	216	220	103	107	219	217	176	176	84	84	126	126	174	174	97	103	127	127	158
S08-0508	Central Valley	Yolo	38.5086	-121.976	1	0.9916	2	0.995	1	0.8908	5	0.717	132	132	178	178	171	173	78	80	153	159	205	209	217	217	160	172	244	246	220	220	95	103	215	219	176	176	84	84	126	128	176	176	103	103	127	127	154
S15-1175	North Coastal	NCS	38.4982	-122.146	1	0.991	2	0.9951	1	0.9551	5	0.9098	128	130	168	168	173	173	78	78	153	169	203	207	217	221	162	162	244	250	220	224	107	107	209	211	176	176	84	84	126	126	176	176	99	103	127	127	158
S14-2927	Central Valley	NSV	39.9834	-122.162	1	0.9909	2	0.9927	4	0.9683	2	0.9735	130	132	170	178	173	173	78	80	153	165	205	215	217	217	168	172	248	250	224	224	103	107	215	215	176	176	84	84	138	150	174	174	101	103	127	127	154
GFC	North Coastal	NCS	38.3157	-122.276	1	0.9908	2	0.9946	1	0.9854	5	0.9797	128	130	168	178	173	173	78	80	159	169	205	205	217	217	162	162	244	244	220	220	115	115	217	217	190	192	86	86	126	126	176	176	103	105	127	127	150
S14-0889	North Coastal	NCS	38.4851	-122.15	1	0.9907	2	0.9939	4	0.5522	2	0.5683	122	132	168	178	173	173	78	78	161	163	203	211	217	221	168	174	244	250	224	224	107	115	217	217	174	176	84	84	126	126	174	176	101	103	127	127	154
S14-1425	North Coastal	Marin	37.8747	-122.574	1	0.9905	2	0.9933	1	0.9895	5	0.985	126	130	168	178	171	173	78	80	159	161	203	207	217	217	162	172	232	244	220	220	99	107	215	215	176	192	84	84	126	130	174	176	101	103	127	127	150
BM1	North Coastal	NCN	40.1	-123.31	1	0.9905	2	0.9939	4	0.9625	2	0.9644	122	132	168	178	173	173	78	78	153	153	203	205	217	217	170	170	240	244	220	220	103	103	215	217	174	174	84	84	128	134	174	174	95	107	127	127	154
S14-0927	North Coastal	NCS	38.2978	-122.317	1	0.9903	2	0.9937	4	0.5805	2	0.6465	126	130	170	178	173	173	78	78	161	163	203	207	209	217	158	174	240	246	220	224	103	107	209	215	176	190	84	84	128	138	174	176	103	103	127	127	154
C1a	Central Valley	CSV	39.5934	-121.444	1	0.9903	2	0.9923	4	0.9812	2	0.9776	122	132	170	178	173	173	78	78	159	165	205	211	217	217	158	170	250	254	220	220	103	103	209	209	178	180	84	84	126	128	176	176	97	101	127	127	146
S10-0569	Central Valley	Yolo	38.5384	-121.852	1	0.9902	2	0.993	4	0.9519	2	0.9417	130	130	168	178	173	173	78	78	159	161	205	205	213	217	168	174	246	248	220	220	103	107	215	215	174	176	84	84	124	126	174	174	99	101	127	127	162
S14-0914	North Coastal	NCS	38.6122	-122.675	1	0.9901	2	0.9947	1	0.7045	5	0.6288	126	132	178	178	173	173	78	80	159	161	203	207	213	217	170	174	246	254	220	224	103	103	211	217	174	182	84	84	126	128	174	174	97	107	127	127	134
S14-1407	North Coastal	Marin	37.8506	-122.504	1	0.9899	2	0.9935	1	0.9892	5	0.9828	128	132	176	176			78	78	163	165	203	221	217	217	158	172	244	252	220	220	95	95	215	215	176	190	84	84	126	128	176	176	99	103	127	127	150
S07-0103	Central Valley	Yolo	38.5706	-121.762	1	0.9899	2	0.9943	1	0.9559	5	0.9305	126	130	168	168			78	80	159	165	203	203	217	217	170	174	246	250	216	220	103	111	211	217	176	192	84	86	126	126	174	174	97	103	127	127	150
S15-1993	Central Valley	CSV	39.6957	-121.777	1	0.9898	2	0.9932	4	0.9351	2	0.9362	130	132	178	178	173	173	74	78	153	167	203	211	217	217	156	172	244	248	220	224	99	107	211	215	174	176	84	86	128	134	174	176	101	105	127	127	154
S15-2223	Cascades/Sierras	Wcasc	40.5386	-121.415	1	0.9898	2	0.9926	4	0.9588	2	0.9452	132	132	168	178	173	173	78	80	153	163	209	211			158	174	244	246	216	220	103	107	209	211	174	176	84	84	132	138	174	176	95	105	127	127	134
S14-0907	North Coastal	NCS	38.5598	-122.795	1	0.9892	2	0.9922	1	0.7388	5	0.563	128	128	168	180	173	173	78	78	153	165	203	203	213	217	158	172	246	246	220	220	107	107	215	217	174	176	84	84	126	140	174	176	103	103	127	127	154
S15-0825	Central Valley	CSV	39.6773	-121.778	1	0.9891	2	0.9939	4	0.8284	2	0.8216	130	132	168	176			78	78	153	153	207	215			172	174	244	252	220	220	95	103	209	209	176	176	84	84	128	150	174	174	103	105	127	127	150
S12-0673	Central Valley	Yolo	38.5203	-121.756	1	0.9889	2	0.9932	1	0.7434	5	0.6096	130	132	168	178	173	173	78	80	153	159	207	207	213	217	160	160	240	250	220	220	103	111	211	215	174	176	84	86	126	134	176	176	101	101	127	127	154
S07-0088	Central Valley	Yolo	38.5706	-121.762	1	0.9886	2	0.9854	1	0.9422	5	0.8457	132	132	170	178	177	177	78	80	159	159	203	215	213	217	172	174	244	246	220	220	103	107	215	217	176	182	84	84	126	126	174	176	97	99	127	127	158
S14-0370	Cascades/Sierras	WSN	38.9985	-121.012	1	0.9883	2	0.9905	4	0.9831	2	0.9778	128	132	172	178	173	173	78	78	159	163	205	213	217	217	172	174	250	254	216	216	103	103	209	217	176	180	84	84	128	132	174	176	93	97	127	127	162
S15-0200	Central Valley	NSV	40.1512	-122.127	1	0.9882	2	0.9939	4	0.7557	2	0.8084	126	132	178	180	173	173	78	78	153	159	203	207	213	217	170	172	244	246	220	224	103	103	217	219	174	176	84	84	126	134	174	176	101	101	127	127	134
S10-0275	Cascades/Sierras	Wcasc	40.1336	-121.143	1	0.9881	2	0.9907	4	0.9872	2	0.9866	130	132	168	178	173	173	78	78	159	163	209	215	221	221	170	172	250	254	220	220	103	103	221	221	176	178	84	84	126	126	174	174	93	97	127	127	158
S13-3025	Central Valley	NSV	40.3897	-122.226	1	0.9878	2	0.9864	4	0.9754	2	0.9623	130	132	170	180	173	173	78	78	163	163	205	213	217	217	162	172	244	246	220	224	99	103	209	217	174	176	84	84	134	140	174	174	103	105	127	127	150
S14-0369	Cascades/Sierras	WSN	39.0264	-121.002	1	0.9874	2	0.9923	4	0.8193	2	0.842	126	132	170	178	173	173	78	78	159	159	205	209	213	217	168	172	250	252	220	220	103	103	209	215	174	190	84	84	126	132	174	174	99	101	127	127	154
S14-1438	North Coastal	Marin	37.9001	-122.617	1	0.9872	2	0.9914	1	0.9849	5	0.9751	132	132	178	178	171	173	80	80	159	159	203	221	217	221	158	162	232	232	220	220	107	107	215	215	176	182	86	86	130	130	174	174	97	97	127	127
BM5	North Coastal	NCN	40.17	-123.37	1	0.9867	2	0.9932	1	0.7609	5	0.665	128	134	178	178	173	173	78	80	153	165	203	207	217	217	174	174	242	252	216	220	103	107	215	217	176	182	84	84	126	128	174	176	103	105	127	127	154
S15-1177	North Coastal	NCS	38.4977	-122.156	1	0.9861	2	0.991	4	0.9275	2	0.9502	130	130	168	178	171	173	78	78	153	159	213	215	213	217	158	162	240	244	216	216	103	107	209	219	176	176	84	84	126	126	174	176	97	97	127	127	154
S13-2949	North Coastal	NCS	38.4898	-122.152	1	0.9856	2	0.9906	1	0.485	2	0.5456	122	126	168	180	173	173	78	78	159	163	203	213	217	217	158	172	250	252	216	224	107	107	215	219	176	190	84	84	128	128	174	176	97	101	127	127	158
S15-0556	Central Valley	NSV	39.9011	-122.217	1	0.9856	2	0.9903	4	0.8629	2	0.9067	130	132	168	178	173	173	78	78	153	163	213	213	217	217	174	174	248	250	220	220	107	107	215	219	176	176	84	84	128	142	174	174	97	97	127	127	150
S13-2955	North Coastal	NCS	38.5011	-122.144	1	0.9849	2	0.9908	4	0.6329	2	0.6843	122	130	168	168	173	173	78	78	153	161	207	209	217	217	172	172	240	256	220	224	107	107	215	215	174	192	84	84	126	128	174	176	97	103	127	127	154
S15-1176	North Coastal	NCS	38.5011	-122.144	1	0.9844	2	0.9892	4	0.9705	2	0.9624	130	130	168	178	173	173	78	78							162	172	248	248	220	220	107	107			174	176	86	86	128	128	174	174	95	101	127	127	134
S13-3022	Central Valley	NSV	40.3963	-122.164	1	0.9843	2	0.9884	4	0.9862	2	0.9806	130	132	168	178	171	171	78	78	153	153	207	213	217	217	158	170	248	250	216	220	103	103	215	215	170	176	84	84	126	138	174	176	97	105	127	127	162
S10-0890	North Coastal	NCS	38.4811	-122.03	1	0.9839	2	0.9894	4	0.9611	2	0.9581	132	132	178	178	171	173	78	78	153	159	205	215	217	217	160	172	248	248	224	224	103	115	215	217	176	176	84	84	126	138	174	176	101	103	127	127	158
S08-0760	Cascades/Sierras	Wcasc	40.5356	-121.58	1	0.9835	2	0.9864	4	0.9528	2	0.8892	128	132	178	180	173	173	78	78	159	161	209	211	217	217	162	172	240	242	220	220	103	103	207	215	176	178	84	86	126	132	174	176	79	79	127	127	158
S08-0577	Cascades/Sierras	Wcasc	40.5557	-121.475	1	0.9831	2	0.9883	4	0.9356	2	0.9286	130	130	166	170	173	173	78	78	153	157	207	207	221	221	158	162	244	244	216	220	103	103	217	221	174	176	84	84	126	126	174	176	101	103	127	127	154
S14-1428	North Coastal	Marin	37.9151	-122.653	1	0.983	2	0.9922	1	0.9906	5	0.9864	126	126	176	178			80	80	159	171	207	211	213	213	162	162	232	244	220	224	99	103	215	217	190	190	84	84	130	130	174	176	99	101	127	127	158
S14-0913	North Coastal	NCS	38.4136	-122.649	1	0.9825	2	0.988	4	0.5574	2	0.6461	126	132	178	180	173	173	78	78	159	161	203	215			170	172	244	244	220	224	107	107	215	215	176	176	84	84	126	128	174	176	97	101	127	127	154
S15-1992	Central Valley	CSV	39.6955	-121.778	1	0.9823	2	0.9872	4	0.9075	2	0.9243	132	132	178	178	173	175	78	78	149	161	203	207	213	217	158	172	240	244	216	220	99	107	215	221	176	176	84	84	126	138	174	176	93	95	127	127	150
S14-0890	North Coastal	NCS	38.4879	-122.151	1	0.982	2	0.9888	1	0.704	5	0.5714	126	130	178	180	173	175	78	78	153	159	207	213	217	217	172	174	244	250	216	224	107	111	211	219	176	190	84	84	128	128	176	176	97	105	127	127	154
S15-3150	Central Valley	NSV	40.1129	-122.162	1	0.9816	2	0.9871	4	0.9759	2	0.9611	126	130	168	168	173	175	78	78	153	163	205	209	217	217	172	174	244	246	224	224	103	107	215	221	176	182	84	84	126	134	174	174	97	105	127	127	134
S15-0860	Central Valley	NSV	40.0961	-122.151	1	0.9805	2	0.9873	4	0.9635	2	0.9688	130	130	178	178	173	173	78	78	153	153	203	209	217	217	174	174	248	254	216	216	107	115	209	219	176	186	84	84	134	138	174	176	101	101	127	127	150
V00-0868	Cascades/Sierras	WSN	38.8344	-120.849	1	0.9805	2	0.9895	4	0.9844	2	0.9726	132	134	168	178	173	173			149	161	203	209	217	217	162	174	248	250	216	224	103	103	211	215	176	178	84	86	132	134	174	174	101	105	127	147	146
S14-0922	North Coastal	NCS	38.5675	-122.684	1	0.9804	2	0.9885	4	0.8899	2	0.9135	130	132	178	178	175	175	78	80	153	159	211	213	217	221	158	170	246	246	220	220	103	103	209	219	174	174	84	84	128	128	176	176	101	101	127	127	154
S12-0825	Cascades/Sierras	WSN	38.7135	-120.935	1	0.9799	2	0.9719	4	0.9789	2	0.9672	130	132	178	178	173	173	78	78	163	163	209	215	217	221	170	170	244	250	216	220	103	103	215	215	174	176	84	84	132	132	174	174	97	99	127	127	146
S15-3146	Central Valley	NSV	39.9249	-122.218	1	0.9794	2	0.9882	4	0.9777	2	0.9656	134	138	168	178	173	173	78	78			205	213			162	172	246	246	224	224	99	103	209	215	176	176	84	84	126	132	174	174	101	101	127	127
S15-0642	Cascades/Sierras	Wcasc	40.1568	-121.414	1	0.9794	2	0.9863	4	0.9789	2	0.9721	132	138					78	78	153	153					158	174	252	252			107	107			176	176	84	84	126	134	174	174	97	101	127	127	154
S07-0174	Cascades/Sierras	WSS	38	-120.65	1	0.9791	2	0.9854	4	0.718	2	0.5249	126	132	170	172	173	173	78	78	159	161	207	207	213	213	158	170	240	252	220	220	103	107	215	217	176	178	84	84	126	128	176	176	95	99	127	127	154
S08-0711	Cascades/Sierras	Wcasc	40.4703	-121.577	1	0.9789	2	0.9806	4	0.9858	2	0.9627	128	130	176	178	173	173	78	78	159	163	205	209	217	217	160	160	254	258	220	220	103	103	209	209	176	176	84	84	126	132	174	174	95	101	127	127	134
S13-3399	Central Valley	NSV	40.3887	-122.184	1	0.9783	2	0.9865	4	0.9804	2	0.9752	122	130	178	178	171	173	78	78	153	153	207	211	217	217	158	158	242	254	216	224	103	103	209	215	174	176	84	84	134	134	176	176	97	103	127	127	154
S10-0272	North Coastal	NCN	41.1022	-123.626	1	0.9775	2	0.982	4	0.8713	2	0.8964	128	132	172	178			78	78	153	153	207	211	213	213	160	160	248	250	220	220	107	107	217	219	176	182	84	84	126	126	174	176	95	101	127	127	158
V98-0070	Cascades/Sierras	WSS	38.0052	-120.386	1	0.9772	2	0.9818	4	0.9875	2	0.9443	132	138	168	178	173	173	78	78	153	163	205	207	213	221	168	170	246	256	216	224	99	107	215	221	174	178	84	84	126	138	174	174	101	103	127	127
S14-0897	Central Valley	Yolo	38.5227	-121.962	1	0.977	2	0.9888	1	0.9687	5	0.937	132	132			175	175	80	80	159	169	205	207	217	217			240	240			103	107	217	219			84	84	130	130	176	176	105	105	127	127
S08-0579	Cascades/Sierras	Wcasc	40.5677	-121.472	1	0.975	2	0.9802	4	0.8331	2	0.7788	132	132	168	176	167	173	78	78	153	163	207	207	217	221	160	170	244	246	220	220	103	107	209	217	176	190	84	84	126	132	174	174	103	107	127	127	154
S13-3020	Central Valley	NSV	40.3914	-122.181	1	0.9742	2	0.9738	4	0.5645	2	0.5853	128	132	168	170	173	173	78	78	163	165	211	211	217	217	172	174	244	247	220	220	103	103	211	215	176	176	84	84	126	128	174	176	97	101	127	127	158
S15-0564	Central Valley	NSV	40.1006	-122.151	1	0.9723	2	0.9483	4	0.969	2	0.7226	126	130	170	170	173	173	78	78	161	161	211	213			172	172	246	246	216	224	99	107	209	215	176	182	84	84	124	138	174	174	101	103	127	127
S15-0816	Central Valley	NSV	40.102	-122.152	1	0.9703	2	0.9823	1	0.8747	5	0.8556	124	132	178	178			78	80	165	165	203	203	217	217	172	174	244	252	220	220	95	103	215	215	170	176	84	84	126	126	174	174	101	107			134
S13-3019	Central Valley	NSV	40.3964	-122.164	1	0.9667	2	0.9616	4	0.9639	2	0.949	132	132	168	178	173	173	78	78	157	161	209	217	217	217	158	170	242	252	220	220	103	107	215	215	170	176	84	84	134	134	176	176	97	101	127	127	158
S15-0030	Central Valley	CSV	39.7734	-122.038	1	0.9659	2	0.9837	4	0.9714	2	0.9665	130	130	172	178			78	78			203	205			158	162	244	250	220	224	103	103	209	217	174	176	84	84	126	138	174	174	103	103	127	147	158
S15-0552	Central Valley	CSV	39.6782	-121.777	1	0.9651	2	0.9776	4	0.983	2	0.9651	132	134	168	172	173	173	78	78	153	163	213	215	213	213	158	160	240	244	220	220	103	107	211	221	176	176	84	84	132	134	174	174	101	105	127	127	158
S15-0043	Central Valley	NSV	39.8836	-122.195	1	0.9642	2	0.9825	4	0.9577	2	0.9419	130	132	176	178	171	173	78	80	163	165	203	205			158	170	250	250	216	224	103	107	209	217	174	182	84	84	138	138	174	174	97	97	127	127	142
S14-1410	North Coastal	Marin	37.846	-122.52	1	0.9638	2	0.9788	1	0.9764	5	0.962	126	126	178	178	173	173	78	78	159	165	203	211	217	217	162	162	246	246	220	220	103	103	215	217	176	192	84	84	128	128	176	176	103	103	127	127	138
S09-0093	Central Valley	CSV	39.2014	-121.799	1	0.9599	2	0.9745	4	0.9771	2	0.9658	130	130	164	170			78	78			205	209	213	213	158	158	240	258	216	220	103	103	209	215	176	176	84	84	128	128	174	174	101	103
S14-1435	North Coastal	Marin	37.895	-122.634	1	0.9576	2	0.9851	1	0.9765	5	0.9661	126	132	166	166	171	173	78	78	153	163	203	207	217	217	172	172	232	250	224	224	95	107	215	215	190	192	84	84	130	130	176	176	99	99	127	127	150
BM4	North Coastal	NCN	40.43	-123.36	1	0.9567	2	0.9725	4	0.9661	2	0.9564	132	132	168	178	173	173	78	78	153	161	209	209	209	217	172	172	240	246	216	224	103	103	215	215	176	176	84	84	144	150	174	174	99	101	127	127	154
S15-0562	Central Valley	NSV	39.8823	-122.192	1	0.9556	2	0.9634	4	0.9819	2	0.9673	132	138	168	178	173	173	78	78	153	159	209	215	213	217	162	172	246	250	216	220	103	107	209	213	176	182	84	84	132	138	174	174	97	105	127	127	134
S08-0024	Central Valley	CSV	39.2288	-121.828	1	0.9553	2	0.9598	4	0.9741	2	0.9527	130	130	178	178	173	181	78	78	161	163	209	209	217	217	158	170	250	258	216	220	103	111	209	211	174	176	84	84	138	138	174	174	97	103	127	127	150
S15-2226	Cascades/Sierras	Wcasc	40.5127	-121.502	1	0.9522	2	0.9714	4	0.9746	2	0.9555	130	132	174	180			78	78							156	174	240	244	220	220	103	103	209	215	170	176	84	84	126	138	174	174	105	105	127	127	154
S13-3024	Central Valley	NSV	40.3903	-122.223	1	0.9517	2	0.974	4	0.9627	2	0.9543	130	134	170	178	173	173	78	80	153	153	203	211	217	217	172	174	240	254	216	220	103	107	209	217	176	182	84	84	140	140	174	174	79	97	129	129	154
V00-0696	Cascades/Sierras	WSN	38.7041	-120.767	1	0.9499	2	0.9719	4	0.9825	2	0.9735	130	134	168	180	173	173	78	78	163	165	203	209	217	217	158	170	246	254	220	220	99	103	219	221	178	184	84	84	132	140	174	174	97	101	127	127	162
S15-2177	Central Valley	NSV	39.925	-122.218	1	0.9437	2	0.9749	4	0.807	2	0.7416	126	132	170	178	173	181	78	78	161	165	205	215	213	217	170	172	240	244	224	224	103	107	209	219	176	176	84	86	126	130	174	174	97	97	127	127
V02-0750	Cascades/Sierras	WSN	38.9964	-121.022	1	0.9427	2	0.9712	4	0.9468	2	0.8855	126	130	168	168	173	173	78	80	159	165	207	213	217	217	158	170	236	252	220	220	103	107	209	215	184	186	84	84	126	138	174	174	79	101	127	127	158
V98-0918	Cascades/Sierras	WSS	37.5606	-119.983	1	0.931	2	0.939	4	0.9769	2	0.9416	124	134	168	178	173	173	78	78	163	163	205	209	217	221	158	174	244	252	216	220	103	103	215	215	170	176	84	84	138	142	174	174	101	107	127	127	154
S15-0908	Cascades/Sierras	Wcasc	40.1518	-121.424	1	0.9251	2	0.9732	4	0.9763	2	0.9576	130	132	168	168	167	171	78	78	153	161	207	213	209	217	170	170	244	250	216	220	103	103	209	221	174	176	84	84	126	138	174	176	97	103	127	127	150
S16-0015	Central Valley	Yolo	38.7293	-121.805	1	0.9236	2	0.9163	4	0.9793	2	0.9266	132	132	168	180	173	173	78	78	151	153	213	215	213	217	158	174	244	254	220	220	99	115	215	221	176	176	84	86	132	132	174	176	97	101	127	127	142
BM6	North Coastal	NCN	40.48	-123.75	1	0.9202	2	0.9398	1	0.6637	5	0.5953	128	132	168	168	173	173	78	80	159	165	209	215	217	217	162	170	248	250	216	216	103	107	215	215	182	190	84	86	126	130	174	176	97	105	127	127	138
MAM-2338	Central Valley	SJV	37.49	-120.8	1	0.9186	2	0.9107	4	0.4427	2	0.5079	130	132	178	178	173	173	78	78	149	163	211	215	213	217	172	174	240	246	220	220	107	111	215	215	190	190	84	84	126	132	174	174	97	103	127	127	134
V98-0785	Cascades/Sierras	WSS	38.0735	-120.567	1	0.9149	2	0.9518	4	0.9786	2	0.9626	122	134	178	178	173	173	78	78	149	163	205	211	217	217	158	174	252	256	216	220	107	107	209	221	176	184	84	86	128	134	174	174	105	105	127	127	162
S14-2931	Cascades/Sierras	WSS	37.6665	-119.804	1	0.9123	2	0.9561	4	0.9617	2	0.9327	130	132	166	172			78	78	163	165	203	207			158	170	254	254	220	220	107	115	215	223	174	176	84	84	126	132	174	174	95	101	127	127	154
S08-0592	Cascades/Sierras	Wcasc	40.5483	-121.586	1	0.907	2	0.9418	4	0.9783	2	0.9332	128	130	178	180	171	173	78	78	161	163	203	207	217	221	156	170	242	244	220	220	103	103	213	215	178	184	84	86	132	138	174	174	101	105	127	127	158
GFA	Central Valley	CSV	39.5483	-121.551	1	0.876	2	0.886	4	0.9785	2	0.8171	128	130	170	178	173	173	78	78	159	167	205	209			158	168	240	240	220	224	103	103	213	221	174	176	84	86	142	142	174	174	95	101	127	147	134
V98-0177	Cascades/Sierras	WSS	38.0827	-120.546	1	0.8708	2	0.924	4	0.9528	2	0.7104	128	134	178	180	173	173	78	78	157	161	209	213	217	217	158	168	246	258	220	224	103	111	213	215	174	174	84	86	128	128	174	174	101	105	127	127	134
S12-0824	Cascades/Sierras	WSN	38.7135	-120.935	1	0.8488	2	0.8257	4	0.9426	2	0.4875	132	134			173	173	78	80	161	161	213	213	217	217	158	164	236	236	220	224	99	103	215	221	170	174	84	86	128	128	174	174	95	101	127	127	130
S15-1991	Central Valley	CSV	39.6803	-121.777	1	0.8347	2	0.911	4	0.7951	2	0.5178	132	132	180	180	173	173	78	78	163	165	215	219			158	160	244	250	216	220	103	103	217	221	182	192	84	84	128	138	174	174	95	105			150
S13-3021	Central Valley	NSV	40.3928	-122.224	1	0.8073	2	0.8626	4	0.9576	2	0.9391	130	132	176	178	173	175	78	78	153	157	207	209	217	221	170	172	250	252	216	216	107	107	215	221	176	184	84	84	126	140	174	174	97	105	127	127	142
S13-3401	Central Valley	NSV	40.3874	-122.185	1	0.772	2	0.8621	4	0.9211	2	0.8824	130	138	176	178	171	173	78	78	153	157	203	211	221	225	170	172	252	254	220	224	107	107	209	221	176	176	84	84	128	140	174	174	95	101	127	147	158
S09-0025	North Coastal	NCS	38.2448	-122.129	1	0.7472	2	0.8269	1	0.4044	5	0.3365	130	130	172	180	173	173	80	80	159	159	207	213	209	217	158	166	244	246	220	224	95	103	209	217	184	188	84	84	126	128	174	174	97	97	127	127	154
S09-0755	Cascades/Sierras	WSS	37.7934	-119.924	1	0.6978	2	0.5638	4	0.6887	2	0.596	132	132	178	178	173	173	78	78	161	165	207	213	217	217	158	174	254	254	220	224	99	107	221	221	172	176	84	84	134	138	174	176	91	101	127	141	134
S14-2930	Cascades/Sierras	WSS	37.678	-119.808	1	0.6915	1	0.5674	4	0.9113	2	0.6433	124	132	168	180	173	173	78	78	163	163	205	205	221	221	164	170	250	250	220	224	103	115	221	221	174	178	84	84	138	142	174	174	97	101	127	127	134
S11-0640	Deserts	GB	46.284	-119.905	1	0.6324	1	0.7226	3	0.7289	1	0.8364	122	122	172	180	177	177	78	78	149	161	205	211	217	217	170	172	244	248	220	220	107	111	215	215	176	190	84	86	126	126	174	178	103	103	127	127	134
S16-1457	SouthernCalifornia	SoCal	33.2331	-117.405	1	0.6039	1	0.6187	3	0.5882	3	0.4925	120	134	168	180	173	173	80	80	159	159	205	211			162	164	240	248	216	216	107	115	217	217	190	190	84	84	140	140	174	176	101	103	127	141	134
S13-3554	Central Valley	CSV	39.4935	-121.581	1	0.5626	2	0.671	4	0.937	2	0.6475	130	130	176	176			78	78	163	163	213	213			162	170	252	254	220	224	103	103					84	84	138	138	174	174	97	101	127	147	162
S15-1319	Deserts	GB	38.9714	-114.265	1	0.5274	1	0.6114	3	0.6545	1	0.7966	120	122	168	168			78	78	163	163	203	213			170	176			216	216	103	107	219	219	176	176	84	84	130	140	174	176	103	103	127	127	150
V02-0778	Central Coast	CC	35.6289	-120.671	1	0.5003	1	0.9098	3	0.8682	3	0.5298	128	132	170	180	173	173	78	78	155	159	213	215	217	217	158	170	242	248	216	228	103	107	211	215	176	190	84	84	134	150	174	174	97	101	127	127	130
S13-1542	Deserts	GB	39.5079	119.998	2	0.5038	2	0.4889	4	0.7699	1	0.6376	124	130	172	178	167	175	78	78	163	167	207	213	213	217	162	170	252	254	220	224	103	107	215	221	176	178	84	84	130	132	176	176	101	107	127	147	142
S14-1450	SouthernCalifornia	Samo	34.208	-118.753	2	0.6282	1	0.9766	3	0.9579	3	0.9352	128	128	166	178	173	173	78	78	161	163	205	209	217	217	160	172	244	248	216	216	107	111	215	219	170	174	84	84	132	134	174	176	97	101	127	127	134
S14-0373	Central Coast	CC	36.5283	-121.841	2	0.6297	1	0.9523	3	0.9249	3	0.9247	128	128	166	178	167	173	78	78	159	161	209	211	217	217	164	170	244	248	216	220	103	103	215	217	176	186	84	84	130	138	174	176	97	97	127	127	134
S14-1249	Deserts	GB	38.6521	-117.052	2	0.6389	1	0.932	3	0.79	1	0.9153	120	132	168	176	171	173	78	78	161	161	211	211			168	168	244	246			103	107	213	215	184	192	84	84	132	132	174	174	101	103	127	127	134
S12-0164	Deserts	GB	36.5908	-118.221	2	0.6679	1	0.9005	3	0.7392	1	0.9746	132	140	170	176	173	173	78	78	149	149	201	205	221	221	170	172	247	252	220	232	107	107	215	215	176	176	84	84	128	136	174	176	97	105	127	129	130
S16-1454	SouthernCalifornia	SoCal	33.6375	-117.884	2	0.6745	1	0.9091	3	0.8706	1	0.9568	126	126	168	172	175	187	78	80	155	161	213	217	213	249	160	160	242	246	220	220	103	107	215	221	188	190	84	84	132	134	174	178	95	101	127	127	138
S15-0779	Deserts	GB	37.941	-119.182	2	0.7022	1	0.9679	3	0.9246	1	0.9265	122	140	168	170	173	173	78	78	163	163	201	205	221	221	166	170	244	244	220	228	103	107	215	215	188	190	84	84	130	146	174	176	97	101	127	127	134
S14-0371	Central Coast	CC	36.5691	-121.765	2	0.7037	1	0.9631	3	0.8532	3	0.7949	126	130	180	180	175	175	78	78	161	163	211	215			166	166	244	248	216	220	103	111	215	219	176	176	84	84	134	140	174	174	95	105	127	127	154
S16-1452	SouthernCalifornia	SoCal	33.7504	-117.681	2	0.7174	1	0.9359	3	0.9047	1	0.5139	126	132	166	174	167	175	78	78	155	159	205	213	217	225	160	160	240	248	220	224	99	107	215	217	170	184	84	84	136	138	176	176	99	101	127	141	158
S16-1451	SouthernCalifornia	SoCal	33.8739	-117.642	2	0.7439	1	0.9696	3	0.9263	3	0.6617	126	132	168	180	167	175	78	78	163	163	207	211	217	237	164	170	250	250	216	220	103	111	215	221	176	184	84	88	136	136	170	174	101	103	127	141	154
S14-0836	Central Coast	CC	36.8868	-121.72	2	0.7505	1	0.9495	3	0.9012	3	0.7839	124	134	178	180	171	173	78	78	161	163	215	217	217	217	164	170	244	254	216	220	103	107	217	217	184	186	84	84	136	140	174	174	97	103	127	127	158
S11-0741	Deserts	GB	36.5854	-118.241	2	0.7506	1	0.9818	3	0.9621	1	0.9346	124	132	164	180	173	173	78	78	159	161	205	207	217	217	158	168	247	252	220	228	107	111	211	217	182	184	84	84	138	144	174	176	103	103	127	127	138
S14-1464	SouthernCalifornia	Samo	34.0808	-118.517	2	0.7652	1	0.9759	3	0.9229	3	0.9162	124	136	166	178	173	173	78	78	161	163	207	211	217	217	160	170	254	254	216	216	103	103	215	215	176	188	84	84	138	142	174	174	97	97	127	127	134
V02-0779	Central Coast	CC	35.6289	-120.671	2	0.7657	1	0.9814	3	0.9451	3	0.8265	128	130	178	180	173	181	78	78	155	161	215	215	217	217	158	170	242	248	216	228	103	107	215	219	174	184	84	84	150	150	174	174	99	105	127	127	134
S14-1694	Deserts	GB	38.9428	-114.296	2	0.8047	1	0.9719	3	0.7406	1	0.9703	130	138	176	180	173	181	78	78	149	163	209	213	237	241	158	160	242	252	220	224	99	103	215	215	176	184	84	84	128	138	174	174	103	103	127	127	134
S16-1456	SouthernCalifornia	SoCal	33.3885	-117.563	2	0.8152	1	0.9653	3	0.8759	1	0.6946	122	138	178	178	167	175	78	78	159	161	211	213	213	217	160	162	242	246	220	224	103	111	215	221	178	184	84	84	132	134	174	174	97	107	127	127	142
S11-0003	Deserts	GB	37.4124	-118.64	2	0.8315	1	0.9773	3	0.9342	1	0.9156	128	132	164	166			78	78	163	163	207	207	213	213			252	252	222	222	111	111			182	182	84	84					103	103	127	127	158
S16-1448	SouthernCalifornia	SoCal	33.8616	-117.671	2	0.8318	1	0.9889	3	0.9332	1	0.9721	128	138	166	172	173	173	78	78	159	161	213	213			160	160	246	250	220	224	99	103	213	217	182	194	84	84	132	132	174	178	101	103	127	133	142
V00-0777	SouthernCalifornia	SoCal	34.1284	-117.514	2	0.8442	1	0.941	3	0.8924	1	0.811	128	128	176	176	173	173			143	155	207	207			172	172	252	252	220	220	107	107	209	213	168	174	84	84	132	144	174	176	99	103	127	141	138
MAM-2320	Central Coast	CC	35.1	-120.51	2	0.8546	1	0.9845	3	0.9649	3	0.6161	122	128	168	174	167	181	78	78	161	161	205	211	217	221	164	166	248	250	220	224	107	111	215	217	182	186	84	88	128	138	170	176	101	105	127	127	138
S14-1470	SouthernCalifornia	Samo	34.1032	-118.737	2	0.8652	1	0.9851	3	0.9718	3	0.9657	122	132	170	178	167	175	78	78	161	163	205	211	217	217	158	164	242	244	216	220	103	115	209	209	174	176	84	88	132	134	174	174	99	107			138
S16-1455	SouthernCalifornia	SoCal	33.7345	-117.708	2	0.8873	1	0.9897	3	0.9769	3	0.5464	122	132	166	176	173	175	78	78	159	161	209	209	225	237	160	164	244	252	220	224	107	107	209	217	184	188	84	84	134	136	174	176	97	99	127	127	142
V00-0781	SouthernCalifornia	SoCal	33.8826	-117.556	2	0.8929	1	0.9913	3	0.9752	3	0.5909	132	136	166	170	173	175	78	78	159	163	209	211	217	217	164	170	242	244	220	224	103	103	213	215	172	176	84	84	132	144	174	174	99	101	127	127	130
S16-1458	SouthernCalifornia	SoCal	33.2358	-117.414	2	0.8974	1	0.9909	3	0.9818	1	0.5041	132	132	166	182	175	175	78	78	159	161	213	213	217	221	170	170	246	246	220	228	103	103	215	215	172	190	84	84	136	146	174	174	101	103	141	141
S16-1450	SouthernCalifornia	SoCal	33.8642	-117.676	2	0.9162	1	0.9868	3	0.9711	1	0.9298	124	126	170	172	173	175	78	78	151	159	205	209	217	227	160	160	244	250	220	220	103	111	213	215	184	188	84	84	134	136	174	176	93	105	127	127	134
S14-1458	SouthernCalifornia	Samo	34.2	-118.761	2	0.9188	1	0.9868	3	0.9809	3	0.9641	122	122	166	178	175	175	78	78	165	165	209	209	213	217	164	170	244	246	216	220	107	107	215	221	186	186	84	84	126	140	176	178	99	105	141	141	130
S14-1479	SouthernCalifornia	Samo	34.0969	-118.81	2	0.9202	1	0.9862	3	0.9739	3	0.9664	122	134	178	178	173	173	78	78	163	163	211	213	213	217	164	172	242	244	220	220	111	115	215	217	172	184	84	84	138	142	176	176	97	99			134
V01-0716	Central Coast	CC	37.0943	-121.638	2	0.922	1	0.9871	3	0.979	3	0.9751	132	132	166	166	175	179	78	78	161	165	215	217	217	217	170	170	246	248	216	220	107	115	215	221	174	184	84	84	140	142	174	174	97	97	127	127	138
S14-1465	SouthernCalifornia	Samo	34.0808	-118.517	2	0.9248	1	0.9883	3	0.9779	3	0.9485	132	132	166	178	173	173	78	78	155	159	207	209	217	227	170	172	244	248	216	216	107	107	215	215	184	186	84	84	132	142	172	174	97	97	127	127	138
S14-1230	Deserts	GB	39.2302	-117.183	2	0.9249	1	0.9614	3	0.9484	1	0.9501	132	132	176	180	171	173	78	78	149	149	205	207	205	217	170	172	247	247	220	220	103	111	215	215	172	188	84	84	126	138	174	174	99	109	147	147	130
S14-0375	Central Coast	CC	36.5802	-121.886	2	0.9297	1	0.9938	3	0.9874	3	0.9295	130	136	166	174	173	173	78	78	155	165	213	213	205	217	164	166	242	244	216	220	103	111	215	217	182	182	84	84	138	138	174	176	99	103	127	141	138
S14-1476	SouthernCalifornia	Samo	34.1291	-118.601	2	0.9323	1	0.9806	3	0.9616	3	0.9276	128	132	172	180	173	173	78	78	161	165	211	215	213	217	162	170	244	248	216	216	103	103	221	221	184	186	84	84	130	138	174	176	101	105			130
S14-1467	SouthernCalifornia	Samo	34.1279	-118.554	2	0.9421	1	0.9884	3	0.9832	3	0.9706	124	132	166	176	173	175	78	78	161	161	209	215	213	213	158	170	242	244	216	216	103	103	215	215	176	176	84	84	130	142	174	174	103	103	127	127	138
S14-1473	SouthernCalifornia	Samo	34.0736	-118.58	2	0.9482	1	0.9931	3	0.9879	3	0.9717	122	132	166	174	173	175	78	78	161	161	211	213	217	217	162	170	242	248	216	220	111	111	209	215	172	176	84	84	138	138	174	176	101	107	127	127	134
S15-1101	Deserts	GB	38.7943	-116.857	2	0.9503	1	0.9902	3	0.9738	1	0.9264	132	132	172	172			78	78			213	213			164	170	248	248	220	232	103	107	217	221	174	184	84	84	134	138	174	176	89	95	127	127
S14-1460	SouthernCalifornia	Samo	34.1655	-118.826	2	0.9538	1	0.9947	3	0.9875	3	0.9685	128	132	170	172	173	173	78	78	159	159	213	213	213	213	166	170	244	244	220	220	107	111	215	215	174	176	84	84	132	140	174	176	103	103	141	141	138
S14-0372	Central Coast	CC	36.5352	-121.859	2	0.955	1	0.9931	3	0.9869	3	0.9645			166	170	173	173	78	78	163	163	211	215			164	170	248	248	216	220	107	111	211	219	172	186	84	84	134	134	174	174	97	97	127	127	130
S14-1462	SouthernCalifornia	Samo	34.1659	-118.801	2	0.9588	1	0.9936	3	0.9869	3	0.9801	132	132	174	182	175	175	78	78	161	163	205	213	217	237	158	164	242	242	216	220	99	103	215	215	174	176	84	84	134	134	174	174	97	107	127	127	138
S14-1202	Deserts	GB	38.7047	-117.601	2	0.9649	1	0.9938	3	0.9886	1	0.9806	122	126	164	180	173	175	78	78	163	163	205	211	221	249	160	164	242	252	216	232	99	103	215	225	182	192	84	84	146	148	174	174	95	103	127	143	138
S16-1449	SouthernCalifornia	SoCal	33.8602	-117.688	2	0.9662	1	0.9929	3	0.9878	3	0.9174	124	136	166	178	175	175	78	78	155	163	205	205	213	213	160	160	246	248	216	220	103	107	215	217	182	186	84	84	136	144	174	174	103	103	127	127	138
S14-1447	SouthernCalifornia	Samo	34.1939	-118.729	2	0.9685	1	0.9952	3	0.9905	3	0.9776	122	128	166	182	173	173	78	78	159	161	211	217	221	237	160	164	244	244	216	228	103	107	215	219	176	186	84	84	132	136	172	178	103	103	127	147	130
S14-1696	Deserts	GB	38.9409	-114.29	2	0.9689	1	0.9916	3	0.9814	1	0.9783	124	130	170	176	173	173	78	78	149	159	201	205	227	237	158	168	247	247	216	224	103	103	219	221	176	186	84	84	130	140	174	178	91	99	127	143	134
S14-1455	SouthernCalifornia	Samo	34.2109	-118.756	2	0.9717	1	0.9934	3	0.9866	3	0.9809	122	128	166	166	175	175	78	78	163	165	209	209	213	221	160	166	244	250	216	216	103	103	215	221	174	184	84	84	134	142	174	178	97	103	147	147	134
S14-1475	SouthernCalifornia	Samo	34.1659	-118.801	2	0.9727	1	0.9945	3	0.9896	3	0.9516	120	132	174	176	173	175	78	78	159	165	207	211	213	213	158	170	244	252	216	216	107	111	215	215	176	184	84	84	136	138	174	176	103	103	127	143	134
EV75	SouthernCalifornia	SoCal	32.65	-117.07	2	0.9754	1	0.9935	3	0.9841	1	0.5266	136	136	166	176	175	179	78	78	157	161	205	205	217	225	158	170	248	248	220	220	107	107	213	215	184	192	84	84	134	140	174	176	101	107	141	141
S14-1466	SouthernCalifornia	Samo	34.105	-118.512	2	0.9757	1	0.9951	3	0.9901	3	0.9699	118	136	180	180	175	181	78	78	163	163	211	213	213	237	162	164	244	248	216	220	99	111	209	209	174	188	84	84	134	142	174	176	99	103	127	127	130
S14-1463	SouthernCalifornia	Samo	34.1149	-118.526	2	0.9775	1	0.9903	3	0.9809	3	0.9549	134	136	178	180	179	181	78	78	161	163	207	211	213	237	158	170	244	252	216	220	107	115	209	217	184	188	84	84	134	140	174	174	103	103	127	127	134
S14-0374	Central Coast	CC	35.3571	-120.828	2	0.981	1	0.9937	3	0.99	3	0.9797	122	128	178	182	175	175	78	78	159	161	205	213			164	164	242	244	216	220	103	111	215	219	176	176	84	84	138	140	174	174	95	97	127	141	138
S14-1469	SouthernCalifornia	Samo	34.082	-118.56	2	0.9816	1	0.989	3	0.9858	3	0.9854	124	124	174	178	173	173	78	78	159	159	213	215	213	217	166	170	244	244	216	216	107	111	209	215	184	184	84	88	138	138	174	174	97	99	127	127	130
S14-1472	SouthernCalifornia	Samo	34.091	-118.721	2	0.9821	1	0.9951	3	0.9925	3	0.9869	136	136	170	174	181	181	78	78	161	163	211	211	213	213	160	160	244	244	216	216	103	103	209	215	176	188	84	84	132	138	174	176	99	99	127	127	130
S14-0368	Central Coast	CC	36.5946	-121.881	2	0.9842	1	0.9924	3	0.9861	3	0.9805	128	132	174	182	173	173	78	78	159	165	213	217	217	217	166	170	248	252	216	216	111	111	217	221	176	188	84	88	136	138	174	176	97	97	147	147	134
S14-1452	SouthernCalifornia	Samo	34.198	-118.749	2	0.9843	1	0.9945	3	0.9902	3	0.9862	122	122	166	178	167	173	78	78	161	163	209	213	213	221	158	164	244	248	216	216	107	107	221	219	176	186	84	84	132	138	174	174	101	103	141	141	138
S14-1474	SouthernCalifornia	Samo	34.07	-118.718	2	0.9844	1	0.9926	3	0.9887	3	0.9696	126	128	180	180	167	173	78	78	159	159	207	213	217	249	160	166	244	244	216	220	107	111	209	209	182	184	84	84	140	146	174	176	99	99	147	147	138
S14-1468	SouthernCalifornia	Samo	34.082	-118.56	2	0.9845	1	0.9763	3	0.9689	3	0.9719	126	132	166	178	167	173	78	78	159	163	215	215	213	217	158	164	242	244	216	220	111	111	215	217	176	182	84	84	136	140	174	174	97	97	147	147	138
S16-1460	SouthernCalifornia	SoCal	33.2367	-117.393	2	0.9855	1	0.984	3	0.98	1	0.5557	122	136	166	176	175	187	78	78	155	161	213	213	209	217	160	164	242	250	220	220	107	115	213	215	184	188	84	84	132	134	174	174	101	101	127	141	134
S14-1453	SouthernCalifornia	Samo	34.208	-118.753	2	0.9859	1	0.9937	3	0.9896	3	0.9853	128	130	166	182	175	175	78	78	159	165	205	211	213	237	164	170	242	244	216	216	103	107	215	221	174	176	84	84	142	144	174	176	99	101	141	141	130
S14-1459	SouthernCalifornia	Samo	34.1655	-118.826	2	0.9866	1	0.9916	3	0.9855	3	0.9828	124	132	166	178	175	175	78	78	163	163	207	215	213	213	158	164	248	250	216	220	111	115	215	221	174	184	84	84	134	138	172	174	97	103	141	141	134
S14-0957	IN	Inic	33.2181	-119.467	2	0.9887	3	0.9966	2	0.9942	4	0.9931	126	126	178	178	171	171	78	78	143	143	219	219	237	237	172	176	224	224	220	220	103	103	223	223	184	184	84	84	128	128	174	174	97	97
S14-0959	IN	Inic	33.2405	-119.547	2	0.9897	3	0.9964	2	0.9939	4	0.9925	126	126	178	178	171	171	78	78	143	143	219	219			176	176	224	224	220	220	103	103	221	223	184	184	84	84	128	128	174	174	97	97
S09-0101	IS	Icruz	34.0071	-119.763	2	0.9899	1	0.5361	3	0.5635	3	0.5008	128	130	174	174			78	78	143	143	207	213			168	168			220	220	107	107			184	184	84	84	122	122	174	174	97	97	147	147	138
S14-0958	IN	Inic	33.2296	-119.515	2	0.9906	3	0.9967	2	0.9946	4	0.9931	126	126	178	178	171	171	78	78	143	143	219	219	237	237	176	176	224	224	220	220	103	103	221	223	184	184	84	84	128	128	174	174	97	97
S14-0956	IN	Inic	33.2704	-119.512	2	0.9914	3	0.9968	2	0.995	4	0.9937	126	126	178	178	171	171	78	78	143	143	219	219	237	237	176	176	224	224	220	220	103	103	221	223	184	184	84	84	128	128	174	174	97	97	129	129
S14-1477	SouthernCalifornia	Samo	34.1291	-118.601	2	0.9915	1	0.9953	3	0.993	3	0.9867	124	136	174	174	173	175	78	78	161	165	211	213	213	249	164	164	242	244	216	216	103	107	215	219	184	184	84	84	132	146	174	174	97	103	127	127	138
S14-0955	IN	Inic	33.2646	-119.544	2	0.9918	3	0.9971	2	0.9949	4	0.9937	126	126	178	178	171	171	78	78	143	143	219	219	237	237	176	176	224	224	220	220	103	103	223	223	184	184	84	84	128	128	174	174	97	97	129	129
S14-0960	IN	Inic	33.2578	-119.526	2	0.9921	3	0.9923	2	0.9882	4	0.9867	126	126	178	178	171	171	78	78	143	143	219	219	237	237	176	176	224	224	220	220	103	103	223	223	184	184	84	84	128	128	174	174	95	97	129	129
S14-0946	IC	Iclem	32.9159	-118.5	2	0.9923	3	0.9951	2	0.992	4	0.9874	124	130	180	180	171	171	78	78	143	143	215	215			170	172	252	252	216	220	107	107	221	221	184	188	84	84	130	130	174	174	101	101	147	147	126
S14-0947	IC	Iclem	32.9159	-118.5	2	0.9927	3	0.9823	2	0.9758	4	0.965	124	124	184	184			78	78	143	143			213	213	172	172	248	248			103	107			186	188	84	84	130	130	174	174	101	101	147	147	126
S14-0961	Icat	Icat	33.3937	-118.413	2	0.9931	3	0.6632	2	0.6567	4	0.658	130	130	174	176	171	171	78	78	143	143	215	219	221	237	164	164	252	252	216	216	107	107	215	221	184	188	84	84	130	130	174	174	97	97			134
S14-0945	IC	Iclem	32.9159	-118.5	2	0.9934	3	0.9701	2	0.9273	4	0.9395	124	124	184	184			78	78	143	143	213	213									107	111			172	172	84	84	130	130	174	174	101	101	147	147	126
S09-0100	IS	Icruz	34.0333	-119.763	2	0.9939	3	0.5463	2	0.5111	4	0.5065	128	130	174	174	171	171	78	78	143	143	213	213	237	237	166	168	248	248	216	216	107	107	217	217	184	184	84	84	122	122	174	174	97	97	147	147	138
S14-0944	IC	Iclem	32.9159	-118.5	2	0.9941	3	0.9948	2	0.9934	4	0.9884	124	124	184	188			78	78	143	143	215	215	209	209	170	172	252	256	216	220	107	111	221	223	188	188	84	84	130	130	174	174	101	101	147	147	126
S14-0950	IC	Iclem	32.9774	-118.555	2	0.9941	3	0.9901	2	0.984	4	0.978	124	124	184	184	171	171	78	78	143	143	215	215	213	213	170	172	248	248	220	220	107	111	221	223	184	188	84	84	130	130	174	174	101	101	127	147	126
S14-0948	IC	Iclem	32.9159	-118.5	2	0.9943	3	0.9967	2	0.9947	4	0.993	124	124	184	184			78	78	143	143	215	215	209	209					216	216	107	111	221	221	184	184	84	84	130	130	174	174	101	101	147	147	126
S14-0952	IC	Iclem	32.8745	-118.607	2	0.9943	3	0.9971	2	0.9955	4	0.994	124	130	184	188	171	171	78	78	143	143	219	219	213	213	170	170	252	252	216	220	107	107	221	221	184	188	84	84	130	130	174	174	101	101	147	147	126
S14-0942	IC	Iclem	32.9159	-118.5	2	0.9951	3	0.9972	2	0.9957	4	0.9949	124	124	184	188	171	171	78	78	143	143	215	215	213	213	170	170	252	252	216	220	107	107	223	223	184	188	84	84	130	130	174	174	101	101	147	147	126
S14-0941	IC	Iclem	32.9159	-118.5	2	0.9954	3	0.9975	2	0.9959	4	0.9945	124	124	184	188	171	171	78	78	143	143	215	215	209	213	170	170	252	252	216	216	103	103	223	223	184	188	84	84	130	130	174	174	101	101	147	147	126
S14-0943	IC	Iclem	32.9159	-118.5	2	0.9954	3	0.9976	2	0.9961	4	0.995	124	124	188	188	171	171	78	78	143	143	215	219	209	209	170	170	252	252	216	216	103	107	223	223	188	188	84	84	130	130	174	174	101	101	147	147	122
S14-0954	IC	Iclem	32.8405	-118.415	2	0.9958	3	0.9972	2	0.9948	4	0.9926	124	124	188	188	171	171	78	78	143	143	215	219	209	213	170	170	252	252	216	220	107	107	221	223	188	188	82	84	130	130	174	174	101	101	147	147	122
S12-0036	EasternClade	GA	33.2331	-83.5053									124	126	160	160	171	173	78	78	159	165	215	223	229	249	154	154	248	248	220	220	103	103	207	215	170	172	84	84	134	144	170	176	91	93	149	149	134
s11-0027	EasternClade	GA	33.2341	-83.5292									130	130	160	160	173	173	78	78	153	159	211	215	209	209	154	154	248	248	216	220	103	107	207	209	174	176	84	84	120	134	172	172	91	97			134
s11-0101	EasternClade	GA	33.2355	-83.5161									126	126	160	160	175	175	78	78	163	163	221	223	233	249	154	154	244	248	220	220	103	107	215	215	172	182	84	84	120	144	172	178	93	93			134
S12-0083	EasternClade	GA	33.2413	-83.5076									130	134	160	160			78	78	163	163	215	215	205	205			244	244	216	220			209	217	174	174	84	84	138	140	170	172	91	91	147	147	134
S10-0603	EasternClade	GA	33.4162	-83.4328									126	128	160	162	171	171	78	78	149	159	215	223	187	249	154	154	244	248	216	220	107	107	209	215	172	182	84	84	120	146	170	174	91	97	143	143	138
[truncated: 3 more columns]
